# Supplementary material for: Gut Microbiota Linked with Reduced Fear of Humans in Red Junglefowl Has Implications for Early Domestication
Source: Adv Genet (Hoboken). 2021 Dec 9;2(4):2100018. doi: 10.1002/ggn2.202100018 (PMC9744516; doi:10.1002/ggn2.202100018)
Supplement: Supplementary file 2 — Supporting Table 1 [file GGN2-2-2100018-s002.xlsx]

## Sheet: Legends
Table	Title
Supplementary Table 1a	Red junglefowl metadata
Supplementary Table 1b	OTU taxonomy and abundance of the partial baterial 16S rRNA gene (V3-V4) sequence data for each red jungle fowl fecal sample.
Supplementary Table 1c	Differentially abundant baterial 16S rRNA gene (V3-V4) ASVs between behavioural phenotypic groups of red junglefowl
Supplementary Table 1d	Discriminant baterial 16S rRNA gene (V3-V4) ASVs exclusively found in either high or low fear selection lines of red junglefowl

## Sheet: Supplementary Table 1a
Sample Internal ID	Sample Study ID	Sex	Selection	Generation	YearCollected	SampleDate(yymmdd)
60510	RJF1660510	F	Hi	S7	2016	160922
11518	RJF1611518	F	Hi	S6	2016	160922
11572	RJF1611572	F	Hi	S6	2016	160922
2299	RJF1602299	F	Hi	S6	2016	160922
11574	RJF1611574	F	Hi	S6	2016	160922
11514	RJF1611514	F	Hi	S6	2016	160922
60519	RJF1660519	F	Hi	S7	2016	160922
60531	RJF1660531	F	Lo	S6	2016	160922
11578	RJF1611578	F	Lo	S6	2016	160922
11523	RJF1611523	F	Lo	S6	2016	160922
11538	RJF1611538	F	Lo	S6	2016	160922
11522	RJF1611522	F	Lo	S6	2016	160922
60530	RJF1660530	F	Lo	S6	2016	160922
60532	RJF1660532	M	Hi	S7	2016	160922
2298	RJF1602298	M	Hi	S6	2016	160922
60521	RJF1660521	M	Hi	S7	2016	160922
60511	RJF1660511	M	Hi	S7	2016	160922
60524	RJF1660524	M	Hi	S7	2016	160922
60529	RJF1660529	M	Lo	S7	2016	160922
60507	RJF1660507	M	Lo	S7	2016	160922
60504	RJF1660504	M	Lo	S7	2016	160922
11557	RJF1611557	M	Lo	S6	2016	160922
9301	RJF18001	F	Hi	S8	2018	180111
9311	RJF18002	F	Hi	S8	2018	180111
9320	RJF18003	F	Hi	S8	2018	180111
9325	RJF18004	F	Hi	S8	2018	180111
9330	RJF18005	F	Hi	S8	2018	180111
9347	RJF18006	F	Hi	S8	2018	180111
9353	RJF18007	F	Hi	S8	2018	180111
9357	RJF18008	F	Hi	S8	2018	180111
9329	RJF18009	M	Hi	S8	2018	180111
9331	RJF18010	M	Hi	S8	2018	180111
9346	RJF18011	M	Hi	S8	2018	180111
9358	RJF18012	M	Hi	S8	2018	180111
9306	RJF18013	F	Lo	S8	2018	180111
9307	RJF18014	F	Lo	S8	2018	180111
9319	RJF18015	F	Lo	S8	2018	180111
9328	RJF18016	F	Lo	S8	2018	180111
9333	RJF18017	F	Lo	S8	2018	180111
9337	RJF18018	F	Lo	S8	2018	180111
9343	RJF18019	F	Lo	S8	2018	180111
9344	RJF18020	F	Lo	S8	2018	180111
9345	RJF18021	F	Lo	S8	2018	180111
9350	RJF18022	F	Lo	S8	2018	180111
9351	RJF18023	F	Lo	S8	2018	180111
9355	RJF18024	F	Lo	S8	2018	180111
9308	RJF18025	M	Lo	S8	2018	180111
9309	RJF18026	M	Lo	S8	2018	180111
9332	RJF18027	M	Lo	S8	2018	180111
9334	RJF18028	M	Lo	S8	2018	180111
9349	RJF18029	M	Lo	S8	2018	180111

## Sheet: Supplementary Table 1b
ASVs	Kingdom	Phylum	Class	Order	Family	Genus	RJF1602299	RJF1611514	RJF1611518	RJF1611522	RJF1611523	RJF1611538	RJF1611557	RJF1611572	RJF1611574	RJF1611578	RJF1660504	RJF1660507	RJF1660510	RJF1660511	RJF1660519	RJF1660521	RJF1660524	RJF1660529	RJF1660530	RJF1660531	RJF1660532	RJF18001	RJF18002	RJF18003	RJF18004	RJF18005	RJF18006	RJF18007	RJF18008	RJF18009	RJF18010	RJF18011	RJF18012	RJF18013	RJF18014	RJF18015	RJF18016	RJF18017	RJF18018	RJF18019	RJF18020	RJF18021	RJF18022
ASV_1	Bacteria	Firmicutes	Clostridia	Clostridiales	Peptostreptococcaceae	Romboutsia	1576	1551	15539	36	12460	705	3001	4850	459	9053	38	7504	5078	734	2769	354	2675	8734	18030	38	4440	15212	49252	16807	2030	4725	8528	2222	2443	41940	17950	79846	16031	63129	16513	2698	26886	20417	818	38036	35380	36425	66162
ASV_2	Bacteria	Fusobacteria	Fusobacteriia	Fusobacteriales	Fusobacteriaceae	Fusobacterium	11	98	365	154	3816	801	11	4990	30594	3221	2717	26	757	322	3	610	94	9	390	12	35558	6	150	599	431	5242	9	290	24978	7607	15876	34	143	92	2860	75088	44	27859	983	12	52	12	233
ASV_3	Bacteria	Firmicutes	Bacilli	Lactobacillales	Streptococcaceae	Streptococcus	1	17	10	5	3	2	6	192	1	4	0	1	81	11	2	0	17	37	6	3	12	3	223	40432	3732	483	490	35778	39382	12167	177	154	7135	92	14	72	4267	29	0	639	209	25	973
ASV_4	Bacteria	Firmicutes	Bacilli	Lactobacillales	Lactobacillaceae	Lactobacillus	7435	1394	5277	65	2459	5940	5875	4435	402	1343	55	7612	4577	4339	13392	4189	12139	30677	4094	29	6801	2801	1813	290	1742	2034	1619	434	18	174	1604	246	3205	50	784	1015	799	1492	771	3597	6120	4101	3504
ASV_5	Bacteria	Firmicutes	Bacilli	Lactobacillales	Lactobacillaceae	Lactobacillus	4363	609	4348	100	1396	11274	43	7134	1797	125	44	723	846	25989	4712	487	2483	2551	2152	20	3325	1385	1163	1159	2048	14175	28780	333	59	463	2932	226	12066	192	440	186	1166	541	21	85	11894	1133	1689
ASV_6	Bacteria	Firmicutes	Bacilli	Lactobacillales	Lactobacillaceae	Lactobacillus	13786	272	7365	25	3517	17014	19716	1654	432	1509	198	2857	1640	1524	1721	3797	2435	1363	3054	31	466	125	981	286	417	444	1483	703	42	99	804	163	731	16	1354	413	1548	2767	3306	10719	3650	7044	3001
ASV_7	Bacteria	Firmicutes	Bacilli	Lactobacillales	Lactobacillaceae	Lactobacillus	1266	1384	2493	83	1094	3352	705	2339	237	544	104	1372	3385	678	1500	9494	987	3336	4522	28	2653	152	2060	722	14001	3736	4885	542	145	486	12237	248	5249	191	1276	2283	2262	212	46	2735	3720	7820	1652
ASV_8	Bacteria	Fusobacteria	Fusobacteriia	Fusobacteriales	Fusobacteriaceae	Fusobacterium	1	41	117	81	1275	283	3	1928	12172	1187	1164	9	252	119	0	228	41	7	143	1	13234	3	31	203	143	1792	1	107	9883	2767	4911	25	51	43	933	28653	23	10691	176	9	18	4	56
ASV_9	Bacteria	Firmicutes	Bacilli	Lactobacillales	Streptococcaceae	Streptococcus	16	39	49	24	28	64	37	449	14	52	2	2	259	47	13	5	159	108	217	0	83	19	154	27325	1510	166	219	7201	22723	9857	14	69	431	36	9	38	2488	24	16	922	75	10	212
ASV_10	Bacteria	Firmicutes	Erysipelotrichia	Erysipelotrichales	Erysipelotrichaceae	Turicibacter	136	258	629	3	1247	56	31	415	30	12751	5	316	6118	59	349	13	448	12398	17376	6	365	723	704	17	57	333	30	74	54	319	461	4445	217	3593	417	48	211	117	28	352	2400	147	249
ASV_11	Bacteria	Firmicutes	Clostridia	Clostridiales	Peptostreptococcaceae	Romboutsia	120	64	824	1	695	35	117	311	29	436	1	433	325	51	141	25	183	579	1188	0	193	848	1813	674	92	199	273	118	91	1737	904	4159	674	2846	766	153	1138	787	27	2087	1851	1827	2169
ASV_12	Bacteria	Fusobacteria	Fusobacteriia	Fusobacteriales	Fusobacteriaceae	Fusobacterium	0	5	78	21	878	0	1	1248	5144	728	96	8	170	42	0	39	20	0	117	0	1684	0	29	126	52	1021	3	28	4506	1292	1620	8	27	25	592	11335	1	4696	101	3	3	1	38
ASV_13	Bacteria	Proteobacteria	Gammaproteobacteria	Enterobacteriales	Enterobacteriaceae	Escherichia/Shigella	4	64	578	0	9	42	12	123	202	555	591	0	13	60	2	0	47	39	219	17	58	1501	0	3	8	10	0	43	22	8	2	0	40	0	0	0	2	1	90	94	0	10	6
ASV_14	Bacteria	Firmicutes	Clostridia	Clostridiales	Clostridiaceae_1	Clostridium_sensu_stricto_1	18	223	66	11	240	19	84	190	18	11090	1	154	540	138	37	7	428	265	415	3	105	260	1554	430	95	177	30	62	80	1371	95	482	172	479	655	41	925	1700	167	329	496	169	1458
ASV_15	Bacteria	Firmicutes	Clostridia	Clostridiales	Clostridiaceae_1	Clostridium_sensu_stricto_1	12	153	48	12	182	4	83	49	8	8824	11	27	517	161	16	16	146	71	92	1	108	45	2405	1273	70	333	43	101	145	782	115	309	239	178	610	33	390	552	84	327	192	130	774
ASV_16	Bacteria	Firmicutes	Clostridia	Clostridiales	Peptostreptococcaceae	Romboutsia	51	46	428	1	451	31	84	329	15	270	0	289	132	33	88	10	126	254	887	3	156	503	1210	487	46	66	187	74	63	1145	384	1660	265	2101	434	77	613	497	20	1082	967	1065	1525
ASV_17	Bacteria	Firmicutes	Bacilli	Lactobacillales	Lactobacillaceae	Lactobacillus	1160	60	136	1	138	66	6	1278	12	11	1	985	1559	511	1671	90	2054	1660	355	5	168	519	65	35	2091	4466	1228	31	1	42	359	43	323	18	11	82	9	2	0	7	225	140	101
ASV_18	Bacteria	Firmicutes	Bacilli	Lactobacillales	Lactobacillaceae	Lactobacillus	366	1590	737	5	312	290	39	1739	11	16	28	3	5	525	801	1	462	702	632	36	11	963	8437	222	151	221	8	258	326	45	278	375	781	107	12	2	25	13	25	101	29	0	6
ASV_19	Bacteria	Firmicutes	Bacilli	Lactobacillales	Lactobacillaceae	Lactobacillus	846	147	986	11	353	755	147	1182	57	112	20	3776	331	1268	1730	244	1316	1372	1192	8	99	27	133	83	480	732	228	94	5	18	619	39	187	11	111	324	66	37	68	248	119	318	219
ASV_20	Bacteria	Firmicutes	Bacilli	Lactobacillales	Lactobacillaceae	Lactobacillus	10	56	144	42	65	1016	9231	127	126	267	69	78	8	75	6	487	23	50	507	6	1	3	390	92	202	35	268	220	17	8	23	22	9	4	90	57	113	193	3179	799	65	909	205
ASV_21	Bacteria	Firmicutes	Bacilli	Lactobacillales	Lactobacillaceae	Lactobacillus	2078	118	30	23	881	802	11	1130	62	62	4	93	962	159	428	16	1814	872	322	28	873	289	76	43	1198	2622	2576	67	7	31	117	28	194	25	3	86	35	3	0	8	77	57	74
ASV_22	Bacteria	Firmicutes	Clostridia	Clostridiales	Peptostreptococcaceae	Romboutsia	21	41	271	0	225	13	56	44	5	117	2	130	67	12	46	6	60	170	337	1	73	349	788	273	25	47	87	23	50	676	482	2488	284	1298	386	51	446	315	9	790	740	712	926
ASV_23	Bacteria	Firmicutes	Bacilli	Lactobacillales	Enterococcaceae	Enterococcus	2	337	146	4	21	156	115	285	24	119	13	34	999	93	624	3	11	633	54	5	308	129	69	3580	352	223	554	517	2237	978	40	259	130	29	6	24	429	75	2	139	289	24	312
ASV_24	Bacteria	Firmicutes	Bacilli	Lactobacillales	Lactobacillaceae	Lactobacillus	873	134	441	8	346	142	744	930	51	98	10	1273	837	370	3113	49	610	2294	775	2	218	81	111	81	303	540	125	75	4	13	251	27	202	6	64	108	49	68	252	236	282	199	550
ASV_25	Bacteria	Firmicutes	Bacilli	Lactobacillales	Lactobacillaceae	Lactobacillus	864	100	818	24	315	2034	11	1600	321	14	7	145	205	6192	1031	91	574	605	499	4	634	315	26	19	43	305	502	5	0	10	24	2	82	2	3	0	7	4	0	1	95	11	17
ASV_26	Bacteria	Actinobacteria	Actinobacteria	Micrococcales	Micrococcaceae	Rothia	167	11	144	2	107	915	264	219	22	13	1	380	2586	79	2227	41	431	5572	1278	1	58	1276	15	1	18	48	22	10	7	10	214	78	135	96	5	30	32	0	0	43	138	22	295
ASV_27	Bacteria	Firmicutes	Erysipelotrichia	Erysipelotrichales	Erysipelotrichaceae	Faecalitalea	8	3	4	2	1544	4	7	423	18	138	6	69	5404	502	3	63	869	3641	32	0	254	140	19	5	6	76	6	7	1	0	479	88	6	957	23	168	1	0	25	0	0	0	65
ASV_28	Bacteria	Firmicutes	Bacilli	Lactobacillales	Lactobacillaceae	Lactobacillus	2142	95	24	17	664	728	7	384	50	28	5	83	926	142	385	14	1360	627	277	37	849	313	82	34	1006	1784	2217	54	6	14	100	28	155	16	1	92	39	0	0	4	90	57	65
ASV_29	Bacteria	Firmicutes	Clostridia	Clostridiales	Peptostreptococcaceae	Romboutsia	25	14	198	0	147	6	29	116	6	112	0	88	38	2	31	8	56	137	217	0	46	188	619	237	29	36	86	21	45	513	329	2151	264	1054	352	35	503	257	15	703	646	652	757
ASV_30	Bacteria	Firmicutes	Bacilli	Lactobacillales	Lactobacillaceae	Lactobacillus	228	151	325	17	242	504	267	578	58	85	21	734	320	685	1917	190	1427	260	1431	1	179	12	245	157	604	334	135	62	4	28	697	23	147	9	59	128	100	77	64	302	218	236	133
ASV_31	Bacteria	Firmicutes	Clostridia	Clostridiales	Peptostreptococcaceae	Terrisporobacter	8	20	6	0	46	16	56	38	4	10	0	16	20	11	3	4	23	5	54	0	27	40	1807	242	75	147	176	113	107	1112	59	152	267	31	367	40	379	762	45	408	284	188	552
ASV_32	Bacteria	Firmicutes	Clostridia	Clostridiales	Peptostreptococcaceae	Romboutsia	0	3	0	0	27	0	3	0	0	1	0	7	5	0	0	0	0	0	3	0	9	33	1540	89	9	17	68	13	20	1545	28	240	116	88	396	12	473	998	0	301	228	255	882
ASV_33	Bacteria	Bacteroidetes	Bacteroidia	Bacteroidales	Prevotellaceae	Prevotella_7	3	5	73	779	0	7	0	9694	0	0	0	103	34	36	4	37	43	14	231	0	1	888	0	0	71	7	0	0	0	0	3	0	0	0	9	0	0	3	0	0	0	0	29
ASV_34	Bacteria	Firmicutes	Clostridia	Clostridiales	Clostridiaceae_1	Clostridium_sensu_stricto_1	0	6	7	1	53	1	19	7	8	674	0	29	135	20	3	0	16	62	248	0	35	29	936	243	49	118	21	56	37	239	41	304	139	57	434	18	918	503	63	113	193	91	780
ASV_35	Bacteria	Firmicutes	Bacilli	Lactobacillales	Lactobacillaceae	Lactobacillus	7	99	362	11	210	919	1093	19	117	301	52	803	46	630	10	667	820	18	683	2	47	3	110	120	212	168	346	72	5	8	123	10	21	3	88	19	53	72	817	317	77	75	171
ASV_36	Bacteria	Firmicutes	Bacilli	Lactobacillales	Lactobacillaceae	Lactobacillus	829	39	760	10	190	277	48	379	22	80	14	542	127	1544	493	101	940	1596	547	2	25	20	54	22	230	433	64	42	2	8	222	13	97	1	27	76	21	27	23	78	45	113	44
ASV_37	Bacteria	Bacteroidetes	Bacteroidia	Bacteroidales	Prevotellaceae	Prevotella_7	3	12	112	2024	2	5	1	4278	1	0	1	223	65	36	2	61	43	1	421	0	1	592	0	0	189	13	1	0	1	0	4	0	2	1	22	0	1	0	0	0	0	0	58
ASV_38	Bacteria	Firmicutes	Bacilli	Bacillales	Staphylococcaceae	Staphylococcus	146	204	20	0	247	100	281	773	2	68	8	12	61	81	26	22	281	356	51	0	174	13	438	201	871	67	10	19	26	80	67	951	26	141	84	2	170	15	0	139	83	13	17
ASV_39	Bacteria	Firmicutes	Clostridia	Clostridiales	Lachnospiraceae	NA	5	214	39	280	0	184	29	184	1	5	76	55	14	62	1	6	34	112	112	374	43	68	4	4	539	40	2	2047	1	3	26	4	2	1	761	0	5	0	1080	1549	0	5	14
ASV_40	Bacteria	Firmicutes	Clostridia	Clostridiales	Peptostreptococcaceae	Terrisporobacter	1	1	2	0	13	0	1	0	0	0	0	1	0	0	0	0	2	0	3	0	2	14	1004	87	8	19	38	14	33	842	16	132	90	42	234	7	302	607	0	252	188	145	431
ASV_41	Bacteria	Bacteroidetes	Bacteroidia	Bacteroidales	Bacteroidaceae	Bacteroides	2	495	7	34	1	165	5	10	0	0	1111	15	42	3	0	1	50	5	5	32	6	0	0	1	303	37	1	116	0	0	3	0	1	0	4502	1	6	0	803	46	0	12	5
ASV_42	Bacteria	Firmicutes	Negativicutes	Selenomonadales	Veillonellaceae	Megamonas	1	93	46	576	0	259	5	2729	0	2	1928	171	113	17	2	2	19	11	466	4	3	239	0	0	210	10	0	18	1	0	1	0	0	0	264	0	0	0	90	52	0	0	25
ASV_43	Bacteria	Firmicutes	Negativicutes	Selenomonadales	Veillonellaceae	NA	0	3	148	5	0	41	2	5948	1	2	2	172	1	22	1	1	14	23	402	0	0	78	0	2	102	11	0	0	0	0	0	0	0	0	0	0	0	0	0	0	0	0	66
ASV_44	Bacteria	Firmicutes	Clostridia	Clostridiales	Peptostreptococcaceae	Romboutsia	17	20	184	0	158	5	42	41	9	68	1	85	57	11	43	3	29	97	276	0	47	253	240	124	22	26	44	25	14	258	98	705	67	358	103	23	177	142	4	285	314	353	329
ASV_45	Bacteria	Firmicutes	Bacilli	Bacillales	Planococcaceae	Lysinibacillus	0	0	0	0	0	0	0	0	0	2	1	0	35	6	0	0	3	1	0	0	0	2	1	0	3	2	0	0	1	0	2	0	0	1	1	0	0	2	0	0	1	4	0
ASV_46	Bacteria	Firmicutes	Clostridia	Clostridiales	Peptostreptococcaceae	Romboutsia	27	31	254	3	412	7	70	101	6	2130	0	66	529	19	44	8	23	99	372	2	126	632	58	12	1	6	23	0	3	88	24	55	2	5	43	3	23	48	0	69	27	104	71
ASV_47	Bacteria	Firmicutes	Clostridia	Clostridiales	Peptostreptococcaceae	Romboutsia	19	12	159	0	65	4	21	46	3	84	1	49	15	4	12	1	12	26	74	0	26	79	291	87	6	14	48	5	16	210	149	431	186	616	117	24	168	80	5	305	248	319	412
ASV_48	Bacteria	Firmicutes	Negativicutes	Selenomonadales	Veillonellaceae	Megamonas	3	81	37	543	1	224	0	1998	1	1	1574	154	123	8	1	0	11	7	461	7	1	247	0	0	209	2	0	11	0	0	2	0	0	2	246	0	0	0	63	70	0	0	16
ASV_49	Bacteria	Firmicutes	Clostridia	Clostridiales	Peptostreptococcaceae	Romboutsia	0	2	0	0	8	0	1	0	0	1	0	5	0	2	1	0	0	0	2	0	1	8	676	38	2	15	24	6	15	692	11	107	64	42	150	3	254	497	0	125	121	78	454
ASV_50	Bacteria	Firmicutes	Clostridia	Clostridiales	Peptostreptococcaceae	Romboutsia	1	5	65	1	53	2	9	37	6	57	0	28	63	8	16	0	10	15	94	0	27	60	326	113	8	32	53	11	29	443	75	201	59	343	89	13	149	146	15	159	194	167	488
ASV_51	Bacteria	Bacteroidetes	Bacteroidia	Bacteroidales	Prevotellaceae	Prevotella_7	1	4	75	835	1	10	1	4164	0	0	0	119	31	21	1	19	26	7	241	0	2	416	0	0	10	2	0	0	0	0	0	0	0	2	2	0	0	0	0	0	0	0	5
ASV_52	Bacteria	Firmicutes	Clostridia	Clostridiales	Peptostreptococcaceae	Romboutsia	18	13	156	0	63	4	3	37	1	36	0	33	39	2	27	2	15	91	137	0	20	99	246	94	19	26	71	22	6	165	60	420	37	348	128	24	198	185	10	237	211	168	473
ASV_53	Bacteria	Firmicutes	Clostridia	Clostridiales	Peptostreptococcaceae	Romboutsia	0	3	51	0	31	4	8	9	4	12	0	23	19	1	6	0	5	12	24	0	5	33	353	111	8	18	29	8	15	237	97	385	157	541	117	11	137	99	1	266	270	255	376
ASV_54	Bacteria	Proteobacteria	Alphaproteobacteria	Rickettsiales	Mitochondria	NA	685	340	73	1	27	114	7	416	3	5	0	39	350	13	592	6	375	677	620	3	27	52	49	10	156	151	0	2	1	5	12	0	5	3	1	0	0	6	1	8	50	12	44
ASV_55	Bacteria	Cyanobacteria	Oxyphotobacteria	Chloroplast	NA	NA	147	31	31	0	62	311	8	114	3	4	2	271	1045	2	332	9	46	771	1703	0	12	77	8	1	64	13	0	0	0	3	18	23	0	2	0	0	0	0	2	1	6	5	8
ASV_56	Bacteria	Firmicutes	Clostridia	Clostridiales	Peptostreptococcaceae	Romboutsia	11	11	107	0	58	3	22	26	0	33	1	40	17	5	15	0	15	55	69	0	18	93	187	62	14	19	35	5	25	191	184	645	104	398	82	8	125	75	6	244	166	222	312
ASV_57	Bacteria	Actinobacteria	Actinobacteria	Bifidobacteriales	Bifidobacteriaceae	Bifidobacterium	7	145	81	516	20	132	30	1591	3	6	320	118	29	100	30	4	58	535	352	10	23	105	7	11	140	13	11	24	2	2	11	67	13	7	206	0	13	1	13	21	0	0	41
ASV_58	Bacteria	Firmicutes	Clostridia	Clostridiales	Peptostreptococcaceae	Romboutsia	1	4	41	0	29	1	8	4	0	9	0	19	13	1	0	1	9	15	18	0	13	37	493	66	6	15	55	12	10	379	49	221	50	142	114	7	234	278	3	134	128	102	498
ASV_59	Bacteria	Firmicutes	Bacilli	Lactobacillales	Enterococcaceae	Enterococcus	4	10	39	0	8	31	8	2	0	10	0	1	15	21	8	0	11	245	0	0	2	2	3	52	13	1	3	269	899	18	2	28	3	4	1	0	2	2	0	17	8	1	4
ASV_60	Bacteria	Fusobacteria	Fusobacteriia	Fusobacteriales	Fusobacteriaceae	Fusobacterium	0	0	0	0	0	0	0	0	7	1	0	0	0	0	0	0	0	0	0	0	12	0	0	10	1	3	0	1	772	9	1776	1	4	0	0	127	0	2107	1	0	0	0	0
ASV_61	Bacteria	Firmicutes	Clostridia	Clostridiales	Ruminococcaceae	Fournierella	1	172	144	8	32	23	0	59	1224	11	21	38	93	43	0	8	2	35	14	0	124	10	38	12	20	94	1	98	3	148	318	8	0	797	265	147	10	4	141	4	2	0	46
ASV_62	Bacteria	Firmicutes	Clostridia	Clostridiales	Ruminococcaceae	NA	4	17	11	315	0	57	2	0	0	0	121	49	9	39	0	0	17	7	40	5	1	6	5	0	99	21	0	40	0	0	0	0	0	0	227	0	2	0	3540	26	0	0	4
ASV_63	Bacteria	Firmicutes	Bacilli	Lactobacillales	Lactobacillaceae	Lactobacillus	306	32	9	4	244	192	1	355	12	12	3	38	89	39	132	8	508	200	97	3	97	43	19	8	342	718	832	24	0	6	41	6	48	16	1	16	3	2	0	0	5	8	17
ASV_64	Bacteria	Firmicutes	Clostridia	Clostridiales	Lachnospiraceae	NA	3	24	3	3	65	3	5	106	683	755	0	11	8	71	0	17	5	20	11	0	254	5	9	2	5	7	0	24	0	8	469	3	2	361	204	175	1	9	34	0	3	0	10
ASV_65	Bacteria	Firmicutes	Negativicutes	Selenomonadales	Acidaminococcaceae	Phascolarctobacterium	8	688	2	534	4	395	15	13	0	7	521	4	32	28	0	0	41	25	42	770	4	4	1	0	119	16	0	27	0	0	0	0	0	0	219	0	3	0	701	22	0	0	1
ASV_66	Bacteria	Firmicutes	Clostridia	Clostridiales	Ruminococcaceae	Faecalibacterium	5	138	0	67	1	41	16	16	0	2	48	0	34	18	0	0	17	61	28	723	24	4	0	2	150	9	0	1433	0	0	4	1	0	0	40	0	0	0	1175	132	0	0	2
ASV_67	Bacteria	Bacteroidetes	Bacteroidia	Bacteroidales	Prevotellaceae	Prevotella_7	0	10	96	1257	0	12	0	1513	0	1	0	200	40	37	4	45	36	5	396	0	0	195	0	1	17	1	0	0	0	0	0	0	0	0	0	0	0	0	0	0	0	0	12
ASV_68	Bacteria	Firmicutes	Clostridia	Clostridiales	Clostridiaceae_1	Candidatus_Arthromitus	0	0	23	0	138	90	0	3	1	30	5	2	1392	10	1	58	3	13	1	10	215	0	0	1	1	10	0	0	0	2	0	0	0	0	0	0	0	10	5	803	1	0	1
ASV_69	Bacteria	Firmicutes	Clostridia	Clostridiales	Peptostreptococcaceae	Romboutsia	6	4	34	0	56	0	22	1	1	11	1	13	21	2	4	0	4	15	69	0	16	47	244	48	3	13	15	7	4	95	81	369	41	210	79	4	208	142	5	127	116	107	320
ASV_70	Bacteria	Bacteroidetes	Bacteroidia	Bacteroidales	Bacteroidaceae	Bacteroides	1	650	33	261	3	78	2	26	0	4	324	30	32	0	0	0	3	4	46	250	3	3	1	5	175	6	1	563	0	0	5	0	0	0	199	1	1	0	695	232	0	0	4
ASV_71	Bacteria	Bacteroidetes	Bacteroidia	Bacteroidales	Bacteroidaceae	Bacteroides	0	242	0	1	0	0	1	7	1	0	151	0	3	0	0	0	3	17	3	200	5	0	0	0	115	13	0	3	1	0	0	1	0	0	2453	0	0	0	303	93	0	1	0
ASV_72	Bacteria	Firmicutes	Clostridia	Clostridiales	Ruminococcaceae	Faecalibacterium	2	95	27	236	1	89	3	253	0	0	627	39	19	17	3	7	9	12	109	68	5	103	1	1	564	11	0	395	0	0	15	0	0	0	534	0	1	0	50	22	0	0	112
ASV_73	Bacteria	Firmicutes	Clostridia	Clostridiales	Lachnospiraceae	NA	4	9	4	46	1	55	38	65	3	4	174	6	19	22	0	0	23	73	31	617	5	15	1	2	834	37	15	341	0	0	0	6	2	2	118	1	0	0	736	57	0	0	0
ASV_74	Bacteria	Firmicutes	Clostridia	Clostridiales	Peptostreptococcaceae	Romboutsia	0	1	21	1	36	3	7	12	0	39	0	18	77	7	5	2	2	9	26	0	25	20	193	72	5	66	26	10	5	283	22	124	19	83	34	5	105	133	1	82	77	92	373
ASV_75	Bacteria	Bacteroidetes	Bacteroidia	Bacteroidales	Rikenellaceae	Mucinivorans	50	92	84	95	27	75	78	261	93	89	69	190	170	45	236	73	46	284	322	64	94	61	0	0	0	0	0	0	0	0	0	0	0	0	0	0	0	0	0	0	0	0	0
ASV_76	Bacteria	Firmicutes	Bacilli	Lactobacillales	Lactobacillaceae	Lactobacillus	163	32	130	2	51	146	113	116	17	33	1	226	162	115	381	95	258	813	122	1	174	61	0	0	0	0	0	0	0	0	2	0	0	0	0	3	0	3	0	1	2	0	2
ASV_77	Bacteria	Firmicutes	Clostridia	Clostridiales	Ruminococcaceae	Flavonifractor	1	123	0	0	0	3	7	16	3	2	1	1	0	0	0	0	1	0	3	6	5	0	0	1	86	11	2	259	0	0	0	0	0	0	260	0	0	0	2134	225	1	0	0
ASV_78	Bacteria	Patescibacteria	Saccharimonadia	Saccharimonadales	NA	NA	4	106	44	272	13	556	3	1054	2	9	21	119	40	56	48	2	73	475	14	4	9	97	3	3	32	7	2	3	2	1	2	14	3	1	4	0	0	0	0	3	0	1	12
ASV_79	Bacteria	Firmicutes	Clostridia	Clostridiales	Ruminococcaceae	NA	0	0	0	0	0	0	0	0	0	0	0	0	0	0	0	0	0	0	0	0	0	0	0	0	4	2	0	0	0	0	0	0	0	0	0	0	0	0	3030	1	0	0	0
ASV_80	Bacteria	Firmicutes	Bacilli	Lactobacillales	Lactobacillaceae	Lactobacillus	1	45	4	1	2	42	1	125	4	1	0	76	0	136	58	7	59	35	99	0	183	29	30	14	52	417	1000	9	2	13	107	6	107	8	3	16	9	2	0	0	125	3	4
ASV_81	Bacteria	Bacteroidetes	Bacteroidia	Bacteroidales	Prevotellaceae	Prevotella_7	0	0	0	3	0	0	0	2727	0	0	0	0	0	0	1	0	14	0	4	1	0	249	0	0	0	0	0	0	0	0	0	0	0	0	0	0	0	0	0	0	0	0	0
ASV_82	Bacteria	Firmicutes	Clostridia	Clostridiales	Ruminococcaceae	Faecalibacterium	0	7	0	8	0	18	8	15	3	1	6	0	4	11	0	0	2	18	1	153	3	3	0	1	198	13	0	1182	2	0	8	0	0	1	45	0	0	0	1194	67	0	0	0
ASV_83	Bacteria	Firmicutes	Clostridia	Clostridiales	Lachnospiraceae	CHKCI001	2	12	23	4	282	14	0	152	914	389	33	37	13	55	0	5	6	2	14	0	225	86	1	3	22	6	0	17	0	9	292	1	0	122	52	31	0	1	17	0	0	0	10
ASV_84	Bacteria	Firmicutes	Clostridia	Clostridiales	Lachnospiraceae	NA	0	51	2	561	1	307	9	10	4	2	210	10	33	43	0	9	13	7	31	77	17	7	0	1	505	18	0	181	0	0	3	0	0	0	64	0	0	0	623	119	0	0	3
ASV_85	Bacteria	Firmicutes	Clostridia	Clostridiales	Peptostreptococcaceae	Romboutsia	4	1	34	1	53	3	11	7	3	34	0	18	37	4	3	2	3	19	42	0	17	73	174	76	6	50	26	12	7	165	22	176	27	51	54	7	95	101	0	61	71	104	358
ASV_86	Bacteria	Patescibacteria	Saccharimonadia	Saccharimonadales	NA	NA	3	21	23	29	6	264	1	1037	0	2	91	130	3	42	5	0	18	91	129	65	5	42	1	2	11	0	0	7	0	0	0	8	3	0	2	0	0	0	846	4	1	1	0
ASV_87	Bacteria	Epsilonbacteraeota	Campylobacteria	Campylobacterales	Helicobacteraceae	Helicobacter	0	0	0	0	0	0	0	0	0	119	0	0	0	0	0	0	0	0	0	0	0	0	0	0	0	0	0	0	0	0	0	0	0	0	0	0	0	28	0	0	0	3	0
ASV_88	Bacteria	Bacteroidetes	Bacteroidia	Bacteroidales	Bacteroidaceae	Bacteroides	2	99	6	0	0	48	1	2	0	0	252	5	9	3	0	0	13	0	2	20	1	3	0	0	17	4	0	2	0	0	3	0	0	0	2178	0	0	0	186	18	0	0	0
ASV_90	Bacteria	Bacteroidetes	Bacteroidia	Bacteroidales	Bacteroidaceae	Bacteroides	1	399	10	190	0	45	3	11	0	1	196	14	18	3	0	0	1	3	11	158	1	1	0	0	175	6	2	468	1	0	3	0	0	0	203	0	3	0	587	250	1	0	4
ASV_91	Bacteria	Cyanobacteria	Oxyphotobacteria	Chloroplast	NA	NA	177	72	30	0	36	118	0	132	1	3	2	31	244	3	219	6	141	516	479	0	16	18	26	8	89	64	5	5	0	4	10	9	2	6	2	2	0	3	0	5	23	5	15
ASV_92	Bacteria	Firmicutes	Clostridia	Clostridiales	Clostridiaceae_1	Clostridium_sensu_stricto_1	1	7	0	0	948	3	2	0	26	26	0	1078	312	6	2	0	1	2	1	2	245	4	0	0	0	0	0	0	0	0	1	0	0	43	0	0	0	0	0	0	0	0	0
ASV_93	Bacteria	Firmicutes	Clostridia	Clostridiales	Ruminococcaceae	Faecalibacterium	1	62	14	32	0	30	0	2193	0	0	23	32	7	14	2	1	10	7	36	0	0	63	0	0	53	11	0	0	0	0	4	0	0	0	29	0	1	0	1	0	0	1	47
ASV_94	Bacteria	Firmicutes	Bacilli	Lactobacillales	Lactobacillaceae	Lactobacillus	14	18	110	2	43	77	22	99	5	16	4	453	49	28	395	46	65	104	362	1	24	5	43	4	75	19	29	13	0	4	103	2	48	2	13	29	16	16	0	41	21	70	14
ASV_95	Bacteria	Firmicutes	Clostridia	Clostridiales	Ruminococcaceae	NA	3	6	1	79	0	21	0	109	1	0	259	2	1	14	0	2	7	0	3	0	0	27	0	0	51	10	0	5	0	0	0	0	0	0	63	0	0	0	1973	2	0	0	2
ASV_96	Bacteria	Firmicutes	Clostridia	Clostridiales	Ruminococcaceae	Ruminococcaceae_UCG-014	0	33	2	121	0	0	0	0	0	0	0	15	3	4	0	0	4	0	15	0	0	0	1	0	27	2	0	0	2	0	0	0	0	0	9	0	0	0	2378	5	0	0	1
ASV_97	Bacteria	Firmicutes	Clostridia	Clostridiales	Ruminococcaceae	Fournierella	0	175	8	7	27	63	0	0	729	2	52	0	0	1	0	1	1	0	0	0	562	0	10	17	16	3	2	138	0	115	15	0	0	0	125	155	2	16	155	1	5	0	14
ASV_98	Bacteria	Firmicutes	Bacilli	Lactobacillales	Lactobacillaceae	Lactobacillus	8	52	322	2	11	22	36	9	12	36	11	33	15	8	2	937	7	4	181	0	1	4	8	6	49	4	18	11	13	2	16	4	1	0	24	2	5	2	0	22	6	76	1
ASV_99	Bacteria	Bacteroidetes	Bacteroidia	Bacteroidales	Prevotellaceae	NA	2	179	21	204	0	111	8	296	0	0	189	72	11	3	3	3	6	4	48	46	5	3	1	0	124	11	0	265	1	0	4	0	0	0	573	0	0	0	201	91	1	0	4
ASV_100	Bacteria	Firmicutes	Bacilli	Lactobacillales	Lactobacillaceae	Lactobacillus	2293	0	19	0	4	9	20	0	0	6	0	0	0	4	0	5	4	2	10	1	0	2	1	1	0	0	0	1	0	0	0	0	1	0	0	0	0	2	0	13	2	4	3
ASV_101	Bacteria	Firmicutes	Clostridia	Clostridiales	Clostridiaceae_1	Clostridium_sensu_stricto_1	0	39	1	0	5	1	2	21	3	1025	1	9	14	13	0	1	20	19	11	0	9	5	101	38	10	21	5	1	5	70	4	25	10	38	49	1	53	132	21	29	36	19	95
ASV_102	Bacteria	Firmicutes	Clostridia	Clostridiales	Clostridiaceae_1	Clostridium_sensu_stricto_1	0	0	0	0	0	0	0	0	0	0	0	0	0	0	0	0	0	0	0	1	11	0	5	11	6	24	5	5	10	8	1	1	0	4	5	1	4	0	4	2226	5	4	10
ASV_103	Bacteria	Firmicutes	Clostridia	Clostridiales	Peptostreptococcaceae	Romboutsia	6	4	47	1	30	7	28	24	3	43	1	32	19	2	10	1	10	35	61	0	10	20	122	49	10	10	20	7	10	44	80	106	89	114	32	20	52	25	0	112	93	93	85
ASV_104	Bacteria	Proteobacteria	Gammaproteobacteria	Pasteurellales	Pasteurellaceae	Gallibacterium	1	7	63	0	16	130	0	0	2	0	0	117	4	50	23	0	1	107	215	0	233	0	0	1	5	39	19	5	59	3	0	49	449	3	0	0	6	0	0	14	38	0	33
ASV_105	Bacteria	Firmicutes	Bacilli	Lactobacillales	Lactobacillaceae	Lactobacillus	19	1	174	0	31	18	1	55	4	3	1	2	0	22	3	20	22	1	0	0	28	0	11	0	6	293	916	5	1	2	56	0	29	0	27	4	26	1	13	6	209	26	11
ASV_106	Bacteria	Firmicutes	Clostridia	Clostridiales	Ruminococcaceae	Flavonifractor	0	0	0	0	0	0	0	0	1010	2	0	0	0	0	0	1	0	0	1	0	59	0	0	15	29	13	0	234	0	50	11	1	0	0	4	1	0	2	770	2	0	0	4
ASV_107	Bacteria	Firmicutes	Bacilli	Lactobacillales	Lactobacillaceae	Lactobacillus	1	15	2	0	1	8	14	8	2	4	1	556	9	5	200	2	26	78	391	3	144	2	22	19	42	6	30	23	3	1	2	2	3	1	11	19	7	31	22	62	263	15	17
ASV_108	Bacteria	Firmicutes	Clostridia	Clostridiales	Peptostreptococcaceae	Romboutsia	2	0	55	0	17	0	2	2	0	9	0	8	6	2	5	0	5	16	26	0	0	45	37	25	3	1	7	8	3	88	34	228	11	194	50	9	118	43	1	91	146	68	160
ASV_109	Bacteria	Firmicutes	Bacilli	Lactobacillales	Lactobacillaceae	Lactobacillus	326	10	194	1	76	395	474	55	8	38	9	91	66	44	49	97	66	38	84	0	13	4	0	0	0	0	0	1	0	0	3	0	0	0	0	0	1	0	0	3	1	3	1
ASV_110	Bacteria	Firmicutes	Clostridia	Clostridiales	Ruminococcaceae	Ruminococcaceae_UCG-005	1	6	0	0	0	7	13	7	0	0	0	0	0	5	0	0	4	0	0	45	3	0	0	0	81	10	1	324	0	2	1	0	0	0	1	0	0	1	1577	26	0	0	0
ASV_111	Bacteria	Firmicutes	Clostridia	Clostridiales	Lachnospiraceae	CHKCI001	6	192	1	2	1	125	37	36	4	4	2	0	0	17	1	0	8	108	20	726	46	0	0	2	133	4	0	362	0	0	0	0	0	0	0	0	0	0	33	232	0	0	0
ASV_112	Bacteria	Firmicutes	Clostridia	Clostridiales	Peptostreptococcaceae	Romboutsia	2	0	14	0	16	1	1	2	0	12	0	4	7	0	0	2	4	7	7	0	10	6	75	28	5	31	9	0	7	92	43	189	30	197	45	1	62	38	0	84	70	61	175
ASV_113	Bacteria	Firmicutes	Clostridia	Clostridiales	Peptostreptococcaceae	Romboutsia	3	4	25	0	9	0	6	19	0	12	0	13	5	0	14	2	4	14	16	0	6	17	104	30	5	5	18	4	10	104	76	255	43	199	48	7	56	22	0	103	31	59	110
ASV_114	Bacteria	Firmicutes	Clostridia	Clostridiales	Peptostreptococcaceae	Romboutsia	4	2	47	0	11	2	2	4	1	6	0	16	4	3	7	0	1	20	23	0	3	41	51	37	4	4	5	6	4	83	31	184	9	205	42	6	68	61	1	98	117	87	118
ASV_115	Bacteria	Firmicutes	Bacilli	Lactobacillales	Lactobacillaceae	Lactobacillus	208	1	3	0	8	5	1	12	0	0	0	0	4	1	260	0	592	773	31	0	23	4	3	0	7	53	5	0	0	0	2	6	0	0	0	0	0	0	0	1	0	0	0
ASV_116	Bacteria	Firmicutes	Bacilli	Lactobacillales	Lactobacillaceae	Lactobacillus	19	31	37	1	23	40	9	27	5	10	1	12	38	10	14	137	14	46	38	0	39	3	27	17	230	56	89	10	4	8	192	6	118	4	26	39	39	7	0	43	67	116	28
ASV_117	Bacteria	Firmicutes	Bacilli	Bacillales	Planococcaceae	Lysinibacillus	0	0	0	0	45	0	0	0	3	1	2	2	78	106	2	6	0	72	0	0	0	5	19	0	1	2	0	0	0	1	6	15	4	693	7	106	0	0	0	0	0	0	0
ASV_118	Bacteria	Firmicutes	Clostridia	Clostridiales	Ruminococcaceae	Ruminococcaceae_UCG-014	0	15	1	472	1	4	2	657	0	2	2	21	20	32	1	0	4	21	63	0	0	11	0	1	16	2	0	0	0	0	2	2	0	0	586	0	0	0	4	0	0	0	2
ASV_119	Bacteria	Firmicutes	Clostridia	Clostridiales	Peptostreptococcaceae	Romboutsia	1	2	4	0	19	3	3	4	0	78	0	1	27	2	0	0	4	7	3	0	7	13	64	16	0	5	9	0	1	243	13	70	4	90	29	4	15	41	1	31	52	33	105
ASV_120	Bacteria	Firmicutes	Bacilli	Lactobacillales	Lactobacillaceae	Lactobacillus	91	14	116	0	40	55	16	278	2	6	7	582	46	15	22	22	190	15	74	0	9	2	15	9	23	11	3	4	1	4	44	3	22	2	5	14	6	4	0	11	7	13	44
ASV_121	Bacteria	Firmicutes	Clostridia	Clostridiales	Ruminococcaceae	Subdoligranulum	5	49	8	49	1	65	31	24	2	9	92	13	2	27	1	0	2	35	18	52	7	4	3	5	99	9	0	152	0	0	2	0	1	0	30	0	1	0	1057	11	2	0	6
ASV_122	Bacteria	Firmicutes	Clostridia	Clostridiales	Peptostreptococcaceae	Romboutsia	17	4	79	0	41	9	1	22	1	24	0	30	18	2	22	0	9	51	104	0	10	44	23	42	9	8	13	5	6	36	43	140	14	99	32	11	42	33	4	80	95	47	70
ASV_123	Bacteria	Firmicutes	Clostridia	Clostridiales	Ruminococcaceae	Faecalibacterium	1	52	19	145	2	57	1	43	0	2	245	22	10	27	0	1	4	9	35	26	3	61	1	0	220	6	3	350	0	0	10	0	0	0	250	0	1	0	173	12	0	0	70
ASV_124	Bacteria	Firmicutes	Bacilli	Lactobacillales	Lactobacillaceae	Lactobacillus	0	0	3	0	0	5	1511	0	1	0	0	1	0	0	0	0	1	0	0	0	0	1	0	0	3	1	1	2	0	0	0	2	0	0	0	0	1	30	194	55	0	0	0
ASV_125	Bacteria	Firmicutes	Erysipelotrichia	Erysipelotrichales	Erysipelotrichaceae	Turicibacter	0	0	7	0	21	0	0	0	0	35	0	5	193	0	3	0	2	171	1022	0	2	8	1	0	0	0	0	0	0	2	1	8	0	170	3	0	2	1	0	2	37	0	0
ASV_126	Bacteria	Firmicutes	Bacilli	Lactobacillales	Lactobacillaceae	Lactobacillus	67	3	15	0	0	8	0	8	8	0	0	0	0	578	218	4	192	219	1	0	2	123	0	1	3	262	27	0	0	1	46	4	18	0	0	0	0	0	0	0	1	0	0
ASV_127	Bacteria	Bacteroidetes	Bacteroidia	Bacteroidales	Prevotellaceae	NA	2	439	14	286	0	42	8	192	0	2	102	26	9	6	1	0	5	7	33	148	5	1	0	1	71	7	0	49	0	0	4	0	0	0	206	0	0	0	106	17	0	0	2
ASV_128	Bacteria	Proteobacteria	Deltaproteobacteria	Desulfovibrionales	Desulfovibrionaceae	Desulfovibrio	3	42	5	64	0	5	4	1381	0	0	1	44	42	6	0	2	2	10	58	58	0	42	0	0	1	0	0	0	0	0	0	0	0	0	0	0	0	0	0	0	0	0	0
ASV_129	Bacteria	Bacteroidetes	Bacteroidia	Bacteroidales	Bacteroidaceae	Bacteroides	1	480	24	91	0	89	1	74	0	0	84	36	21	1	2	0	4	8	42	79	2	10	0	0	112	8	0	291	0	0	0	0	0	0	29	0	0	0	205	38	0	0	9
ASV_130	Bacteria	Firmicutes	Clostridia	Clostridiales	Lachnospiraceae	Lachnoclostridium	0	88	26	202	0	32	13	2	1	4	29	11	11	13	0	0	8	15	38	49	13	0	3	2	133	14	13	518	0	4	3	6	1	0	114	0	11	0	237	92	0	0	11
ASV_131	Bacteria	Firmicutes	Clostridia	Clostridiales	Ruminococcaceae	Ruminococcaceae_UCG-014	0	17	0	139	0	27	0	0	0	0	12	3	0	23	0	0	5	0	0	11	0	0	1	0	54	0	0	3	0	0	1	0	0	0	0	0	0	0	1439	2	1	0	2
ASV_132	Bacteria	Patescibacteria	Saccharimonadia	Saccharimonadales	NA	NA	4	33	30	130	3	150	4	739	0	3	73	32	8	28	12	1	2	130	48	77	9	53	0	2	16	0	2	2	0	0	0	4	0	2	0	0	0	0	131	5	0	0	0
ASV_133	Bacteria	Firmicutes	Clostridia	Clostridiales	Lachnospiraceae	NA	0	26	0	0	0	0	0	0	0	0	0	0	0	0	0	0	0	0	0	0	0	0	0	2	519	42	1	2	0	0	0	0	0	0	0	0	0	2	1125	3	1	0	0
ASV_134	Bacteria	Firmicutes	Clostridia	Clostridiales	Peptostreptococcaceae	Romboutsia	1	0	8	0	16	0	2	2	0	53	0	5	28	1	4	0	1	5	3	0	16	2	99	14	2	6	5	0	1	192	11	66	10	48	43	2	50	80	0	25	42	24	120
ASV_135	Bacteria	Firmicutes	Clostridia	Clostridiales	Ruminococcaceae	Ruminiclostridium_5	0	198	20	125	0	41	4	174	0	0	46	12	12	14	1	1	7	6	50	88	1	20	0	0	77	11	0	142	0	0	5	0	0	0	36	0	2	0	573	44	0	0	6
ASV_136	Bacteria	Firmicutes	Clostridia	Clostridiales	Peptostreptococcaceae	Romboutsia	0	0	4	1	18	1	0	0	0	41	0	2	19	5	0	0	2	0	4	0	5	3	114	46	2	31	4	4	8	165	6	32	7	11	21	0	37	77	12	22	48	38	329
ASV_137	Bacteria	Firmicutes	Clostridia	Clostridiales	Lachnospiraceae	Anaerosporobacter	0	4	0	0	0	0	0	0	203	8	0	0	0	15	0	0	1	0	7	0	0	0	49	18	376	19	3	47	7	68	1	1	3	4	19	5	14	17	627	7	1	1	6
ASV_138	Bacteria	Firmicutes	Clostridia	Clostridiales	Ruminococcaceae	Flavonifractor	0	41	0	0	0	0	0	0	0	0	1	0	0	1	0	0	1	0	0	0	5	0	0	0	28	2	0	79	0	0	1	0	0	0	104	0	0	0	1366	26	0	0	0
ASV_139	Bacteria	Firmicutes	Clostridia	Clostridiales	Peptostreptococcaceae	Romboutsia	0	1	10	0	11	0	2	0	0	13	0	6	2	1	3	0	4	15	19	0	2	10	50	44	1	5	3	4	1	65	34	360	17	78	27	5	65	31	0	53	84	91	83
ASV_140	Bacteria	Firmicutes	Clostridia	Clostridiales	Ruminococcaceae	Ruminiclostridium_9	1	88	9	153	2	47	2	172	0	0	126	13	12	6	0	0	8	8	57	139	0	6	1	0	72	7	0	118	0	0	2	0	0	0	136	0	0	0	354	46	0	0	1
ASV_141	Bacteria	Firmicutes	Clostridia	Clostridiales	Christensenellaceae	NA	0	0	0	0	0	0	0	0	0	0	0	0	0	1	0	0	0	1	0	19	0	0	0	0	11	0	0	3	0	0	0	0	0	0	0	0	0	0	1550	3	0	0	0
ASV_142	Bacteria	Firmicutes	Clostridia	Clostridiales	Clostridiaceae_1	Clostridium_sensu_stricto_1	0	9	7	0	2	0	4	10	1	440	0	8	12	11	1	0	26	10	10	0	2	3	112	12	8	4	0	7	1	88	6	33	5	37	23	1	53	78	11	7	41	13	61
ASV_143	Bacteria	Firmicutes	Clostridia	Clostridiales	Ruminococcaceae	Ruminococcaceae_UCG-014	3	52	13	255	0	14	7	478	0	2	55	27	22	31	2	0	12	19	32	18	0	0	0	0	73	3	0	108	0	0	2	1	0	0	226	0	0	0	85	29	0	0	1
ASV_144	Bacteria	Firmicutes	Clostridia	Clostridiales	Ruminococcaceae	Ruminococcaceae_UCG-014	0	206	24	314	1	97	2	65	0	5	21	84	17	29	3	0	3	89	96	6	1	7	3	0	28	2	4	0	0	0	0	7	0	0	431	0	0	0	0	2	0	0	6
ASV_145	Bacteria	Firmicutes	Clostridia	Clostridiales	Lachnospiraceae	Cellulosilyticum	0	2	3	3	4	0	5	0	0	4	0	2	1	4	0	0	4	2	16	0	14	1	274	43	34	15	5	11	16	115	18	52	29	10	68	5	78	159	89	33	44	18	46
ASV_146	Bacteria	Bacteroidetes	Bacteroidia	Bacteroidales	Tannerellaceae	Parabacteroides	0	2	108	516	0	1	0	537	2	0	0	0	0	6	0	1	3	0	0	0	0	14	1	1	158	7	1	110	0	0	6	0	0	0	4	0	0	0	0	54	0	0	12
ASV_147	Bacteria	Actinobacteria	Actinobacteria	Micrococcales	Dermabacteraceae	Brachybacterium	18	105	3	0	49	65	317	417	1	85	1	1	9	40	13	5	54	133	16	2	85	5	1	2	22	5	0	0	2	5	4	33	12	6	0	1	0	0	0	5	0	0	0
ASV_149	Bacteria	Firmicutes	Clostridia	Clostridiales	Clostridiaceae_1	Candidatus_Arthromitus	0	0	0	0	0	0	0	0	0	0	0	0	5	0	0	0	0	0	0	6	0	0	1	0	0	3	0	0	0	0	0	0	0	0	0	0	0	0	0	1491	1	0	0
ASV_150	Bacteria	Firmicutes	Erysipelotrichia	Erysipelotrichales	Erysipelotrichaceae	NA	0	12	0	0	0	0	0	0	983	0	0	0	0	6	0	0	0	0	1	0	30	0	13	3	109	10	0	17	0	3	0	0	0	0	1	17	0	0	245	0	0	0	50
ASV_151	Bacteria	Firmicutes	Clostridia	Clostridiales	Ruminococcaceae	NA	0	0	0	0	0	0	0	0	0	0	0	0	0	1	0	0	0	0	0	0	0	0	0	0	23	0	0	0	0	0	0	0	0	0	0	0	0	0	1403	0	0	26	2
ASV_152	Bacteria	Firmicutes	Clostridia	Clostridiales	Lachnospiraceae	NA	4	45	0	84	0	30	16	2	1	0	74	2	6	13	1	0	6	14	16	79	4	0	0	1	100	2	0	80	0	2	1	0	2	0	34	0	0	0	728	74	0	0	2
ASV_153	Bacteria	Firmicutes	Bacilli	Lactobacillales	Lactobacillaceae	Lactobacillus	1	4	2	0	29	305	74	0	0	1	36	0	0	0	2	4	0	0	11	0	1	0	147	73	12	5	3	16	1	4	1	2	1	0	6	2	5	19	0	138	345	24	1
ASV_154	Bacteria	Firmicutes	Bacilli	Lactobacillales	Lactobacillaceae	Lactobacillus	108	18	64	1	12	48	91	18	11	5	5	11	35	38	22	16	58	156	126	0	15	0	12	23	23	40	21	38	1	3	25	9	8	0	12	8	16	11	30	45	36	35	32
ASV_155	Bacteria	Bacteroidetes	Bacteroidia	Bacteroidales	Bacteroidaceae	Bacteroides	0	0	0	0	0	0	0	0	0	2	0	0	0	0	0	0	0	0	0	0	0	0	0	0	47	5	0	528	0	0	1	0	0	0	145	0	0	0	321	351	0	2	0
ASV_156	Bacteria	Actinobacteria	Actinobacteria	Micrococcales	Micrococcaceae	Glutamicibacter	30	6	7	0	13	35	2	126	1	1	0	11	111	9	102	0	43	386	408	0	8	14	3	6	4	11	0	0	0	0	1	10	0	6	0	0	0	0	0	3	0	6	5
ASV_157	Bacteria	Firmicutes	Negativicutes	Selenomonadales	Veillonellaceae	Megasphaera	3	36	12	497	0	48	2	297	0	0	92	17	15	21	0	4	9	6	117	5	1	53	0	0	27	2	0	16	0	0	0	0	0	0	83	0	0	0	20	2	0	0	12
ASV_158	Bacteria	Bacteroidetes	Bacteroidia	Bacteroidales	Bacteroidaceae	Bacteroides	1	286	13	66	0	119	4	72	1	3	79	25	13	1	0	1	2	0	42	56	7	14	0	0	114	3	0	183	0	0	1	0	0	0	23	1	0	0	223	21	0	0	5
ASV_159	Bacteria	Firmicutes	Bacilli	Lactobacillales	Enterococcaceae	Enterococcus	0	0	10	0	0	1	4	15	3	8	1	1	27	4	2	0	3	3	0	0	2	0	0	354	32	22	10	42	194	90	3	10	4	1	1	0	24	5	0	10	3	1	12
ASV_160	Bacteria	Firmicutes	Bacilli	Lactobacillales	Lactobacillaceae	Lactobacillus	5	4	503	2	14	32	22	0	16	24	0	1	2	497	0	40	81	11	41	0	2	0	3	4	16	0	11	4	0	2	8	2	2	0	0	0	1	3	0	6	1	3	5
ASV_161	Bacteria	Bacteroidetes	Bacteroidia	Bacteroidales	Bacteroidaceae	Bacteroides	2	282	2	95	0	188	2	74	0	1	65	4	4	3	0	0	11	9	1	219	3	0	0	0	83	1	0	46	0	0	0	0	0	0	138	0	0	0	107	22	0	2	0
ASV_162	Bacteria	Firmicutes	Bacilli	Lactobacillales	Lactobacillaceae	Lactobacillus	58	10	68	3	26	57	7	88	4	6	1	328	35	90	153	18	99	105	81	0	14	1	2	0	12	18	3	0	0	0	21	0	6	0	4	10	1	0	0	5	4	4	2
ASV_163	Bacteria	Firmicutes	Clostridia	Clostridiales	Lachnospiraceae	NA	1	19	1	61	0	143	11	2	3	2	74	0	2	10	5	0	22	64	14	65	8	29	0	0	466	16	1	61	3	0	2	3	0	0	47	0	0	0	195	17	0	0	1
ASV_164	Bacteria	Firmicutes	Bacilli	Lactobacillales	Lactobacillaceae	Lactobacillus	0	1	3	0	30	273	60	0	1	1	35	0	0	4	0	5	1	3	3	0	0	0	153	75	7	3	8	13	0	1	5	4	0	0	4	5	15	14	0	147	360	10	1
ASV_165	Bacteria	Actinobacteria	Coriobacteriia	Coriobacteriales	Atopobiaceae	Olsenella	5	30	10	87	9	43	12	477	2	3	41	10	9	22	6	2	9	252	112	29	7	15	0	0	28	3	1	34	0	0	0	2	1	0	13	0	0	0	46	9	0	0	4
ASV_166	Bacteria	Proteobacteria	Gammaproteobacteria	Betaproteobacteriales	Burkholderiaceae	Sutterella	0	135	2	8	0	11	3	1	13	0	114	15	61	2	0	0	2	1	0	68	76	1	0	2	112	5	0	82	2	0	0	0	0	0	32	0	0	1	544	12	0	0	4
ASV_167	Bacteria	Bacteroidetes	Bacteroidia	Bacteroidales	Rikenellaceae	Rikenellaceae_RC9_gut_group	0	597	38	244	0	9	16	38	1	1	0	0	0	1	0	1	0	0	14	0	0	0	0	0	85	0	0	135	1	0	0	0	0	0	7	0	0	0	71	56	0	0	0
ASV_168	Bacteria	Firmicutes	Bacilli	Bacillales	Planococcaceae	Lysinibacillus	0	0	0	1	440	0	0	0	14	2	0	1	18	12	0	0	4	106	0	0	58	1	13	0	4	0	0	1	0	0	58	8	1	409	7	98	0	0	2	0	0	0	0
ASV_169	Bacteria	Bacteroidetes	Bacteroidia	Bacteroidales	Tannerellaceae	Parabacteroides	3	79	12	130	1	72	0	152	0	2	417	22	7	5	0	0	8	2	60	52	0	11	0	0	64	11	0	13	0	0	0	0	0	0	37	0	0	0	111	11	0	0	8
ASV_170	Bacteria	Fusobacteria	Fusobacteriia	Fusobacteriales	Fusobacteriaceae	Fusobacterium	0	0	8	0	0	0	0	0	5	15	293	0	2	4	0	0	2	0	1	0	47	0	0	0	0	0	0	0	5	0	858	0	0	0	0	7	0	2	0	0	0	1	6
ASV_171	Bacteria	Firmicutes	Erysipelotrichia	Erysipelotrichales	Erysipelotrichaceae	Faecalitalea	1	0	0	0	20	0	0	3	0	11	0	1	411	2	1	1	79	637	0	0	0	25	0	0	0	0	1	0	0	0	0	0	0	40	0	1	0	1	0	0	0	0	1
ASV_172	Bacteria	Firmicutes	Clostridia	Clostridiales	Ruminococcaceae	Ruminococcaceae_UCG-005	2	3	0	2	0	6	8	9	0	1	10	0	5	9	0	0	4	29	6	159	0	0	0	0	31	0	0	139	0	0	0	0	0	0	3	0	0	0	784	10	0	0	0
ASV_173	Bacteria	Proteobacteria	Alphaproteobacteria	Rhodospirillales	NA	NA	0	24	12	349	0	48	2	2	1	1	1	0	0	3	1	0	0	10	0	554	5	0	0	0	25	0	0	97	0	1	8	0	0	0	1	0	0	0	37	23	0	0	0
ASV_174	Bacteria	Cyanobacteria	Melainabacteria	Gastranaerophilales	NA	NA	0	1	0	0	0	1	4	5	1	0	1	0	0	0	0	0	2	32	0	1048	0	0	0	0	0	0	0	18	0	0	0	0	0	0	0	0	0	0	0	68	0	0	0
ASV_175	Bacteria	Firmicutes	Clostridia	Clostridiales	Ruminococcaceae	Ruminococcaceae_UCG-014	0	58	4	712	0	0	0	180	0	0	0	40	42	28	1	2	8	5	63	4	0	24	0	0	9	0	0	0	0	0	0	0	0	0	0	0	0	0	0	0	0	0	0
ASV_176	Bacteria	Firmicutes	Clostridia	Clostridiales	Ruminococcaceae	Ruminococcaceae_UCG-014	0	4	0	43	0	22	0	1062	0	0	0	7	0	4	0	0	0	0	0	0	0	0	0	0	4	0	0	27	0	0	1	0	0	0	0	0	0	0	0	5	0	0	0
ASV_177	Bacteria	Firmicutes	Bacilli	Lactobacillales	Lactobacillaceae	Lactobacillus	0	9	63	0	2	88	6	25	2	13	0	14	43	213	7	13	66	11	282	0	3	0	7	10	26	2	4	17	0	2	37	1	11	0	11	53	6	0	0	10	8	14	10
ASV_178	Bacteria	Firmicutes	Clostridia	Clostridiales	Clostridiaceae_1	Clostridium_sensu_stricto_1	2	0	0	0	37	0	1	0	45	348	0	35	147	0	0	0	0	41	0	0	0	139	0	0	1	0	0	0	0	0	3	0	0	84	0	0	0	0	0	0	0	0	0
ASV_179	Bacteria	Firmicutes	Clostridia	Clostridiales	Ruminococcaceae	Faecalibacterium	0	7	0	3	0	30	0	0	0	0	5	0	0	3	0	0	3	0	3	47	0	1	0	0	89	4	0	494	0	2	3	0	0	0	12	0	0	0	395	25	0	0	0
ASV_180	Bacteria	Firmicutes	Bacilli	Lactobacillales	Enterococcaceae	Enterococcus	0	1	53	0	1	0	0	10	4	4	0	0	0	1	0	0	3	3	5	0	9	0	5	101	5	6	0	18	18	33	0	1	0	0	8	0	7	2	0	7	1	3	0
ASV_181	Bacteria	Bacteroidetes	Bacteroidia	Bacteroidales	Tannerellaceae	Parabacteroides	0	0	0	0	0	0	0	0	0	0	0	0	0	0	0	0	0	0	0	0	0	0	0	0	87	13	0	304	3	0	0	0	0	0	169	0	0	0	328	185	0	1	2
ASV_182	Bacteria	Proteobacteria	Gammaproteobacteria	Pseudomonadales	Moraxellaceae	Acinetobacter	5	8	0	0	7	7	9	15	0	6	0	0	1	3	0	0	7	13	0	0	3	0	0	0	4	0	0	0	2	2	0	0	0	0	0	0	0	0	0	0	0	0	0
ASV_183	Bacteria	Firmicutes	Clostridia	Clostridiales	Ruminococcaceae	Fournierella	0	28	0	0	0	0	4	0	0	0	0	0	0	0	0	0	0	2	0	8	0	0	0	0	13	0	0	43	0	0	0	0	0	0	0	0	0	0	1006	0	0	0	0
ASV_184	Bacteria	Firmicutes	Clostridia	Clostridiales	Ruminococcaceae	Ruminococcaceae_NK4A214_group	3	58	8	9	1	11	5	129	0	0	5	4	12	6	0	0	3	19	22	96	0	3	0	0	31	6	0	129	0	0	0	0	0	0	11	0	0	0	511	8	0	0	4
ASV_185	Bacteria	Firmicutes	Bacilli	Lactobacillales	Lactobacillaceae	Lactobacillus	240	1	2	0	0	0	0	12	0	0	0	20	17	124	340	2	57	102	2	0	6	7	3	0	49	12	22	0	0	0	1	5	4	0	0	0	2	0	0	0	14	2	7
ASV_186	Bacteria	Firmicutes	Erysipelotrichia	Erysipelotrichales	Erysipelotrichaceae	Candidatus_Stoquefichus	0	15	0	0	0	4	0	0	510	1	2	0	0	2	0	0	0	0	0	0	35	0	4	0	100	8	1	21	0	0	0	0	0	0	3	7	1	0	322	0	0	0	54
ASV_187	Bacteria	Firmicutes	Clostridia	Clostridiales	Ruminococcaceae	Faecalibacterium	0	0	10	3	0	0	0	1027	0	0	1	4	0	0	1	0	0	2	0	0	0	21	0	0	2	2	0	0	0	0	0	0	0	0	4	0	0	0	0	0	0	0	6
ASV_188	Bacteria	Firmicutes	Bacilli	Lactobacillales	Enterococcaceae	Enterococcus	0	2	8	0	0	1	0	23	1	6	0	1	161	3	2	0	0	1	1	0	2	0	5	308	20	9	11	46	142	66	0	28	6	0	2	0	15	3	0	7	4	0	7
ASV_189	Bacteria	Bacteroidetes	Bacteroidia	Bacteroidales	Prevotellaceae	Alloprevotella	0	277	14	95	1	15	1	191	0	0	44	1	2	3	0	0	12	8	12	126	0	2	0	0	97	1	0	17	0	0	0	0	0	0	9	0	0	0	129	6	0	0	1
ASV_190	Bacteria	Bacteroidetes	Bacteroidia	Bacteroidales	Rikenellaceae	Rikenellaceae_RC9_gut_group	0	86	31	79	2	66	6	109	1	1	31	25	13	0	0	0	1	5	23	430	4	9	0	0	10	2	0	33	0	0	0	0	0	0	14	0	0	0	63	9	0	0	10
ASV_191	Bacteria	Firmicutes	Clostridia	Clostridiales	Ruminococcaceae	Faecalibacterium	0	58	0	4	0	18	0	23	0	0	52	71	22	6	0	2	5	0	53	6	0	6	0	0	71	6	0	0	2	0	0	0	1	0	553	0	0	0	7	0	0	0	76
ASV_192	Bacteria	Firmicutes	Bacilli	Lactobacillales	Lactobacillaceae	Lactobacillus	0	2	1	0	0	7	26	0	6	1	0	2	8	68	1	0	6	7	190	0	0	1	12	1	44	73	65	10	2	0	47	0	9	3	12	0	12	16	254	68	21	11	0
ASV_193	Bacteria	Firmicutes	Bacilli	Lactobacillales	Lactobacillaceae	Lactobacillus	1	0	15	1	0	5	0	0	4	0	0	0	3	367	126	3	100	77	2	0	1	60	0	1	2	182	25	1	0	0	38	0	9	0	0	0	0	0	0	0	2	0	0
ASV_194	Bacteria	Firmicutes	Clostridia	Clostridiales	Lachnospiraceae	Lachnoclostridium	2	41	8	207	0	29	5	2	1	3	26	16	13	8	1	1	3	11	22	65	3	2	0	1	75	9	7	175	1	0	0	2	0	0	50	1	0	4	139	68	0	2	12
ASV_195	Bacteria	Proteobacteria	Gammaproteobacteria	Aeromonadales	Succinivibrionaceae	Anaerobiospirillum	0	0	0	0	0	0	0	0	0	0	0	0	0	0	0	0	0	0	0	0	0	0	1	1	636	7	1	216	0	0	11	0	0	0	39	0	0	1	44	5	0	0	60
ASV_196	Bacteria	Firmicutes	Clostridia	Clostridiales	Christensenellaceae	Christensenellaceae_R-7_group	0	1	0	1	0	0	0	0	0	0	0	0	0	0	0	0	0	6	0	9	0	0	0	0	14	3	0	3	0	0	1	0	0	0	0	0	0	0	997	1	0	0	0
ASV_197	Bacteria	Firmicutes	Clostridia	Clostridiales	Ruminococcaceae	NA	0	4	1	0	0	0	2	0	0	3	1	0	0	0	0	0	0	0	0	0	0	0	0	0	66	16	0	0	0	0	1	0	0	0	0	0	0	0	931	4	0	0	0
ASV_198	Bacteria	Firmicutes	Bacilli	Lactobacillales	Lactobacillaceae	Lactobacillus	66	3	8	1	7	5	0	92	1	0	0	77	119	23	120	3	128	117	26	0	15	35	1	0	39	72	30	1	0	2	5	0	3	0	0	4	0	0	0	0	1	0	7
ASV_199	Bacteria	Firmicutes	Bacilli	Lactobacillales	Lactobacillaceae	Lactobacillus	100	2	0	0	2	2	0	5	0	0	0	2	2	0	154	0	307	360	12	4	11	2	1	0	2	45	5	0	0	0	0	1	0	0	0	0	0	0	0	0	0	0	0
ASV_200	Bacteria	Actinobacteria	Actinobacteria	Bifidobacteriales	Bifidobacteriaceae	Aeriscardovia	0	0	0	0	0	0	0	0	0	0	0	171	0	0	0	0	0	1	28	1	292	6	0	0	8	12	3	8	0	0	115	1	0	1	21	1	12	0	0	0	130	26	52
ASV_201	Bacteria	Firmicutes	Clostridia	Clostridiales	Lachnospiraceae	Cellulosilyticum	0	0	0	0	10	1	1	0	0	6	0	0	3	3	0	0	3	1	9	0	2	3	187	37	27	12	0	6	8	68	2	32	15	6	34	1	85	84	43	19	16	12	38
ASV_202	Bacteria	Bacteroidetes	Bacteroidia	Bacteroidales	Bacteroidaceae	Bacteroides	0	257	6	3	0	23	7	10	1	0	41	36	49	1	0	0	17	22	1	163	2	0	0	1	51	6	0	59	0	0	0	0	0	0	44	0	0	0	124	70	0	0	0
ASV_203	Bacteria	Firmicutes	Bacilli	Bacillales	Planococcaceae	Lysinibacillus	0	1	0	0	0	0	0	6	3	2	5	0	84	21	0	0	0	8	1	0	0	0	8	0	0	0	0	0	0	3	0	0	1	4	0	0	0	1	0	0	0	0	1
ASV_204	Bacteria	Bacteroidetes	Bacteroidia	Bacteroidales	Bacteroidaceae	Bacteroides	0	204	13	80	1	33	0	22	0	0	46	41	18	2	0	0	5	4	35	13	1	0	0	1	65	9	0	63	0	0	3	0	0	0	89	0	0	0	172	61	0	0	2
ASV_205	Bacteria	Firmicutes	Bacilli	Lactobacillales	Lactobacillaceae	Lactobacillus	0	11	1	2	27	225	51	0	1	2	19	0	1	3	0	2	1	0	3	0	0	0	112	53	12	0	8	5	0	0	0	2	0	0	6	6	9	26	1	121	147	29	4
ASV_206	Bacteria	Firmicutes	Clostridia	Clostridiales	Peptostreptococcaceae	Romboutsia	3	1	23	0	10	0	3	6	0	25	1	11	2	1	5	2	3	19	14	0	13	28	35	12	1	0	5	0	2	23	17	76	16	51	22	4	32	25	1	38	27	24	85
ASV_207	Bacteria	Firmicutes	Clostridia	Clostridiales	Lachnospiraceae	Tyzzerella	0	36	10	4	20	12	0	0	464	21	1	0	0	10	0	1	1	0	3	0	43	26	0	2	5	2	0	7	1	4	74	0	0	5	1	95	0	0	60	1	0	0	2
ASV_208	Bacteria	Firmicutes	Negativicutes	Selenomonadales	Veillonellaceae	Megasphaera	0	19	13	153	0	38	2	141	2	0	46	14	4	9	0	2	1	5	107	22	4	29	0	0	59	5	0	18	0	0	0	0	2	0	202	0	0	0	25	16	0	0	7
ASV_209	Bacteria	Fusobacteria	Fusobacteriia	Fusobacteriales	Fusobacteriaceae	Fusobacterium	0	0	0	0	0	0	0	0	6	0	1	0	1	0	0	0	0	0	0	0	8	0	0	0	2	0	0	0	154	0	205	0	0	0	0	46	0	516	0	0	0	0	0
ASV_210	Bacteria	Firmicutes	Clostridia	Clostridiales	Peptostreptococcaceae	Terrisporobacter	2	2	0	0	1	0	0	1	0	0	0	2	1	0	0	0	0	0	0	0	1	1	92	25	3	7	11	9	1	110	6	12	24	11	20	2	22	54	0	26	8	15	44
ASV_211	Bacteria	Bacteroidetes	Bacteroidia	Bacteroidales	Bacteroidaceae	Bacteroides	1	240	12	69	0	69	3	47	0	0	38	12	12	0	0	3	0	0	29	37	0	4	0	0	63	3	0	128	1	0	0	0	0	0	16	0	0	0	115	24	0	0	5
ASV_212	Bacteria	Firmicutes	Bacilli	Lactobacillales	Lactobacillaceae	Lactobacillus	2	0	0	0	12	96	0	137	0	8	0	4	16	7	0	2	80	16	27	4	1	2	0	9	170	237	32	8	2	0	17	1	5	0	0	0	5	0	0	0	0	0	0
ASV_213	Bacteria	Firmicutes	Clostridia	Clostridiales	Ruminococcaceae	Fournierella	0	105	0	9	33	37	0	0	230	6	49	0	0	2	0	0	1	0	0	0	309	0	3	1	2	0	0	4	1	16	7	0	0	0	8	73	0	0	0	0	0	0	3
ASV_214	Bacteria	Firmicutes	Clostridia	Clostridiales	Clostridiales_vadinBB60_group	NA	0	9	0	0	0	0	0	0	0	0	0	0	0	0	0	0	0	0	0	118	0	0	0	0	9	1	0	115	0	0	0	0	0	0	0	0	0	0	636	34	0	0	0
ASV_215	Bacteria	Firmicutes	Bacilli	Lactobacillales	Lactobacillaceae	Lactobacillus	61	0	0	0	7	5	0	14	0	0	0	2	4	0	99	0	270	387	15	0	13	2	1	0	6	24	4	0	0	0	0	0	0	0	0	0	1	0	0	0	2	0	2
ASV_216	Bacteria	Firmicutes	Clostridia	Clostridiales	Ruminococcaceae	Faecalibacterium	0	47	3	17	1	26	1	132	0	0	11	29	3	8	0	0	11	1	88	9	0	1	0	1	38	0	0	70	0	0	0	0	0	0	252	0	0	0	145	17	0	0	2
ASV_217	Bacteria	Firmicutes	Clostridia	Clostridiales	Lachnospiraceae	NA	0	34	0	64	3	5	7	14	1	0	0	6	4	9	0	0	6	5	7	57	0	3	1	4	151	9	1	220	0	0	1	0	0	2	46	0	0	0	215	26	0	0	5
ASV_218	Bacteria	Firmicutes	Bacilli	Bacillales	Planococcaceae	Lysinibacillus	0	0	0	0	4	0	0	0	0	0	0	0	1	0	0	0	0	2	0	0	4	0	0	0	0	0	0	0	0	0	0	0	0	10	0	0	0	0	1	0	0	0	0
ASV_219	Bacteria	Bacteroidetes	Bacteroidia	Bacteroidales	Prevotellaceae	Alloprevotella	0	73	10	90	4	49	0	117	0	1	88	51	8	1	0	1	5	2	26	26	1	4	0	0	41	0	0	68	0	0	0	0	0	0	160	0	0	0	49	34	0	0	2
ASV_220	Bacteria	Firmicutes	Clostridia	Clostridiales	Lachnospiraceae	Shuttleworthia	0	157	19	154	2	36	4	180	0	4	72	34	11	14	0	0	5	13	20	46	0	6	0	0	22	2	0	7	0	0	0	0	0	0	20	0	0	0	82	2	0	0	2
ASV_221	Bacteria	Firmicutes	Clostridia	Clostridiales	Lachnospiraceae	NA	0	17	0	48	0	1	0	0	0	0	2	0	2	3	0	0	0	0	0	57	1	0	0	0	59	12	0	77	0	0	0	0	0	0	21	0	0	0	528	76	0	0	0
ASV_222	Bacteria	Firmicutes	Clostridia	Clostridiales	Ruminococcaceae	Ruminococcaceae_UCG-014	0	31	27	359	0	64	12	146	0	0	13	26	8	41	2	0	5	9	81	22	2	5	0	0	3	1	0	2	0	0	2	0	0	0	0	0	0	0	36	0	0	0	7
ASV_223	Bacteria	Firmicutes	Clostridia	Clostridiales	Clostridiaceae_1	Clostridium_sensu_stricto_1	1	6	4	0	5	0	1	0	0	472	2	0	18	1	0	0	6	0	1	0	7	1	50	34	2	8	0	1	6	11	4	5	10	0	14	2	4	12	5	8	3	3	19
ASV_224	Bacteria	Firmicutes	Bacilli	Lactobacillales	Lactobacillaceae	Lactobacillus	11	5	18	0	6	3	0	19	0	1	1	0	0	11	3	0	21	11	12	2	0	5	722	1	1	1	0	12	0	0	4	4	7	0	0	0	0	0	0	0	0	0	0
ASV_225	Bacteria	Bacteroidetes	Bacteroidia	Bacteroidales	Bacteroidaceae	Bacteroides	0	64	2	0	0	0	0	6	0	0	32	0	2	0	0	0	0	0	0	55	2	0	0	0	47	5	0	2	0	0	2	0	0	0	525	0	0	0	112	34	0	0	0
ASV_226	Bacteria	Firmicutes	Clostridia	Clostridiales	Ruminococcaceae	NA	0	9	0	2	0	0	1	0	0	0	8	0	0	1	0	0	2	0	0	4	0	0	0	0	16	1	0	2	0	0	0	0	0	0	4	0	0	0	830	4	0	0	1
ASV_227	Bacteria	Cyanobacteria	Oxyphotobacteria	Chloroplast	NA	NA	148	19	29	0	4	0	1	106	0	7	0	5	76	0	125	4	101	135	3	0	6	12	9	0	24	10	1	0	0	1	4	2	0	2	2	0	0	0	0	3	1	0	0
ASV_228	Bacteria	Firmicutes	Clostridia	Clostridiales	Family_XI	Ezakiella	0	134	3	0	0	0	2	19	10	0	0	7	6	83	11	18	42	109	33	0	8	4	1	7	320	16	0	0	3	1	0	3	1	0	0	0	0	0	0	0	0	5	3
ASV_229	Bacteria	Firmicutes	Clostridia	Clostridiales	Lachnospiraceae	NA	0	28	2	71	0	11	0	4	0	1	70	7	6	0	0	0	6	30	25	71	1	0	0	2	243	25	4	47	0	0	2	1	0	0	13	2	0	0	152	39	0	0	1
ASV_230	Bacteria	Firmicutes	Bacilli	Lactobacillales	Lactobacillaceae	Lactobacillus	3	0	19	1	1	1	769	2	0	2	0	9	0	13	1	9	6	4	0	1	2	0	2	0	1	2	0	0	0	0	0	0	1	0	0	0	0	2	4	7	0	3	0
ASV_231	Bacteria	Firmicutes	Clostridia	Clostridiales	Ruminococcaceae	Negativibacillus	0	44	7	10	0	13	2	265	0	0	64	6	5	1	0	0	14	3	16	46	0	0	1	1	56	6	0	73	1	0	2	0	0	0	6	0	0	0	199	11	0	0	7
ASV_232	Bacteria	Firmicutes	Bacilli	Lactobacillales	Lactobacillaceae	Lactobacillus	0	8	1	0	17	218	43	0	0	6	44	0	0	5	0	6	1	1	1	0	5	1	71	31	4	3	2	7	0	0	0	0	0	0	4	2	5	30	0	85	158	16	0
ASV_233	Bacteria	Firmicutes	Clostridia	Clostridiales	NA	NA	0	6	4	0	1	0	0	0	13	17	0	6	0	0	0	1	0	1	0	0	11	1	16	3	27	9	0	17	0	36	63	5	0	141	90	19	6	20	0	23	2	0	25
ASV_234	Bacteria	Firmicutes	Clostridia	Clostridiales	Ruminococcaceae	Ruminococcaceae_UCG-014	1	19	36	184	0	85	1	259	0	1	28	35	11	26	0	4	6	6	25	20	0	0	0	1	21	1	0	5	0	0	0	0	0	0	0	0	0	0	65	1	0	0	0
ASV_235	Bacteria	Firmicutes	Bacilli	Lactobacillales	Lactobacillaceae	Lactobacillus	5	1	5	1	31	43	1	90	7	1	1	2	68	22	143	1	19	7	7	0	4	3	2	3	2	185	26	2	0	0	15	0	43	0	0	0	13	0	0	1	11	0	3
ASV_236	Bacteria	Firmicutes	Clostridia	Clostridiales	Peptostreptococcaceae	Romboutsia	0	3	6	0	0	0	1	0	0	3	0	16	3	0	0	0	0	2	4	0	5	34	1	0	16	0	0	59	0	0	3	5	0	1	251	0	3	2	3	353	0	0	29
ASV_237	Bacteria	Firmicutes	Bacilli	Lactobacillales	Lactobacillaceae	Lactobacillus	3	2	21	0	42	29	1	104	0	7	0	124	4	15	23	1	18	31	141	1	6	2	6	2	51	5	11	2	0	3	33	1	7	1	3	11	3	4	0	16	1	30	12
ASV_238	Bacteria	Firmicutes	Clostridia	Clostridiales	Lachnospiraceae	NA	0	46	3	93	0	21	3	37	0	1	26	2	39	7	0	6	8	29	24	51	1	20	0	0	91	3	0	105	0	0	5	0	0	0	11	0	0	0	114	65	0	0	7
ASV_239	Bacteria	Firmicutes	Clostridia	Clostridiales	Lachnospiraceae	NA	0	114	20	133	0	12	0	109	0	0	31	17	4	6	0	0	0	0	20	86	0	2	0	1	49	8	0	67	0	0	0	0	0	0	60	0	0	0	56	19	0	0	1
ASV_240	Bacteria	Firmicutes	Bacilli	Lactobacillales	Enterococcaceae	Enterococcus	0	57	32	1	3	24	25	54	6	18	2	6	164	12	93	1	0	93	16	0	42	13	0	39	4	1	12	10	23	10	0	1	0	0	0	1	4	1	0	0	1	1	5
ASV_241	Bacteria	Bacteroidetes	Bacteroidia	Bacteroidales	Rikenellaceae	Rikenellaceae_RC9_gut_group	1	151	17	136	0	14	6	128	0	1	31	15	5	1	1	0	4	8	26	18	1	8	0	0	87	2	0	26	0	0	0	0	0	0	42	0	0	0	52	18	0	0	6
ASV_242	Bacteria	Patescibacteria	Saccharimonadia	Saccharimonadales	Saccharimonadaceae	Candidatus_Saccharimonas	0	53	2	259	1	9	2	87	1	3	0	38	2	41	1	0	5	18	8	128	7	0	1	0	17	0	0	15	0	0	3	3	0	0	0	0	1	0	81	5	0	0	2
ASV_243	Bacteria	Firmicutes	Bacilli	Lactobacillales	Lactobacillaceae	Lactobacillus	18	27	39	1	43	41	18	31	2	4	3	52	35	35	33	11	8	7	30	0	17	0	10	5	8	73	10	1	0	1	67	12	9	0	10	3	7	3	7	31	17	11	8
ASV_244	Bacteria	Firmicutes	Clostridia	Clostridiales	Ruminococcaceae	Subdoligranulum	0	20	6	14	3	2	5	135	0	2	94	5	4	4	0	0	6	13	50	34	2	2	0	1	91	4	0	32	0	0	7	0	0	0	60	0	0	0	167	13	0	0	4
ASV_245	Bacteria	Actinobacteria	Actinobacteria	Bifidobacteriales	Bifidobacteriaceae	Bifidobacterium	1	18	5	48	0	39	8	4	2	0	32	3	0	8	2	0	11	188	14	8	3	26	3	2	50	6	3	23	0	1	4	41	2	4	53	0	6	0	71	7	1	2	11
ASV_246	Bacteria	Bacteroidetes	Bacteroidia	Bacteroidales	Bacteroidaceae	Bacteroides	0	44	0	0	0	0	0	0	0	0	38	0	1	0	0	0	0	0	0	43	1	0	4	0	15	7	0	0	0	0	0	0	0	0	544	0	0	0	87	15	0	0	0
ASV_247	Bacteria	Firmicutes	Negativicutes	Selenomonadales	Acidaminococcaceae	Phascolarctobacterium	0	5	0	1	0	2	0	0	0	0	3	0	0	0	0	0	0	0	0	5	0	0	0	0	44	0	0	143	0	0	4	0	0	0	337	0	5	0	144	106	0	0	0
ASV_248	Bacteria	Firmicutes	Clostridia	Clostridiales	Ruminococcaceae	Faecalibacterium	0	53	0	3	0	0	0	6	0	0	0	0	0	4	0	0	1	0	0	0	1	0	0	0	48	1	0	376	0	0	0	0	0	0	62	0	0	0	210	29	0	0	0
ASV_249	Bacteria	Firmicutes	Bacilli	Lactobacillales	Lactobacillaceae	Lactobacillus	22	8	15	2	22	42	15	38	4	8	4	47	31	46	133	11	93	21	112	0	12	0	10	3	13	4	1	0	0	1	16	0	1	0	0	0	4	3	1	6	9	6	7
ASV_250	Bacteria	Firmicutes	Bacilli	Lactobacillales	Lactobacillaceae	Lactobacillus	0	2	2	0	12	162	38	1	1	1	19	0	0	3	0	2	0	0	1	1	0	0	88	49	15	1	3	8	0	0	0	1	2	1	3	0	4	10	0	86	183	12	0
ASV_251	Bacteria	Firmicutes	Clostridia	Clostridiales	Ruminococcaceae	Ruminococcaceae_UCG-014	0	8	6	179	0	3	2	270	0	0	3	17	2	16	0	0	1	12	23	0	0	8	0	0	12	2	1	2	0	0	0	0	0	2	203	0	0	0	8	0	0	0	3
ASV_252	Bacteria	Firmicutes	Clostridia	Clostridiales	Lachnospiraceae	NA	0	0	0	0	0	0	0	0	0	0	0	0	0	0	0	0	0	0	0	0	0	0	0	0	47	0	0	29	0	0	0	2	0	0	12	0	0	0	663	31	0	0	1
ASV_253	Bacteria	Firmicutes	Clostridia	Clostridiales	Peptostreptococcaceae	Romboutsia	5	2	33	0	38	6	4	16	0	32	0	27	21	5	6	1	5	31	70	0	18	26	24	15	3	6	5	2	5	23	14	35	3	20	6	5	12	12	0	35	24	25	26
ASV_254	Bacteria	Tenericutes	Mollicutes	Mollicutes_RF39	NA	NA	0	1	0	0	0	0	0	0	0	0	0	0	0	0	0	0	0	0	0	2	0	0	0	0	14	3	0	18	0	0	0	0	0	0	0	0	0	0	734	3	0	2	0
ASV_255	Bacteria	Firmicutes	Clostridia	Clostridiales	Ruminococcaceae	Fournierella	0	8	0	0	0	0	0	0	0	0	0	0	0	0	0	1	0	0	0	0	97	0	0	0	124	4	0	8	0	0	0	0	0	0	11	0	0	1	489	1	0	0	13
ASV_256	Bacteria	Firmicutes	Clostridia	Clostridiales	Lachnospiraceae	NA	0	63	3	83	1	25	1	20	0	1	50	15	8	4	0	1	4	6	21	82	0	2	0	0	54	4	0	20	0	1	0	0	0	0	97	0	0	0	166	25	0	0	4
ASV_257	Bacteria	Patescibacteria	Saccharimonadia	Saccharimonadales	NA	NA	0	25	5	43	1	66	0	253	0	0	26	81	1	8	3	0	12	45	51	40	1	3	1	1	30	0	2	6	0	0	0	8	2	3	0	0	0	0	19	4	0	0	0
ASV_258	Bacteria	Firmicutes	Bacilli	Lactobacillales	Lactobacillaceae	Lactobacillus	0	0	0	0	0	0	0	0	0	0	0	0	5	51	0	0	0	2	125	0	0	0	11	0	34	57	49	11	2	0	36	2	13	0	0	0	12	10	224	52	7	0	1
ASV_259	Bacteria	Firmicutes	Clostridia	Clostridiales	Lachnospiraceae	NA	0	72	10	36	0	49	4	311	0	1	6	14	20	1	0	3	1	0	54	46	0	5	0	0	43	2	0	4	0	0	1	0	0	0	31	0	1	0	16	14	0	0	0
ASV_260	Bacteria	Bacteroidetes	Bacteroidia	Bacteroidales	Bacteroidaceae	Bacteroides	1	35	0	0	0	0	0	18	0	0	21	0	0	0	0	0	0	2	0	44	3	0	0	0	15	2	0	0	0	0	0	0	0	0	473	0	0	0	109	20	0	0	0
ASV_261	Bacteria	Bacteroidetes	Bacteroidia	Bacteroidales	Rikenellaceae	Alistipes	1	48	10	43	0	13	0	180	0	0	50	11	1	2	1	1	3	0	45	34	0	2	0	0	30	1	0	13	0	0	3	0	0	0	20	0	2	0	223	4	0	0	0
ASV_262	Bacteria	Firmicutes	Clostridia	Clostridiales	Ruminococcaceae	Ruminiclostridium_5	2	102	2	38	0	8	0	0	0	1	14	0	0	7	2	0	0	5	58	79	1	1	0	0	45	2	0	122	0	0	0	0	0	0	9	0	0	0	217	17	0	0	0
ASV_263	Bacteria	Firmicutes	Clostridia	Clostridiales	Ruminococcaceae	Ruminococcaceae_UCG-014	3	17	0	49	0	88	3	5	0	2	1	6	23	9	0	0	7	3	9	33	1	2	0	0	50	5	0	172	0	0	0	4	0	1	17	0	0	0	209	11	0	0	0
ASV_264	Bacteria	Firmicutes	Clostridia	Clostridiales	Ruminococcaceae	NA	1	1	0	0	2	4	0	0	0	0	90	5	13	4	1	0	0	1	9	2	0	4	0	0	65	3	0	3	0	0	0	0	0	1	123	0	0	0	393	5	0	1	0
ASV_265	Bacteria	Firmicutes	Clostridia	Clostridiales	Ruminococcaceae	Fournierella	0	7	0	0	0	0	0	0	0	0	1	0	0	1	0	0	2	0	0	0	115	0	0	1	117	16	0	5	0	0	0	0	0	0	7	0	0	0	424	0	0	0	20
ASV_266	Bacteria	Firmicutes	Clostridia	Clostridiales	Ruminococcaceae	Fournierella	0	0	0	0	0	0	0	0	0	0	0	0	0	0	0	0	0	0	0	0	19	0	0	0	126	7	0	6	0	0	0	0	0	0	1	0	0	0	560	0	0	0	3
ASV_267	Bacteria	Firmicutes	Clostridia	Clostridiales	Ruminococcaceae	Ruminococcaceae_UCG-014	0	55	0	17	0	0	2	0	0	3	5	0	18	7	0	0	1	4	0	28	4	0	0	0	3	0	0	27	0	0	0	0	0	0	0	0	0	0	532	7	0	0	0
ASV_268	Bacteria	Firmicutes	Clostridia	Clostridiales	Lachnospiraceae	NA	0	4	0	0	0	0	0	8	128	1	0	0	0	0	0	0	0	0	0	0	62	0	1	6	94	8	0	16	1	11	104	0	1	0	34	67	0	1	156	0	0	0	1
ASV_269	Bacteria	Firmicutes	Bacilli	Lactobacillales	Lactobacillaceae	Lactobacillus	100	2	2	0	36	12	0	39	0	0	0	111	0	9	40	0	16	61	7	0	32	7	0	0	32	62	44	2	0	1	3	1	11	0	0	0	4	0	0	0	16	11	5
ASV_270	Bacteria	Proteobacteria	Deltaproteobacteria	Desulfovibrionales	Desulfovibrionaceae	Desulfovibrio	0	0	0	0	0	0	0	0	0	0	0	0	0	0	0	0	0	0	0	0	0	0	1	2	216	7	0	381	0	0	2	0	0	0	5	0	0	0	28	46	0	0	4
ASV_271	Bacteria	Firmicutes	Bacilli	Lactobacillales	Lactobacillaceae	Lactobacillus	0	1	2	0	19	178	27	0	1	0	21	0	0	2	2	1	0	0	1	0	0	0	81	34	6	0	4	3	0	1	0	1	0	0	4	3	4	12	0	47	178	15	0
ASV_272	Bacteria	Firmicutes	Bacilli	Lactobacillales	Lactobacillaceae	Lactobacillus	0	12	8	1	0	18	12	0	14	67	0	0	4	70	2	17	277	4	2	1	6	2	10	25	13	0	0	4	0	2	2	0	0	0	0	0	0	2	44	20	3	7	0
ASV_273	Bacteria	Firmicutes	Bacilli	Lactobacillales	Enterococcaceae	Enterococcus	0	3	0	0	0	7	21	2	1	0	1	7	13	3	5	1	0	11	5	0	80	0	3	27	4	9	221	9	11	6	3	1	9	0	2	6	21	1	9	3	26	8	81
ASV_274	Bacteria	Firmicutes	Clostridia	Clostridiales	Ruminococcaceae	Ruminococcaceae_UCG-014	0	3	8	0	0	9	0	7	0	4	0	0	0	4	0	0	0	0	0	13	0	0	0	0	11	1	0	40	0	0	0	0	0	0	1	0	0	0	592	4	0	0	0
ASV_275	Bacteria	Bacteroidetes	Bacteroidia	Bacteroidales	Bacteroidaceae	Bacteroides	0	45	0	0	0	0	0	0	0	0	20	0	0	0	0	0	0	2	0	50	0	0	0	1	27	2	0	1	0	0	0	0	0	0	433	0	0	0	77	33	0	0	0
ASV_276	Bacteria	Firmicutes	Bacilli	Lactobacillales	Lactobacillaceae	Lactobacillus	68	0	1	0	1	0	0	0	0	0	0	0	3	0	77	0	202	280	4	2	10	1	2	0	0	19	2	0	0	0	1	1	0	0	0	0	0	0	0	0	0	0	0
ASV_277	Bacteria	Firmicutes	Bacilli	Lactobacillales	Lactobacillaceae	Lactobacillus	1	3	49	0	7	0	2	66	5	0	0	9	26	33	15	15	24	54	31	0	48	5	14	8	56	18	28	16	0	3	44	3	3	0	2	1	11	0	0	0	21	5	18
ASV_278	Bacteria	Firmicutes	Clostridia	Clostridiales	Ruminococcaceae	NA	0	7	0	3	0	3	0	24	0	0	2	3	8	0	0	2	0	0	47	3	0	2	0	0	15	0	0	4	0	0	0	0	0	0	0	0	0	0	539	9	0	0	6
ASV_279	Bacteria	Firmicutes	Negativicutes	Selenomonadales	Acidaminococcaceae	Phascolarctobacterium	0	91	2	116	0	60	0	2	0	0	152	8	10	3	0	0	4	2	13	59	3	0	0	0	17	2	0	11	0	0	1	0	0	0	54	0	2	0	57	4	0	0	1
ASV_280	Bacteria	Firmicutes	Clostridia	Clostridiales	Lachnospiraceae	NA	0	114	3	114	2	18	1	3	0	0	69	1	2	5	0	0	2	0	37	72	2	0	0	3	47	1	0	28	0	0	0	0	0	0	41	0	0	0	85	5	0	0	5
ASV_281	Bacteria	Firmicutes	Bacilli	Lactobacillales	Lactobacillaceae	Lactobacillus	0	5	16	0	0	184	71	6	4	4	10	82	1	36	1	36	10	0	36	2	2	0	7	12	11	0	36	3	0	0	13	0	0	0	6	1	4	0	8	1	2	3	26
ASV_282	Bacteria	Firmicutes	Clostridia	Clostridiales	Ruminococcaceae	Faecalibacterium	6	23	0	52	0	0	13	2	1	1	12	0	4	5	0	0	6	8	3	151	3	1	0	0	43	0	0	160	0	0	2	0	0	0	1	0	0	0	152	13	0	0	1
ASV_283	Bacteria	Firmicutes	Erysipelotrichia	Erysipelotrichales	Erysipelotrichaceae	Erysipelatoclostridium	0	1	0	3	0	0	1	0	0	0	12	0	2	0	0	0	6	0	0	26	3	0	0	0	82	7	5	101	2	0	1	1	4	0	106	0	0	0	231	45	0	0	0
ASV_284	Bacteria	Firmicutes	Clostridia	Clostridiales	Ruminococcaceae	Ruminococcaceae_UCG-010	1	0	0	5	0	0	2	0	0	0	3	0	0	0	0	0	0	0	0	2	0	0	1	0	6	0	0	0	0	0	0	0	0	0	4	0	0	0	628	0	0	0	0
ASV_285	Bacteria	Firmicutes	Clostridia	Clostridiales	Lachnospiraceae	Sellimonas	0	15	6	98	0	25	1	54	0	0	27	15	1	3	2	3	2	26	9	70	3	11	2	2	58	1	0	52	0	0	3	1	2	0	114	0	1	0	22	10	0	0	2
ASV_286	Bacteria	Firmicutes	Clostridia	Clostridiales	Lachnospiraceae	NA	2	1	0	20	0	5	4	43	0	0	3	14	8	2	0	0	1	0	23	8	0	1	0	0	25	4	1	341	0	0	0	0	0	0	16	0	0	1	33	85	0	0	0
ASV_287	Bacteria	Firmicutes	Clostridia	Clostridiales	Clostridiaceae_1	Clostridium_sensu_stricto_1	0	4	1	0	5	0	0	0	0	380	6	0	8	1	0	1	1	0	3	0	2	1	35	19	0	8	0	0	3	18	1	5	0	5	7	1	3	3	0	1	4	0	10
ASV_288	Bacteria	Firmicutes	Clostridia	Clostridiales	Lachnospiraceae	NA	0	0	0	0	4	0	0	0	10	32	0	0	0	0	0	0	0	0	0	0	5	1	7	0	3	0	0	0	0	12	81	7	0	158	27	16	0	7	0	0	2	0	7
ASV_289	Bacteria	Firmicutes	Clostridia	Clostridiales	Peptostreptococcaceae	Romboutsia	0	9	23	0	0	1	0	3	0	0	2	51	6	1	0	0	0	1	21	1	0	154	0	0	1	0	0	2	0	0	1	0	0	0	199	0	1	0	0	100	0	1	37
ASV_290	Bacteria	Actinobacteria	Actinobacteria	Micrococcales	Microbacteriaceae	Pseudoclavibacter	38	1	5	0	2	32	3	208	2	3	0	4	38	6	37	0	14	98	69	0	12	3	3	5	1	7	0	1	0	0	0	6	1	0	0	0	2	2	0	5	3	5	4
ASV_291	Bacteria	Firmicutes	Clostridia	Clostridiales	Lachnospiraceae	Blautia	3	44	6	60	2	17	19	13	1	1	46	6	4	16	0	0	2	11	8	22	4	0	1	3	119	8	6	70	2	3	3	6	0	1	15	1	2	3	48	18	3	2	2
ASV_292	Bacteria	Patescibacteria	Saccharimonadia	Saccharimonadales	NA	NA	1	0	0	14	3	30	1	413	0	0	18	4	43	5	1	2	1	16	15	0	0	23	0	0	4	0	2	0	0	0	0	2	0	0	0	0	0	0	24	0	0	0	2
ASV_293	Bacteria	Firmicutes	Clostridia	Clostridiales	Ruminococcaceae	NA	0	33	5	44	2	12	3	115	0	0	45	7	3	1	1	4	1	4	12	44	0	4	0	1	45	6	0	83	1	0	0	0	0	0	65	0	0	0	64	13	0	0	8
ASV_294	Bacteria	Bacteroidetes	Bacteroidia	Bacteroidales	NA	NA	1	173	8	111	0	29	5	111	0	0	27	20	9	1	0	0	8	0	24	3	2	1	0	0	12	0	0	16	0	0	0	0	0	0	16	0	2	0	38	0	0	0	0
ASV_295	Bacteria	Firmicutes	Clostridia	Clostridiales	Lachnospiraceae	GCA-900066575	0	59	4	36	0	0	2	8	0	0	29	2	0	4	1	0	1	11	2	86	3	0	0	1	62	5	0	109	0	0	2	0	0	0	11	0	0	0	166	6	0	0	6
ASV_296	Bacteria	Firmicutes	Clostridia	Clostridiales	Clostridiaceae_1	Clostridium_sensu_stricto_1	0	1	0	2	6	0	1	0	0	366	0	0	37	2	0	0	4	3	0	0	5	0	48	7	1	4	0	0	2	10	1	0	1	2	5	0	1	5	0	4	0	0	7
ASV_297	Bacteria	Deferribacteres	Deferribacteres	Deferribacterales	Deferribacteraceae	Mucispirillum	0	0	7	22	0	10	0	0	0	0	0	10	0	0	0	0	0	2	9	5	0	0	0	0	1	0	0	42	0	0	1	0	0	0	0	0	0	0	488	1	0	2	0
ASV_298	Bacteria	Firmicutes	Clostridia	Clostridiales	Peptostreptococcaceae	Romboutsia	1	0	2	0	3	0	1	6	0	3	0	4	4	0	2	0	0	8	21	0	2	1	102	37	5	11	14	5	9	90	2	25	3	21	7	2	8	7	0	14	18	10	16
ASV_299	Bacteria	Firmicutes	Clostridia	Clostridiales	Ruminococcaceae	Faecalibacterium	0	11	0	0	0	0	2	0	1	0	0	0	0	0	0	0	0	0	0	2	0	0	0	0	68	3	0	61	0	0	0	0	0	0	1	0	0	0	441	10	0	0	2
ASV_300	Bacteria	Firmicutes	Erysipelotrichia	Erysipelotrichales	Erysipelotrichaceae	NA	0	1	0	3	0	5	0	0	0	0	1	0	0	1	0	0	4	0	1	0	0	0	0	0	1	0	0	1	0	0	0	0	0	0	3	0	0	0	574	1	0	0	2
ASV_301	Bacteria	Firmicutes	Clostridia	Clostridiales	Clostridiaceae_1	Clostridium_sensu_stricto_1	0	7	0	0	4	0	0	0	1	350	0	0	21	1	0	0	2	4	0	0	0	2	29	14	0	0	0	1	2	16	2	3	2	6	4	0	5	2	0	2	3	2	0
ASV_302	Bacteria	Proteobacteria	Gammaproteobacteria	Pseudomonadales	Moraxellaceae	Acinetobacter	3	5	0	0	2	4	5	24	0	9	0	0	0	12	0	0	9	8	0	0	0	1	0	0	6	2	0	0	1	0	0	0	0	0	0	0	0	0	0	0	0	0	0
ASV_303	Bacteria	Firmicutes	Bacilli	Lactobacillales	Enterococcaceae	Enterococcus	0	0	6	0	0	2	0	10	0	2	2	0	29	0	0	0	3	0	0	0	2	0	1	151	11	7	6	21	97	69	0	6	1	0	1	0	10	0	0	4	7	0	3
ASV_304	Bacteria	Proteobacteria	Alphaproteobacteria	Rickettsiales	Mitochondria	NA	18	3	2	0	2	27	1	7	1	0	0	21	123	1	42	0	2	95	220	0	1	4	1	0	6	1	0	0	0	0	0	0	0	0	0	1	0	0	0	0	5	0	0
ASV_305	Bacteria	Firmicutes	Clostridia	Clostridiales	Ruminococcaceae	Oscillibacter	2	43	0	20	1	27	2	7	0	0	20	0	0	4	0	0	0	3	1	64	0	0	0	0	82	8	0	29	0	0	0	0	0	0	12	0	2	0	241	23	0	0	0
ASV_306	Bacteria	Bacteroidetes	Bacteroidia	Bacteroidales	NA	NA	0	64	5	121	2	35	1	112	0	3	108	18	3	2	0	0	1	0	19	24	0	0	0	0	23	0	0	12	0	0	0	0	0	0	24	0	0	0	1	6	0	0	7
ASV_307	Bacteria	Firmicutes	Bacilli	Lactobacillales	Lactobacillaceae	Lactobacillus	0	10	77	2	65	48	57	0	9	45	7	2	0	21	0	165	3	0	10	0	17	0	0	11	0	0	0	1	0	0	0	0	0	0	3	0	0	0	1	0	11	12	0
ASV_308	Bacteria	Firmicutes	Clostridia	Clostridiales	Ruminococcaceae	Ruminococcaceae_UCG-014	1	26	1	458	0	39	0	0	0	0	17	0	7	14	2	0	0	3	0	8	0	0	0	0	0	0	0	9	0	0	0	0	0	0	0	0	0	0	0	0	0	0	0
ASV_309	Bacteria	Firmicutes	Clostridia	Clostridiales	Lachnospiraceae	NA	0	2	2	0	0	0	0	13	110	0	0	0	0	2	0	0	0	0	0	0	44	1	3	2	53	15	0	16	3	8	96	0	0	0	42	76	0	0	77	0	1	0	2
ASV_310	Bacteria	Firmicutes	Bacilli	Lactobacillales	Lactobacillaceae	Lactobacillus	0	12	97	0	98	43	17	0	2	34	12	16	2	24	0	194	9	0	8	0	0	0	0	0	1	0	0	0	0	0	0	0	2	0	0	0	0	0	1	1	0	0	0
ASV_311	Bacteria	Firmicutes	Clostridia	Clostridiales	Ruminococcaceae	Ruminococcaceae_UCG-014	0	0	5	0	0	1	0	0	0	0	0	0	0	1	0	0	0	5	0	81	0	0	0	0	10	0	0	199	0	0	0	0	0	0	7	0	0	0	236	18	0	0	3
ASV_312	Bacteria	Firmicutes	Clostridia	Clostridiales	Clostridiaceae_1	Clostridium_sensu_stricto_1	0	0	0	0	28	0	0	0	12	47	0	1	29	0	0	0	0	1	0	0	0	18	0	0	0	0	0	0	0	0	0	0	0	8	0	0	0	0	0	0	0	0	0
ASV_313	Bacteria	Firmicutes	Clostridia	Clostridiales	Lachnospiraceae	Fusicatenibacter	0	14	1	96	0	26	1	162	0	0	0	1	6	7	1	4	6	10	49	1	0	32	0	0	113	5	2	4	0	0	0	0	0	0	0	0	0	0	0	13	0	0	11
ASV_314	Bacteria	Firmicutes	Clostridia	Clostridiales	Ruminococcaceae	GCA-900066225	0	2	0	6	0	0	0	0	0	0	0	0	0	0	0	0	4	0	0	0	0	0	0	0	18	2	0	31	0	0	0	0	0	0	35	0	0	0	456	12	0	0	2
ASV_315	Bacteria	Bacteroidetes	Bacteroidia	Bacteroidales	Muribaculaceae	NA	0	92	7	107	0	35	1	15	0	1	68	4	2	1	0	0	3	1	7	32	0	0	0	0	8	0	0	13	0	0	0	0	0	0	23	0	0	0	140	5	0	0	0
ASV_316	Bacteria	Proteobacteria	Deltaproteobacteria	Desulfovibrionales	Desulfovibrionaceae	Desulfovibrio	0	0	13	0	0	0	3	0	0	0	0	6	0	1	0	0	13	1	0	41	8	0	0	2	82	6	0	65	0	0	0	0	0	0	67	0	3	0	170	79	0	0	2
ASV_317	Bacteria	Actinobacteria	Actinobacteria	Micrococcales	Micrococcaceae	NA	10	4	3	0	12	71	2	43	1	1	0	4	52	2	31	0	9	136	164	0	2	3	0	0	1	1	0	0	0	0	1	0	0	0	0	0	0	0	0	4	0	0	0
ASV_318	Bacteria	Firmicutes	Clostridia	Clostridiales	Ruminococcaceae	Ruminococcaceae_UCG-014	0	36	5	400	0	49	0	0	0	0	26	3	0	9	0	0	1	0	0	5	0	0	0	0	4	1	0	20	0	0	0	0	0	0	4	0	0	0	0	0	0	0	0
ASV_319	Bacteria	Bacteroidetes	Bacteroidia	Bacteroidales	Bacteroidaceae	Bacteroides	0	54	15	22	0	91	1	52	0	0	20	25	3	0	0	0	2	3	26	33	1	4	2	0	32	5	0	54	0	0	0	0	0	0	37	0	2	0	68	5	0	0	0
ASV_320	Bacteria	Firmicutes	Clostridia	Clostridiales	Peptostreptococcaceae	Romboutsia	2	8	17	0	0	1	1	0	0	1	0	25	3	6	0	0	0	0	3	1	1	22	0	0	12	3	0	46	2	0	4	9	0	5	310	0	0	0	0	40	0	0	12
ASV_321	Bacteria	Actinobacteria	Coriobacteriia	Coriobacteriales	Atopobiaceae	Olsenella	0	7	2	54	4	3	5	264	0	1	5	4	0	4	0	2	2	120	28	8	3	3	0	0	6	2	0	21	0	0	0	0	0	0	1	0	0	0	2	1	0	0	1
ASV_322	Bacteria	Firmicutes	Clostridia	Clostridiales	Ruminococcaceae	Ruminococcaceae_UCG-014	0	12	10	314	0	34	0	4	0	0	3	8	8	14	0	1	4	25	21	48	4	0	0	1	14	3	0	18	0	0	1	2	0	0	1	0	2	0	0	2	0	0	0
ASV_323	Bacteria	Proteobacteria	Gammaproteobacteria	Betaproteobacteriales	Burkholderiaceae	Sutterella	0	57	3	56	0	35	3	80	0	0	88	7	1	0	0	0	0	5	26	31	1	1	0	0	23	0	0	34	0	0	0	0	0	0	48	0	0	0	15	35	0	1	3
ASV_324	Bacteria	Bacteroidetes	Bacteroidia	Bacteroidales	Bacteroidaceae	Bacteroides	0	10	0	0	0	0	1	0	0	0	0	0	3	0	0	0	1	2	0	143	4	0	0	0	34	2	2	10	0	0	0	0	0	0	61	0	0	0	273	7	0	0	0
ASV_325	Bacteria	Firmicutes	Clostridia	Clostridiales	Clostridiales_vadinBB60_group	NA	0	77	0	64	0	9	0	0	0	0	7	11	2	0	0	0	0	0	0	55	1	0	0	0	11	2	0	137	0	0	1	0	0	0	0	0	0	0	144	32	0	0	0
ASV_326	Bacteria	Deferribacteres	Deferribacteres	Deferribacterales	Deferribacteraceae	Mucispirillum	0	0	9	0	0	9	0	0	0	0	0	0	0	0	0	0	0	0	28	9	0	7	0	0	4	0	0	0	0	0	0	0	0	0	0	0	0	0	481	0	0	2	0
ASV_327	Bacteria	Firmicutes	Clostridia	Clostridiales	Peptostreptococcaceae	Terrisporobacter	0	0	0	0	0	0	0	0	0	0	0	0	0	0	0	0	0	0	0	0	0	2	32	7	0	0	9	0	0	88	1	0	4	4	9	0	10	30	0	14	15	4	27
ASV_328	Bacteria	Firmicutes	Clostridia	Clostridiales	Lachnospiraceae	NA	0	0	0	1	0	0	0	0	83	0	0	0	0	0	0	0	0	0	4	0	64	0	0	0	94	22	0	16	0	5	21	0	0	0	22	29	0	0	180	0	0	0	2
ASV_329	Bacteria	Firmicutes	Clostridia	Clostridiales	Christensenellaceae	Christensenellaceae_R-7_group	0	9	0	1	0	0	0	0	0	0	0	0	0	0	0	0	0	3	0	4	0	0	0	0	3	0	0	0	0	0	0	0	0	0	0	0	0	0	517	1	0	0	0
ASV_330	Bacteria	Actinobacteria	Actinobacteria	Micrococcales	Microbacteriaceae	Curtobacterium	7	0	2	0	7	28	0	37	0	3	0	5	39	2	25	1	20	186	78	0	2	6	11	4	3	12	0	1	0	0	2	6	1	0	0	0	1	0	0	3	3	2	2
ASV_331	Bacteria	Firmicutes	Bacilli	Lactobacillales	Lactobacillaceae	Lactobacillus	26	4	28	0	8	32	5	42	1	6	2	122	13	61	49	13	36	44	36	0	4	3	0	0	0	0	0	0	0	0	0	0	0	0	0	0	0	0	0	0	0	0	0
ASV_332	Bacteria	Fusobacteria	Fusobacteriia	Fusobacteriales	Fusobacteriaceae	Fusobacterium	0	0	2	0	1	0	0	2	12	6	81	0	0	0	0	0	0	0	0	0	23	0	0	0	0	0	0	0	5	5	333	0	2	0	1	33	0	14	0	0	0	0	2
ASV_333	Bacteria	Bacteroidetes	Bacteroidia	Bacteroidales	Bacteroidaceae	Bacteroides	0	0	0	0	0	0	1	0	0	0	0	0	0	0	0	0	0	0	0	0	0	0	0	1	18	3	0	196	0	0	0	0	0	0	68	0	0	0	98	140	0	0	0
ASV_334	Bacteria	Bacteroidetes	Bacteroidia	Bacteroidales	Prevotellaceae	Prevotellaceae_UCG-001	2	62	18	105	0	32	0	111	0	2	26	23	7	1	0	1	4	1	27	24	1	4	0	0	13	0	0	13	0	0	2	0	0	0	25	0	0	0	20	6	0	0	0
ASV_335	Bacteria	Firmicutes	Clostridia	Clostridiales	Peptostreptococcaceae	Intestinibacter	0	148	17	5	3	0	6	0	1	0	0	30	0	3	6	0	7	0	0	0	1	4	8	3	26	2	1	2	0	20	7	18	3	8	19	0	8	1	0	20	1	3	0
ASV_336	Bacteria	Firmicutes	Erysipelotrichia	Erysipelotrichales	Erysipelotrichaceae	NA	0	0	0	0	0	0	0	0	0	0	0	0	0	0	0	0	0	0	0	0	0	0	0	0	28	6	0	44	0	0	3	0	1	0	24	0	1	0	404	0	0	0	0
ASV_337	Bacteria	Firmicutes	Bacilli	Lactobacillales	Lactobacillaceae	Lactobacillus	6	4	14	1	2	23	1	14	3	0	0	1	0	44	5	0	6	3	3	0	3	4	1	0	6	36	249	0	0	1	10	0	31	0	0	0	1	2	0	0	23	2	2
ASV_338	Bacteria	Bacteroidetes	Bacteroidia	Bacteroidales	Rikenellaceae	Rikenellaceae_RC9_gut_group	0	204	3	151	0	16	0	70	0	0	0	5	3	0	0	0	0	1	16	26	0	2	0	0	5	0	0	4	0	0	0	0	0	0	7	0	1	0	4	5	0	0	0
ASV_339	Bacteria	Firmicutes	Erysipelotrichia	Erysipelotrichales	Erysipelotrichaceae	Erysipelatoclostridium	0	13	0	0	0	3	2	3	0	0	4	0	0	1	0	0	1	0	0	21	4	0	0	0	59	1	2	29	0	0	0	0	0	0	40	0	0	0	291	42	0	0	0
ASV_340	Bacteria	Firmicutes	Clostridia	Clostridiales	Lachnospiraceae	NA	0	3	1	90	0	26	1	3	0	0	21	4	0	25	5	4	17	55	4	0	0	14	0	1	234	3	0	3	0	0	3	0	0	0	0	0	0	0	0	3	0	0	0
ASV_341	Bacteria	Firmicutes	Clostridia	Clostridiales	Ruminococcaceae	Ruminiclostridium_9	0	17	1	21	0	5	1	1	0	0	34	2	2	2	0	0	6	0	8	68	0	1	0	0	35	2	0	125	0	0	0	0	0	0	16	0	0	0	146	20	0	0	0
ASV_343	Bacteria	Firmicutes	Clostridia	Clostridiales	Ruminococcaceae	Ruminococcaceae_UCG-014	0	21	12	124	0	41	4	1	1	3	4	22	15	12	0	0	5	24	0	116	1	0	0	2	7	0	2	17	0	0	0	4	0	1	0	0	0	0	65	5	0	0	0
ASV_344	Bacteria	Firmicutes	Clostridia	Clostridiales	Ruminococcaceae	Ruminococcaceae_UCG-014	0	1	8	3	0	29	0	426	0	0	1	30	0	3	1	0	0	0	5	0	0	0	0	0	2	1	0	0	0	0	0	0	0	0	0	0	0	0	0	0	0	0	0
ASV_345	Bacteria	Firmicutes	Bacilli	Lactobacillales	Lactobacillaceae	Lactobacillus	0	1	0	0	0	51	6	0	1	2	3	0	0	0	0	17	2	6	7	0	0	0	13	7	28	0	60	6	0	0	12	0	2	0	1	0	12	2	12	20	1	8	30
ASV_346	Bacteria	Bacteroidetes	Bacteroidia	Bacteroidales	Prevotellaceae	Alloprevotella	0	50	2	57	0	27	2	84	0	0	45	31	8	4	0	0	0	1	17	24	3	1	0	0	23	0	0	15	0	0	3	0	0	0	94	0	0	0	6	0	0	0	10
ASV_347	Bacteria	Firmicutes	Clostridia	Clostridiales	Ruminococcaceae	Ruminococcaceae_UCG-010	1	13	2	13	0	1	0	15	0	0	12	4	4	0	0	0	1	0	6	19	0	0	0	0	8	0	0	25	0	0	0	0	0	0	17	0	0	0	354	2	0	0	0
ASV_348	Bacteria	Firmicutes	Bacilli	Lactobacillales	Lactobacillaceae	Lactobacillus	4	0	6	0	2	5	1	19	2	0	0	4	0	50	16	0	3	6	4	0	5	2	9	8	15	116	186	5	0	3	0	0	7	0	0	0	1	1	0	0	9	0	1
ASV_349	Bacteria	Firmicutes	Clostridia	Clostridiales	Lachnospiraceae	NA	0	5	1	1	0	8	1	0	0	0	0	0	3	2	0	0	3	2	0	18	0	2	0	0	36	1	0	21	0	0	0	0	0	1	10	0	0	0	323	45	0	0	10
ASV_350	Bacteria	Proteobacteria	Gammaproteobacteria	Aeromonadales	Succinivibrionaceae	Succinatimonas	0	75	16	67	0	21	7	106	0	0	43	2	11	1	0	0	5	7	12	24	2	1	0	0	31	0	0	17	0	0	0	0	0	0	17	0	2	0	15	3	0	0	2
ASV_351	Bacteria	Bacteroidetes	Bacteroidia	Bacteroidales	Prevotellaceae	NA	0	0	0	0	0	0	0	0	0	0	0	0	0	0	0	0	0	0	0	0	0	0	0	0	67	5	0	27	0	0	0	0	0	0	230	0	0	0	101	34	0	0	15
ASV_352	Archaea	Euryarchaeota	Thermoplasmata	Methanomassiliicoccales	Methanomethylophilaceae	NA	0	75	2	58	0	7	2	70	0	0	6	13	8	0	0	0	0	3	8	149	1	0	0	0	13	1	0	28	0	0	0	0	0	0	18	0	0	0	27	3	0	0	0
ASV_353	Bacteria	Bacteroidetes	Bacteroidia	Bacteroidales	Prevotellaceae	Prevotellaceae_UCG-001	0	47	7	23	0	11	0	201	0	0	122	30	5	0	0	0	4	0	37	0	0	1	0	0	1	0	0	0	0	0	0	0	0	0	1	0	0	0	0	0	0	0	1
ASV_354	Bacteria	Firmicutes	Bacilli	Lactobacillales	Lactobacillaceae	Lactobacillus	1	2	3	0	7	2	0	0	1	2	0	7	2	11	276	1	17	69	9	0	4	1	4	0	11	0	6	5	0	0	5	0	1	0	1	2	3	2	0	11	0	0	0
ASV_355	Bacteria	Firmicutes	Clostridia	Clostridiales	Ruminococcaceae	Ruminococcaceae_UCG-010	0	2	2	0	0	0	0	7	0	0	0	1	0	0	0	0	0	0	0	1	0	0	1	0	2	0	0	2	0	0	0	0	0	0	0	0	0	0	468	0	0	0	0
ASV_356	Bacteria	Firmicutes	Clostridia	Clostridiales	Ruminococcaceae	Ruminococcaceae_UCG-005	0	0	0	0	0	0	0	2	0	0	35	0	0	0	0	0	2	0	0	1	0	0	0	0	6	0	0	0	0	0	0	0	0	0	12	0	1	0	395	25	0	1	2
ASV_357	Bacteria	Firmicutes	Bacilli	Lactobacillales	Carnobacteriaceae	Jeotgalibaca	1	1	0	0	0	16	14	89	0	14	0	0	2	8	2	0	2	319	0	0	0	0	3	2	1	0	0	0	0	0	0	1	0	0	0	0	0	0	0	0	0	0	0
ASV_358	Bacteria	Bacteroidetes	Bacteroidia	Bacteroidales	Bacteroidaceae	Bacteroides	0	30	11	37	0	18	1	6	0	0	21	1	1	1	0	1	3	0	8	24	0	1	0	0	32	4	0	15	0	0	2	0	0	0	76	0	0	0	119	54	0	1	5
ASV_359	Bacteria	Bacteroidetes	Bacteroidia	Bacteroidales	Rikenellaceae	Rikenellaceae_RC9_gut_group	0	4	0	16	0	9	5	7	0	0	12	1	0	0	0	0	0	8	1	239	2	1	0	0	7	1	0	19	0	0	0	0	0	0	6	0	0	0	120	17	0	0	1
ASV_360	Bacteria	Proteobacteria	Gammaproteobacteria	Aeromonadales	Succinivibrionaceae	Anaerobiospirillum	0	266	41	0	0	29	2	3	0	0	0	5	0	1	0	0	2	0	0	50	2	0	0	0	4	2	0	0	0	0	0	0	0	0	53	0	0	0	5	4	0	0	3
ASV_361	Bacteria	Firmicutes	Clostridia	Clostridiales	Lachnospiraceae	Tyzzerella	0	8	4	1	27	4	0	4	186	17	0	4	0	4	0	0	0	0	3	0	46	19	2	4	3	1	0	1	0	3	20	0	0	4	2	60	0	0	18	0	0	0	6
ASV_362	Bacteria	Firmicutes	Clostridia	Clostridiales	Lachnospiraceae	NA	2	28	0	75	0	7	3	23	0	2	31	10	1	4	2	1	7	18	42	1	1	7	0	1	67	0	0	23	0	0	1	4	0	0	61	0	0	0	6	9	0	0	13
ASV_363	Bacteria	Firmicutes	Clostridia	Clostridiales	Ruminococcaceae	NA	0	19	0	15	0	0	2	0	0	0	0	0	1	1	0	0	0	0	1	24	0	0	0	0	18	5	0	14	0	0	0	0	0	0	0	0	3	0	358	4	0	2	0
ASV_364	Bacteria	Firmicutes	Bacilli	Lactobacillales	Enterococcaceae	Enterococcus	0	1	2	0	0	1	0	1	0	1	0	0	3	0	0	0	0	4	0	0	0	0	0	12	3	2	0	32	99	1	1	0	0	0	0	0	1	1	0	0	0	0	0
ASV_365	Bacteria	Patescibacteria	Saccharimonadia	Saccharimonadales	Saccharimonadaceae	Candidatus_Saccharimonas	1	28	3	42	0	46	6	2	0	2	0	1	0	17	0	0	1	5	3	86	0	0	1	0	8	1	3	58	0	2	1	2	2	0	0	0	1	0	134	5	0	0	0
ASV_366	Bacteria	Firmicutes	Bacilli	Lactobacillales	Streptococcaceae	Streptococcus	0	0	0	0	0	0	0	1	0	0	0	0	0	0	0	0	0	0	0	0	0	0	0	99	13	2	0	123	144	47	0	0	7	0	0	0	1	0	0	1	0	0	0
ASV_367	Bacteria	Bacteroidetes	Bacteroidia	Bacteroidales	Prevotellaceae	Paraprevotella	1	91	4	15	0	67	0	154	0	0	20	11	0	2	0	0	8	0	31	4	0	2	0	0	8	0	0	15	0	0	0	0	0	0	11	0	0	0	6	3	0	0	0
ASV_368	Bacteria	Firmicutes	Clostridia	Clostridiales	Lachnospiraceae	Fusicatenibacter	0	11	1	2	1	3	4	0	0	2	36	1	0	0	0	0	1	2	0	9	0	2	0	0	111	15	0	87	0	0	0	1	0	0	38	0	0	0	70	49	1	0	0
ASV_369	Bacteria	Bacteroidetes	Bacteroidia	Bacteroidales	Tannerellaceae	Parabacteroides	0	24	5	41	0	40	0	55	0	0	178	7	2	1	0	0	0	1	7	15	1	7	0	0	13	1	0	3	0	0	0	0	0	0	12	0	0	0	22	8	0	0	4
ASV_370	Bacteria	Firmicutes	Bacilli	Bacillales	Staphylococcaceae	Jeotgalicoccus	3	22	4	0	5	8	49	138	0	16	0	0	3	9	2	2	18	59	3	0	12	1	5	3	31	2	0	1	4	4	0	12	0	0	0	0	2	0	0	3	0	0	0
ASV_371	Bacteria	Firmicutes	Clostridia	Clostridiales	Ruminococcaceae	Faecalibacterium	0	0	0	2	0	3	0	0	0	0	0	0	1	1	0	0	0	6	0	46	0	0	0	0	60	2	0	238	0	0	2	0	0	0	13	0	0	0	65	6	0	0	0
ASV_373	Bacteria	Firmicutes	Negativicutes	Selenomonadales	Veillonellaceae	Megamonas	0	0	0	2	0	4	0	2	0	0	1	0	0	0	0	0	0	0	0	0	0	0	0	0	166	1	0	10	0	0	15	1	0	0	20	0	0	0	29	161	0	0	15
ASV_374	Bacteria	Firmicutes	Clostridia	Clostridiales	Lachnospiraceae	NA	0	34	6	79	0	9	2	124	0	0	13	5	2	8	1	0	1	13	22	2	0	2	1	0	58	2	0	1	0	0	0	0	2	0	25	0	0	0	23	0	1	0	0
ASV_375	Bacteria	Firmicutes	Clostridia	Clostridiales	Ruminococcaceae	Oscillibacter	0	15	2	25	0	8	0	21	0	0	20	12	5	5	0	0	8	0	15	12	1	4	0	0	31	2	0	10	0	0	3	0	0	0	71	0	0	0	161	2	0	0	3
ASV_376	Bacteria	Bacteroidetes	Bacteroidia	Bacteroidales	Tannerellaceae	Parabacteroides	1	29	10	36	0	13	1	59	0	0	164	7	0	2	0	0	9	0	23	10	0	1	0	0	12	0	0	0	0	0	2	0	0	0	23	0	0	0	17	4	0	0	5
ASV_377	Bacteria	Proteobacteria	Gammaproteobacteria	Enterobacteriales	Enterobacteriaceae	Escherichia/Shigella	0	5	63	0	0	0	0	0	74	47	26	0	0	2	0	0	2	0	0	0	5	2	0	2	2	0	0	6	0	0	0	0	0	0	0	0	2	0	0	0	0	0	0
ASV_378	Bacteria	Firmicutes	Clostridia	Clostridiales	Ruminococcaceae	NA	0	14	4	23	0	4	3	10	0	0	16	3	3	4	1	2	3	5	18	46	0	0	0	0	37	2	0	47	0	0	0	0	0	0	10	0	0	0	150	16	0	0	3
ASV_379	Bacteria	Firmicutes	Clostridia	Clostridiales	Lachnospiraceae	NA	0	6	1	16	0	15	5	29	1	0	14	13	8	3	0	0	2	5	2	13	1	1	1	0	75	3	0	79	0	0	0	0	1	1	24	0	0	0	78	25	1	0	0
ASV_380	Bacteria	Epsilonbacteraeota	Campylobacteria	Campylobacterales	Helicobacteraceae	Helicobacter	0	7	0	19	2	203	1	1	0	0	5	7	4	0	0	0	0	0	166	0	2	0	0	0	0	0	0	2	0	0	0	0	0	0	0	0	0	0	0	1	0	1	4
ASV_381	Bacteria	Firmicutes	Clostridia	Clostridiales	Clostridiaceae_1	Clostridium_sensu_stricto_1	0	3	1	0	2	0	0	0	0	355	0	0	5	1	0	0	1	0	3	0	0	0	14	10	0	2	0	1	1	6	0	0	0	0	1	0	0	0	0	2	1	1	2
ASV_382	Bacteria	Firmicutes	Bacilli	Lactobacillales	Lactobacillaceae	Lactobacillus	0	1	2	0	0	23	27	0	1	5	0	0	0	0	0	2	0	1	0	0	0	0	1	0	6	1	1	1	0	0	0	0	2	0	3	0	0	8	289	10	2	1	0
ASV_383	Bacteria	Firmicutes	Clostridia	Clostridiales	Ruminococcaceae	GCA-900066225	0	30	1	68	0	31	9	7	1	1	28	6	6	2	0	2	2	12	10	38	1	28	0	0	34	0	0	7	0	0	2	0	0	0	45	0	1	0	22	24	0	0	2
ASV_384	Bacteria	Firmicutes	Bacilli	Lactobacillales	Enterococcaceae	Enterococcus	0	65	9	0	3	11	15	6	0	12	0	0	0	13	0	0	1	121	0	0	22	21	1	2	1	11	0	2	16	1	0	0	2	0	0	0	3	2	0	6	27	2	11
ASV_385	Bacteria	Firmicutes	Clostridia	Clostridiales	Lachnospiraceae	Lachnoclostridium	0	36	1	45	0	12	1	17	0	0	4	8	0	4	0	0	3	2	3	15	6	1	0	0	30	2	0	100	0	0	0	2	0	0	29	0	0	0	65	25	0	0	3
ASV_386	Bacteria	Firmicutes	Clostridia	Clostridiales	Clostridiales_vadinBB60_group	NA	0	16	0	4	0	0	0	0	0	0	0	0	0	0	0	0	0	0	0	122	0	0	1	0	0	0	0	164	0	0	0	0	0	0	13	0	0	0	84	15	0	0	0
ASV_387	Bacteria	Firmicutes	Negativicutes	Selenomonadales	Veillonellaceae	Megamonas	0	2	0	43	0	0	0	342	0	0	2	0	0	0	0	0	0	1	27	0	0	0	0	0	0	0	0	0	0	0	0	0	0	0	0	0	0	0	0	0	0	0	0
ASV_388	Bacteria	Fusobacteria	Fusobacteriia	Fusobacteriales	Fusobacteriaceae	Fusobacterium	0	0	0	0	4	0	0	12	36	1	1	0	2	0	0	1	0	0	3	0	39	0	2	5	1	14	0	4	124	34	20	0	0	0	0	58	0	28	0	0	0	0	0
ASV_389	Bacteria	Firmicutes	Clostridia	Clostridiales	Ruminococcaceae	Ruminococcaceae_UCG-014	0	14	1	67	0	13	2	0	2	0	1	2	10	2	0	1	0	4	0	13	0	2	0	0	19	0	0	69	0	0	0	0	0	0	4	0	0	0	180	1	0	0	0
ASV_390	Bacteria	Bacteroidetes	Bacteroidia	Bacteroidales	Tannerellaceae	Parabacteroides	0	27	6	34	0	17	3	89	0	0	131	5	2	0	0	0	2	3	20	12	0	2	0	0	12	0	0	2	1	0	0	0	0	0	13	0	0	0	23	4	0	0	2
ASV_391	Bacteria	Firmicutes	Clostridia	Clostridiales	Lachnospiraceae	Shuttleworthia	0	39	0	69	0	19	0	0	0	2	16	1	2	5	0	2	2	1	2	39	0	3	0	1	35	1	0	69	0	0	0	0	0	0	25	0	2	0	53	15	0	0	5
ASV_392	Bacteria	Firmicutes	Clostridia	Clostridiales	Ruminococcaceae	Ruminococcaceae_UCG-014	0	12	1	81	0	4	1	148	0	0	0	3	1	13	0	0	1	0	0	0	0	0	0	0	3	0	0	23	0	0	0	0	0	0	49	0	0	0	65	0	0	0	0
ASV_393	Bacteria	Firmicutes	Clostridia	Clostridiales	Ruminococcaceae	Caproiciproducens	0	0	0	1	0	0	1	6	2	0	6	0	0	0	0	0	0	0	0	20	2	0	0	0	30	5	0	80	0	0	0	0	2	0	13	0	1	0	231	6	0	0	0
ASV_394	Bacteria	Firmicutes	Bacilli	Lactobacillales	Lactobacillaceae	Lactobacillus	0	8	86	1	50	48	4	0	6	25	7	1	0	26	0	132	5	0	5	0	0	0	1	0	0	0	0	0	0	0	0	0	0	0	0	0	0	0	0	0	0	0	0
ASV_395	Bacteria	Proteobacteria	Gammaproteobacteria	Aeromonadales	Aeromonadaceae	Aeromonas	12	13	9	19	7	13	1	21	0	13	5	64	38	7	21	5	2	60	0	17	8	9	0	0	0	0	0	0	0	0	0	0	0	0	0	0	0	0	0	0	0	0	0
ASV_396	Bacteria	Proteobacteria	Gammaproteobacteria	Pasteurellales	Pasteurellaceae	Gallibacterium	0	0	2	0	7	14	0	0	0	0	0	23	1	0	3	0	0	26	32	0	54	0	0	1	0	0	1	8	0	0	0	25	0	0	0	0	0	0	0	13	3	0	6
ASV_397	Bacteria	Firmicutes	Clostridia	Clostridiales	Peptostreptococcaceae	Romboutsia	0	0	1	0	2	0	0	0	0	6	0	0	5	0	0	0	0	1	0	0	2	2	9	12	0	1	2	0	2	135	0	4	0	2	6	0	4	27	0	6	10	5	44
ASV_398	Bacteria	Firmicutes	Clostridia	Clostridiales	Lachnospiraceae	Cellulosilyticum	0	0	0	0	0	0	1	0	0	1	0	0	2	0	0	0	2	0	12	0	0	1	91	15	2	7	0	2	5	21	3	16	3	1	15	0	21	37	14	12	8	5	11
ASV_399	Bacteria	Firmicutes	Clostridia	Clostridiales	Ruminococcaceae	Faecalibacterium	3	13	5	51	0	4	1	100	0	0	83	18	4	10	0	1	0	1	22	4	1	29	1	0	28	0	0	3	0	0	0	0	0	0	9	0	0	0	0	2	0	0	3
ASV_400	Bacteria	Firmicutes	Clostridia	Clostridiales	Peptostreptococcaceae	Romboutsia	0	1	6	0	26	0	1	1	0	143	0	2	37	4	4	2	0	8	8	0	7	36	4	0	0	2	3	0	0	0	0	6	0	3	4	0	0	2	0	4	1	9	3
ASV_401	Bacteria	Firmicutes	Negativicutes	Selenomonadales	Veillonellaceae	Megamonas	0	1	0	16	0	0	0	358	0	0	0	0	0	0	1	0	0	1	17	0	0	0	0	0	0	0	0	0	0	0	0	0	0	0	0	0	0	0	0	0	0	0	0
ASV_402	Bacteria	Firmicutes	Bacilli	Lactobacillales	Streptococcaceae	Lactococcus	6	0	6	0	6	44	1	11	0	1	0	5	59	15	33	1	6	70	102	0	14	2	0	2	0	0	0	0	0	0	0	0	0	0	0	0	1	0	0	2	0	0	0
ASV_403	Bacteria	Firmicutes	Clostridia	Clostridiales	Clostridiaceae_1	Clostridium_sensu_stricto_1	0	3	0	0	1	0	1	0	0	295	0	0	1	2	1	0	1	0	0	0	0	0	16	14	0	2	0	1	0	3	2	0	0	3	2	0	0	2	5	2	1	0	5
ASV_404	Bacteria	Firmicutes	Bacilli	Lactobacillales	Enterococcaceae	Enterococcus	0	0	0	0	0	0	0	0	0	0	0	0	1	4	0	0	0	3	0	0	2	0	0	4	0	1	3	24	58	2	0	0	0	0	0	0	0	6	0	0	0	0	0
ASV_405	Bacteria	Proteobacteria	Gammaproteobacteria	Aeromonadales	Succinivibrionaceae	Anaerobiospirillum	0	237	31	1	1	20	0	0	0	0	0	8	0	0	0	0	1	1	0	31	3	0	0	1	4	4	0	0	0	0	0	0	0	0	32	0	0	0	4	2	0	0	8
ASV_406	Bacteria	Firmicutes	Clostridia	Clostridiales	Ruminococcaceae	NA	0	15	1	11	0	6	0	155	0	0	17	4	1	0	0	0	1	0	50	6	0	5	0	0	12	1	0	12	0	0	0	0	0	0	9	0	0	0	81	1	0	0	1
ASV_407	Bacteria	Firmicutes	Clostridia	Clostridiales	Ruminococcaceae	Ruminiclostridium_5	0	49	0	17	0	6	0	64	0	0	20	5	0	6	0	0	0	4	29	0	1	2	2	0	18	3	0	7	0	0	0	0	0	0	24	0	0	0	118	3	0	0	7
ASV_408	Bacteria	Firmicutes	Clostridia	Clostridiales	Ruminococcaceae	Fournierella	0	0	0	0	0	0	0	0	0	0	0	0	0	0	0	0	0	0	0	0	6	0	0	0	80	3	0	4	0	0	0	0	0	0	2	0	0	0	290	0	0	0	0
ASV_409	Bacteria	Firmicutes	Clostridia	Clostridiales	Clostridiaceae_1	Clostridium_sensu_stricto_1	0	1	0	0	1	0	7	0	0	30	0	0	1	2	1	0	0	0	2	0	1	3	45	22	4	6	0	3	7	9	2	8	7	4	23	1	14	26	6	3	7	7	12
ASV_410	Bacteria	Firmicutes	Clostridia	Clostridiales	Ruminococcaceae	Ruminococcaceae_UCG-014	2	74	0	47	0	38	1	40	0	3	0	15	6	2	0	0	0	6	3	55	1	0	0	0	6	0	0	66	0	0	0	0	0	0	0	0	0	0	16	0	2	0	0
ASV_411	Bacteria	Firmicutes	Clostridia	Clostridiales	Clostridiaceae_1	Clostridium_sensu_stricto_1	0	3	0	1	7	0	1	0	0	194	0	1	21	0	0	0	1	0	1	0	3	0	15	22	0	2	0	0	1	6	0	2	0	1	3	0	2	6	4	3	1	0	9
ASV_412	Bacteria	Firmicutes	Clostridia	Clostridiales	Clostridiaceae_1	Clostridium_sensu_stricto_1	0	0	0	0	0	0	0	0	0	0	0	0	0	0	0	0	0	0	0	0	2	0	0	2	0	3	0	0	1	0	0	0	0	0	0	0	0	0	0	370	0	0	2
ASV_413	Bacteria	Firmicutes	Clostridia	Clostridiales	Peptostreptococcaceae	Romboutsia	0	2	6	0	0	0	0	0	0	0	0	5	0	2	0	0	1	3	1	0	2	16	0	3	40	6	4	29	0	3	1	4	0	6	132	0	2	0	0	64	0	0	24
ASV_414	Bacteria	Actinobacteria	Actinobacteria	Actinomycetales	Actinomycetaceae	Actinomyces	3	49	4	0	1	0	9	77	5	6	0	4	0	16	5	8	4	45	13	0	26	1	2	1	57	9	2	0	3	0	0	3	0	0	0	0	0	0	1	3	0	1	4
ASV_415	Bacteria	Firmicutes	Clostridia	Clostridiales	Clostridiales_vadinBB60_group	NA	0	12	0	0	0	0	1	0	0	0	0	1	0	0	0	0	2	10	0	309	0	0	0	0	0	0	0	27	0	0	0	0	0	0	0	0	0	0	4	11	0	0	0
ASV_416	Bacteria	Firmicutes	Bacilli	Lactobacillales	Lactobacillaceae	Lactobacillus	39	3	0	0	18	12	1	37	3	3	0	5	41	3	17	0	36	27	16	1	29	10	0	0	7	38	28	1	0	0	0	0	0	0	0	0	0	0	0	1	0	0	0
ASV_417	Bacteria	Firmicutes	Clostridia	Clostridiales	Lachnospiraceae	NA	1	2	0	65	0	2	4	0	0	0	57	2	2	2	0	0	1	1	10	3	0	0	1	1	50	1	0	26	0	0	3	0	0	0	45	0	0	0	86	10	0	0	0
ASV_418	Bacteria	Actinobacteria	Actinobacteria	Micrococcales	Microbacteriaceae	Frigoribacterium	5	1	2	0	1	12	2	19	1	2	0	5	29	0	29	1	26	87	64	0	5	1	4	1	1	4	3	0	3	0	5	3	2	1	0	0	1	1	0	4	1	6	3
ASV_419	Bacteria	Proteobacteria	Gammaproteobacteria	Enterobacteriales	Enterobacteriaceae	Escherichia/Shigella	1	0	0	0	0	1	0	2	1	1	25	0	0	1	0	0	2	0	41	0	0	201	0	0	0	0	0	0	0	0	0	0	0	0	0	0	0	0	0	0	0	1	0
ASV_420	Bacteria	Firmicutes	Erysipelotrichia	Erysipelotrichales	Erysipelotrichaceae	Faecalitalea	0	0	0	0	40	0	0	0	2	15	0	4	134	0	0	0	37	5	0	0	4	0	2	0	0	2	0	0	0	0	64	16	0	0	1	32	0	0	0	0	0	0	4
ASV_421	Bacteria	Firmicutes	Bacilli	Lactobacillales	Enterococcaceae	Enterococcus	0	52	12	0	0	28	16	0	2	2	0	0	0	12	0	0	1	100	0	1	7	19	7	4	1	14	0	1	15	1	0	0	7	1	0	0	0	0	0	5	23	0	10
ASV_422	Bacteria	Firmicutes	Clostridia	Clostridiales	Family_XI	Murdochiella	1	17	2	0	0	4	0	45	3	0	2	9	2	8	0	2	8	9	104	2	41	0	0	0	55	6	0	1	0	0	0	1	0	0	0	2	0	0	0	2	1	3	10
ASV_423	Bacteria	Proteobacteria	Gammaproteobacteria	Betaproteobacteriales	Burkholderiaceae	Sutterella	0	29	0	0	0	0	0	0	3	0	25	2	12	0	0	0	1	0	0	22	26	1	1	1	22	0	0	17	0	0	0	0	0	0	11	0	0	0	185	7	0	0	0
ASV_424	Bacteria	Firmicutes	Clostridia	Clostridiales	Ruminococcaceae	NA	0	2	0	0	0	0	1	0	0	0	0	0	0	0	0	0	0	0	0	0	3	0	0	0	5	0	0	28	0	0	0	0	0	0	0	0	0	0	326	5	0	0	0
ASV_425	Bacteria	Firmicutes	Clostridia	Clostridiales	Lachnospiraceae	NA	0	0	0	0	0	1	6	0	0	0	0	0	0	2	0	0	0	0	0	0	0	0	0	0	92	12	0	20	0	0	0	0	0	0	0	0	0	0	226	9	0	0	0
ASV_426	Bacteria	Bacteroidetes	Bacteroidia	Bacteroidales	Rikenellaceae	Rikenellaceae_RC9_gut_group	1	24	1	37	0	16	0	64	0	1	16	3	1	0	0	0	4	5	0	25	0	2	0	0	14	0	0	10	0	0	0	0	0	0	12	0	0	0	131	0	0	0	0
ASV_427	Bacteria	Firmicutes	Clostridia	Clostridiales	Lachnospiraceae	Epulopiscium	0	0	1	0	0	3	0	0	0	0	0	1	0	1	1	0	0	0	0	2	0	0	66	23	5	5	1	2	5	11	5	6	0	0	9	1	61	26	0	8	6	1	7
ASV_428	Bacteria	Firmicutes	Erysipelotrichia	Erysipelotrichales	Erysipelotrichaceae	Turicibacter	0	0	2	0	5	1	3	1	0	126	0	1	53	0	0	0	0	41	25	0	2	2	3	0	0	0	0	1	4	1	4	24	1	6	5	0	0	4	0	0	12	0	2
ASV_429	Bacteria	Firmicutes	Clostridia	Clostridiales	Ruminococcaceae	Ruminococcaceae_UCG-014	0	1	0	0	0	0	0	5	0	0	0	0	0	1	0	0	0	0	0	1	0	0	0	0	9	0	0	18	0	0	0	0	0	0	0	0	0	0	314	7	0	0	0
ASV_430	Bacteria	Firmicutes	Clostridia	Clostridiales	Ruminococcaceae	Subdoligranulum	3	0	0	7	1	16	4	5	1	1	158	0	6	0	0	0	6	0	5	5	0	11	0	0	22	2	0	1	0	0	3	0	0	0	68	0	0	0	15	3	0	0	2
ASV_431	Bacteria	Firmicutes	Clostridia	Clostridiales	Lachnospiraceae	NA	0	5	1	75	0	29	1	0	0	1	29	4	1	7	0	3	1	57	7	4	0	22	1	0	49	0	0	26	0	0	0	0	0	0	7	0	2	0	12	5	0	0	2
ASV_432	Bacteria	Firmicutes	Clostridia	Clostridiales	Ruminococcaceae	Ruminococcus_1	0	0	0	0	0	0	0	0	0	0	0	0	0	0	0	0	0	0	0	0	0	0	0	0	4	0	0	1	0	0	0	0	0	0	0	0	0	0	346	0	0	0	0
ASV_433	Bacteria	Firmicutes	Clostridia	Clostridiales	Ruminococcaceae	Ruminiclostridium_9	0	52	6	13	0	5	1	0	0	0	21	6	0	1	0	0	0	5	4	39	0	0	0	0	22	1	0	24	1	0	0	0	0	0	1	0	0	0	140	8	0	0	0
ASV_434	Bacteria	Deferribacteres	Deferribacteres	Deferribacterales	Deferribacteraceae	Mucispirillum	0	0	13	5	0	15	0	0	0	0	0	5	0	0	1	0	0	0	0	2	1	0	0	0	4	3	0	13	0	0	0	0	0	0	0	0	0	0	281	0	0	6	0
ASV_435	Bacteria	Firmicutes	Clostridia	Clostridiales	Peptostreptococcaceae	Romboutsia	0	0	0	0	0	0	0	0	0	0	0	0	0	0	0	0	0	0	0	0	0	0	0	2	0	0	0	0	1	0	0	1	1	0	0	0	0	0	0	339	0	0	0
ASV_436	Bacteria	Proteobacteria	Alphaproteobacteria	Rhodospirillales	NA	NA	0	0	0	0	0	0	0	0	0	0	0	0	0	0	0	0	0	0	0	0	0	0	0	0	19	3	0	23	0	1	0	0	0	0	10	0	0	0	268	24	0	0	0
ASV_437	Bacteria	Cyanobacteria	Melainabacteria	Gastranaerophilales	NA	NA	0	171	0	57	0	21	0	0	0	2	0	1	0	0	0	0	0	0	0	70	0	0	0	0	2	0	0	13	0	0	0	0	0	0	0	0	0	0	6	5	0	0	0
ASV_438	Bacteria	Firmicutes	Clostridia	Clostridiales	Lachnospiraceae	NA	0	4	0	21	0	176	1	0	0	1	22	1	1	1	0	0	1	2	1	10	0	0	0	0	83	2	1	16	1	0	0	0	0	0	0	0	0	0	0	3	0	0	0
ASV_439	Bacteria	Firmicutes	Clostridia	Clostridiales	Ruminococcaceae	Ruminococcaceae_UCG-014	0	15	15	125	0	46	0	0	0	1	0	2	2	16	1	0	9	51	1	2	0	0	0	0	15	2	0	6	0	0	1	0	0	0	0	0	0	0	31	4	0	0	1
ASV_440	Bacteria	Actinobacteria	Actinobacteria	Corynebacteriales	Nocardiaceae	Rhodococcus	7	0	3	0	1	12	0	35	0	2	0	4	22	0	26	4	16	78	45	0	5	1	6	5	2	11	2	0	0	0	1	2	1	0	0	0	3	0	0	6	4	1	3
ASV_441	Bacteria	Firmicutes	Clostridia	Clostridiales	Ruminococcaceae	Subdoligranulum	0	1	0	2	0	6	6	0	0	0	10	0	0	3	0	0	0	0	0	6	0	0	1	2	12	1	0	32	2	0	0	1	0	0	0	0	0	0	251	3	0	0	0
ASV_442	Bacteria	Firmicutes	Clostridia	Clostridiales	Peptostreptococcaceae	Romboutsia	0	0	12	0	22	3	7	10	0	158	0	2	9	0	3	0	0	0	13	0	6	11	1	0	0	1	1	0	0	7	0	2	0	3	2	0	0	2	0	3	4	0	3
ASV_443	Bacteria	Firmicutes	Bacilli	Lactobacillales	Lactobacillaceae	Lactobacillus	7	0	7	0	5	9	14	9	1	6	0	16	11	6	51	4	11	62	10	0	2	0	10	2	12	17	14	4	0	1	4	0	2	0	0	0	0	1	2	3	3	5	4
ASV_444	Bacteria	Firmicutes	Clostridia	Clostridiales	Lachnospiraceae	NA	2	17	0	29	0	2	10	0	1	1	7	1	4	4	0	0	0	4	1	17	1	1	0	0	50	2	0	83	1	0	0	2	0	0	32	0	3	0	56	4	0	0	3
ASV_445	Bacteria	Firmicutes	Clostridia	Clostridiales	Ruminococcaceae	Ruminococcaceae_UCG-014	0	14	7	177	2	49	0	0	0	0	8	3	43	7	0	0	0	0	10	0	0	0	0	0	2	0	0	1	0	0	0	0	0	0	15	0	0	0	0	2	0	0	0
ASV_446	Bacteria	Firmicutes	Clostridia	Clostridiales	Ruminococcaceae	Ruminococcaceae_UCG-014	0	13	0	0	0	0	0	0	0	0	0	0	0	0	0	0	0	0	0	1	0	0	1	0	5	0	0	0	0	0	0	0	0	0	0	0	0	0	319	2	0	0	0
ASV_447	Bacteria	Bacteroidetes	Bacteroidia	Bacteroidales	Rikenellaceae	Alistipes	0	9	1	6	0	2	5	45	0	0	45	1	0	0	0	0	5	9	22	67	3	2	0	0	9	1	0	0	0	0	0	0	0	0	13	0	0	0	82	0	0	0	9
ASV_448	Bacteria	Firmicutes	Clostridia	Clostridiales	Peptostreptococcaceae	Romboutsia	1	1	2	0	1	0	0	4	0	2	0	4	1	0	1	0	4	3	4	0	4	6	39	21	3	2	4	1	2	35	1	21	4	15	10	0	12	2	0	15	11	9	6
ASV_449	Bacteria	Firmicutes	Clostridia	Clostridiales	Peptostreptococcaceae	Romboutsia	0	4	0	0	18	0	0	0	16	8	0	3	2	1	0	0	0	0	1	0	6	26	4	3	5	0	4	11	0	7	41	2	0	70	29	3	0	4	1	14	0	0	7
ASV_450	Bacteria	Firmicutes	Clostridia	Clostridiales	Ruminococcaceae	Ruminococcaceae_UCG-014	0	7	0	8	0	0	0	0	0	0	0	0	0	0	1	0	0	5	0	73	0	0	0	0	19	0	3	113	0	0	1	2	0	0	0	0	0	0	87	15	0	0	0
ASV_451	Bacteria	Firmicutes	Erysipelotrichia	Erysipelotrichales	Erysipelotrichaceae	Faecalitalea	0	6	0	8	0	6	0	0	0	0	15	2	3	2	0	0	7	1	2	5	0	0	0	3	33	4	0	11	0	0	0	7	0	0	36	0	0	0	162	2	0	0	3
ASV_452	Bacteria	Bacteroidetes	Bacteroidia	Bacteroidales	Rikenellaceae	Rikenellaceae_RC9_gut_group	0	137	8	86	0	2	0	30	0	0	5	1	1	0	0	0	3	0	1	29	1	1	0	0	0	1	0	2	0	0	0	0	0	0	2	0	0	0	19	0	0	0	2
ASV_453	Bacteria	Actinobacteria	Actinobacteria	Micrococcales	Microbacteriaceae	Agreia	5	0	6	0	5	16	2	20	0	3	0	4	31	2	44	0	15	75	26	0	2	4	2	5	2	6	2	0	0	0	6	3	1	3	0	0	0	0	0	2	6	2	2
ASV_454	Bacteria	Cyanobacteria	Melainabacteria	Gastranaerophilales	NA	NA	0	30	0	0	0	12	2	0	0	0	0	0	0	0	0	0	3	8	0	220	0	0	0	0	11	0	0	33	0	0	0	0	0	0	0	0	0	0	0	11	0	0	0
ASV_455	Bacteria	Firmicutes	Bacilli	Lactobacillales	Enterococcaceae	Enterococcus	0	0	7	0	0	0	0	0	2	1	1	0	1	0	0	0	0	0	0	0	5	0	0	28	5	3	0	6	5	9	0	0	0	0	0	0	1	0	0	9	0	1	0
ASV_456	Bacteria	Proteobacteria	Gammaproteobacteria	Betaproteobacteriales	Burkholderiaceae	Parasutterella	0	18	0	18	0	2	0	46	0	0	28	3	2	1	0	0	1	0	5	25	0	1	0	0	23	0	0	54	0	0	1	0	0	0	26	0	0	0	54	17	0	0	0
ASV_457	Bacteria	Firmicutes	Clostridia	Clostridiales	Ruminococcaceae	Ruminococcaceae_UCG-014	0	12	3	135	0	7	0	18	0	4	17	6	12	7	0	0	0	10	8	7	0	1	0	0	11	4	0	29	0	0	0	0	0	0	12	0	0	0	15	4	0	0	0
ASV_458	Bacteria	Firmicutes	Clostridia	Clostridiales	Lachnospiraceae	NA	0	9	0	0	0	6	0	0	0	0	1	0	0	0	0	0	0	0	0	2	0	0	0	0	6	2	0	23	0	0	1	0	0	0	0	0	0	0	252	25	0	0	0
ASV_459	Bacteria	Firmicutes	Negativicutes	Selenomonadales	Veillonellaceae	Megasphaera	0	4	3	132	0	9	0	31	0	0	20	2	6	4	0	1	1	5	38	6	0	16	0	0	20	0	0	7	0	0	0	0	0	1	18	0	0	0	0	0	0	0	2
ASV_460	Bacteria	Firmicutes	Erysipelotrichia	Erysipelotrichales	Erysipelotrichaceae	Faecalitalea	0	0	0	0	4	0	0	0	1	0	0	6	163	11	0	0	1	124	3	0	0	8	0	0	0	0	0	0	0	0	0	0	0	1	0	0	0	0	0	0	0	0	0
ASV_461	Bacteria	Firmicutes	Clostridia	Clostridiales	Ruminococcaceae	Fournierella	0	0	0	0	0	0	0	0	0	0	0	0	0	0	0	0	0	0	0	0	1	0	0	0	63	3	0	5	0	0	0	0	0	0	0	0	0	0	252	0	0	0	0
ASV_462	Bacteria	Firmicutes	Bacilli	Lactobacillales	Lactobacillaceae	Lactobacillus	22	1	31	1	10	12	1	11	2	7	0	17	5	80	8	7	31	47	26	0	3	1	0	0	0	0	0	0	0	0	0	0	0	0	0	0	0	0	0	0	0	0	0
ASV_463	Bacteria	Firmicutes	Clostridia	Clostridiales	Ruminococcaceae	Ruminococcaceae_UCG-014	0	4	39	0	1	13	0	90	0	0	0	41	23	7	2	0	1	47	9	27	0	5	0	1	4	2	0	3	0	0	1	0	0	0	0	0	0	0	0	0	0	0	2
ASV_464	Bacteria	Fusobacteria	Fusobacteriia	Fusobacteriales	Fusobacteriaceae	Fusobacterium	0	0	0	0	4	2	0	1	43	4	6	0	0	0	0	1	0	0	0	0	63	0	0	0	0	2	0	2	14	2	25	0	0	0	3	110	0	27	0	0	0	0	2
ASV_465	Bacteria	Firmicutes	Clostridia	Clostridiales	Ruminococcaceae	Ruminococcaceae_UCG-014	0	15	0	181	0	4	1	0	0	0	4	1	9	14	0	0	0	2	4	1	0	1	0	1	20	0	0	14	0	0	0	0	0	0	0	0	0	0	44	2	0	0	0
ASV_466	Bacteria	Firmicutes	Clostridia	Clostridiales	Peptostreptococcaceae	Asaccharospora	0	0	1	0	3	0	1	0	0	0	0	0	0	0	0	0	0	0	1	0	0	0	41	8	0	0	0	0	0	0	2	4	0	0	3	0	12	11	0	63	111	10	0
ASV_467	Bacteria	Firmicutes	Bacilli	Lactobacillales	Lactobacillaceae	Lactobacillus	1	1	4	1	0	38	243	0	1	21	2	0	0	1	0	1	0	0	0	1	0	0	0	0	0	0	0	0	0	0	0	0	0	0	0	0	0	1	1	0	0	0	0
ASV_468	Bacteria	Firmicutes	Clostridia	Clostridiales	Ruminococcaceae	NA	0	24	1	6	0	6	0	14	0	0	6	11	6	1	0	0	3	1	10	6	0	0	0	0	6	0	0	12	0	0	0	0	0	0	11	0	0	0	191	0	0	0	0
ASV_469	Bacteria	Epsilonbacteraeota	Campylobacteria	Campylobacterales	Helicobacteraceae	Helicobacter	0	10	7	8	0	4	0	23	0	0	10	1	0	0	1	0	2	0	96	4	6	0	2	0	17	3	0	9	0	0	16	0	0	0	4	0	0	0	32	9	0	0	0
ASV_470	Bacteria	Tenericutes	Mollicutes	Mollicutes_RF39	NA	NA	0	2	6	7	0	3	1	0	0	0	0	3	19	2	0	0	0	0	2	2	0	1	0	0	6	0	0	35	0	0	1	0	0	0	3	0	0	0	221	2	0	0	0
ASV_471	Bacteria	Bacteroidetes	Bacteroidia	Bacteroidales	Prevotellaceae	NA	0	44	4	10	0	37	3	54	0	2	91	14	5	2	0	0	4	2	18	24	0	2	0	0	0	0	0	0	0	0	0	0	0	0	0	0	0	0	0	0	0	0	0
ASV_472	Bacteria	Bacteroidetes	Bacteroidia	Bacteroidales	Prevotellaceae	Paraprevotella	0	41	10	39	1	37	1	33	0	0	13	5	7	1	0	0	0	3	12	48	2	0	0	0	9	0	0	11	0	0	0	0	0	0	10	0	0	0	18	12	0	0	1
ASV_473	Bacteria	Firmicutes	Clostridia	Clostridiales	Ruminococcaceae	Subdoligranulum	0	16	6	9	2	0	0	17	0	0	4	0	0	1	0	0	1	7	4	0	1	0	0	2	37	5	0	15	2	0	1	0	2	0	65	0	0	0	72	3	0	0	10
ASV_474	Bacteria	Actinobacteria	Actinobacteria	Micrococcales	Brevibacteriaceae	Brevibacterium	0	38	1	0	12	9	43	79	0	7	0	1	3	6	1	2	13	44	0	0	5	0	1	2	1	1	0	0	0	0	0	27	0	0	0	0	0	0	0	3	1	0	0
ASV_475	Bacteria	Proteobacteria	Alphaproteobacteria	NA	NA	NA	0	17	1	0	0	0	0	0	0	0	0	0	0	0	0	0	0	0	0	19	0	0	0	0	17	0	0	12	0	0	0	0	0	0	0	0	0	0	238	9	0	0	0
ASV_476	Bacteria	Firmicutes	Clostridia	Clostridiales	Ruminococcaceae	Subdoligranulum	0	11	4	4	0	5	2	60	1	0	24	7	0	3	0	0	2	4	14	22	3	3	0	1	22	1	1	7	0	1	3	2	0	0	26	0	0	0	27	3	1	0	9
ASV_477	Bacteria	Firmicutes	Bacilli	Lactobacillales	Enterococcaceae	Enterococcus	2	0	0	0	0	15	41	187	0	35	0	0	0	9	2	0	0	16	3	0	1	0	0	0	0	0	0	0	0	0	0	0	0	0	0	0	0	0	0	0	0	0	0
ASV_478	Bacteria	Firmicutes	Bacilli	Lactobacillales	Aerococcaceae	Aerosphaera	0	0	0	0	0	0	2	3	0	3	0	0	0	1	0	0	3	281	0	0	3	0	0	0	0	0	0	0	0	0	0	0	0	0	0	0	0	0	0	0	0	0	0
ASV_479	Bacteria	Firmicutes	Clostridia	Clostridiales	Lachnospiraceae	Lachnospiraceae_UCG-010	0	26	1	5	0	2	0	21	0	1	12	5	6	1	0	0	0	2	0	24	0	3	0	0	10	0	0	21	0	0	0	0	0	0	16	0	0	0	148	2	0	0	3
ASV_480	Bacteria	Firmicutes	Clostridia	Clostridiales	Ruminococcaceae	Ruminococcaceae_UCG-010	0	11	0	3	0	0	0	0	0	0	0	0	0	0	0	0	0	0	0	15	0	0	0	0	4	0	0	7	0	0	0	0	0	0	1	0	0	0	269	0	0	0	0
ASV_481	Bacteria	Firmicutes	Clostridia	Clostridiales	Family_XIII	NA	0	12	0	26	0	24	0	25	1	0	10	2	1	1	0	0	4	0	23	0	0	0	0	0	13	1	0	18	0	0	0	0	0	0	12	0	0	0	133	0	0	0	0
ASV_482	Bacteria	Actinobacteria	Actinobacteria	Micrococcales	Brevibacteriaceae	Brevibacterium	3	71	3	0	3	2	61	82	0	9	0	0	2	7	5	0	15	21	7	2	4	2	0	0	1	0	0	0	0	0	0	2	0	0	0	0	0	0	0	0	0	0	0
ASV_483	Bacteria	Firmicutes	Clostridia	Clostridiales	Ruminococcaceae	NA	4	1	0	95	0	16	1	10	0	0	2	0	0	16	0	5	7	60	11	2	1	47	0	0	12	1	0	4	1	0	0	0	0	2	1	0	0	0	0	0	0	0	3
ASV_484	Bacteria	Firmicutes	Bacilli	Lactobacillales	Lactobacillaceae	Lactobacillus	0	0	2	0	0	0	0	1	0	0	0	4	5	5	16	2	22	6	210	0	1	1	5	0	2	0	0	0	0	0	0	1	2	0	1	0	0	2	0	1	1	4	6
ASV_485	Bacteria	Firmicutes	Clostridia	Clostridiales	Clostridiaceae_1	Clostridium_sensu_stricto_1	0	0	1	0	2	0	0	0	0	241	0	0	1	1	0	0	2	0	0	0	1	0	8	8	1	1	0	0	0	5	0	0	0	0	3	0	0	3	0	1	2	1	1
ASV_486	Bacteria	Bacteroidetes	Bacteroidia	Bacteroidales	Rikenellaceae	Alistipes	0	15	3	12	0	2	0	9	0	0	35	6	0	0	0	0	4	11	4	53	0	0	0	0	10	0	0	54	2	0	0	0	0	0	10	0	0	3	51	11	0	0	0
ASV_487	Bacteria	Tenericutes	Mollicutes	Mollicutes_RF39	NA	NA	0	0	0	0	0	0	1	0	0	0	0	0	0	0	0	0	0	0	0	0	0	0	0	0	2	0	0	59	0	0	0	0	0	0	0	0	0	0	233	3	0	0	0
ASV_488	Bacteria	Bacteroidetes	Bacteroidia	Bacteroidales	Rikenellaceae	Rikenellaceae_RC9_gut_group	1	14	0	23	0	10	0	61	0	0	13	7	5	0	0	0	3	3	8	34	2	1	0	0	17	0	0	19	0	0	0	0	0	0	55	0	0	0	19	2	0	0	0
ASV_489	Bacteria	Firmicutes	Clostridia	Clostridiales	Ruminococcaceae	Ruminococcaceae_UCG-014	1	20	5	36	0	42	1	69	0	0	0	0	6	7	0	0	0	2	0	56	0	0	0	2	15	2	0	9	0	0	0	0	0	0	4	0	0	0	11	1	0	0	0
ASV_490	Bacteria	Firmicutes	Clostridia	Clostridiales	Peptostreptococcaceae	Romboutsia	0	1	1	0	7	0	2	0	0	2	0	0	38	0	1	0	0	3	0	0	2	0	5	13	0	8	6	0	1	58	2	2	0	1	9	0	2	5	0	2	6	4	19
ASV_492	Bacteria	Bacteroidetes	Bacteroidia	Bacteroidales	Bacteroidaceae	Bacteroides	0	10	0	0	0	0	0	0	0	0	0	0	6	0	0	0	9	6	0	93	0	0	0	0	32	4	0	21	0	0	0	0	0	0	17	0	0	0	93	4	0	0	0
ASV_493	Bacteria	Firmicutes	Bacilli	Lactobacillales	Lactobacillaceae	Lactobacillus	0	9	3	0	0	22	0	0	11	8	0	3	17	51	0	1	11	0	2	0	2	0	10	14	27	0	0	5	0	0	0	0	0	0	0	0	0	8	32	19	0	5	0
ASV_494	Bacteria	Firmicutes	Clostridia	Clostridiales	Clostridiaceae_1	Clostridium_sensu_stricto_1	0	0	0	0	0	0	0	0	0	0	0	0	0	1	0	0	0	0	0	0	1	0	0	0	0	1	0	0	0	0	0	0	0	0	0	0	0	0	0	292	0	0	0
ASV_495	Bacteria	Firmicutes	Clostridia	Clostridiales	Ruminococcaceae	Subdoligranulum	0	8	1	2	1	18	2	138	0	1	13	9	0	2	5	4	1	23	46	0	0	6	0	0	8	0	0	0	0	0	0	0	1	0	0	0	0	0	0	0	0	0	0
ASV_496	Bacteria	Firmicutes	Bacilli	Lactobacillales	Lactobacillaceae	Lactobacillus	49	3	0	1	21	15	0	11	1	0	0	1	32	2	10	0	36	14	10	0	17	11	0	0	6	8	39	0	1	0	0	0	1	0	0	0	0	0	0	0	3	0	0
ASV_497	Bacteria	Firmicutes	Bacilli	Lactobacillales	Lactobacillaceae	Lactobacillus	4	6	11	0	6	19	7	11	4	1	1	22	12	15	59	7	45	5	48	0	9	0	0	0	0	0	0	0	0	0	0	0	0	0	0	0	0	0	0	0	0	0	0
ASV_498	Bacteria	Bacteroidetes	Bacteroidia	Bacteroidales	Bacteroidaceae	Bacteroides	0	20	0	11	0	0	0	0	0	0	3	14	0	0	0	0	0	0	0	7	1	0	0	0	13	2	0	28	0	0	0	0	0	0	46	0	0	0	131	11	0	0	0
ASV_499	Bacteria	Firmicutes	Clostridia	Clostridiales	Family_XIII	NA	0	6	0	9	0	7	2	0	0	0	1	0	5	0	0	0	0	1	3	16	2	0	0	0	9	2	0	22	0	0	0	0	0	0	5	0	0	0	188	10	0	0	0
ASV_500	Bacteria	Tenericutes	Mollicutes	Mollicutes_RF39	NA	NA	0	7	2	4	0	11	0	0	0	0	0	0	0	1	2	0	1	4	0	11	0	0	0	0	14	2	0	14	0	0	0	0	0	0	10	0	0	0	203	0	0	0	0
ASV_501	Bacteria	Firmicutes	Clostridia	Clostridiales	Ruminococcaceae	Ruminococcaceae_UCG-010	0	26	1	19	0	45	1	0	0	0	56	2	2	0	0	0	1	0	0	17	0	0	0	1	15	1	0	20	0	0	0	0	0	0	32	0	0	0	34	11	0	0	0
ASV_502	Bacteria	Bacteroidetes	Bacteroidia	Bacteroidales	Rikenellaceae	Rikenellaceae_RC9_gut_group	0	130	9	71	0	2	0	40	0	0	3	2	1	0	0	0	0	0	2	17	1	3	0	0	2	0	0	0	0	0	0	0	0	0	2	0	0	0	0	0	0	0	0
ASV_503	Bacteria	Firmicutes	Clostridia	Clostridiales	Lachnospiraceae	Lachnoclostridium	0	26	0	29	0	2	0	29	0	0	11	4	1	3	0	0	1	0	0	23	0	0	0	0	31	5	0	39	0	0	0	0	0	0	8	0	0	0	54	15	0	0	0
ASV_504	Bacteria	Firmicutes	Erysipelotrichia	Erysipelotrichales	Erysipelotrichaceae	Solobacterium	0	0	0	0	0	0	0	0	0	0	0	0	0	0	0	0	0	0	0	0	0	0	2	3	75	6	6	23	0	0	1	2	0	0	44	0	3	0	56	4	0	0	7
ASV_505	Bacteria	Synergistetes	Synergistia	Synergistales	Synergistaceae	Synergistes	0	37	3	1	0	0	2	21	0	0	3	9	2	2	0	0	2	7	16	102	1	0	0	0	20	1	0	29	0	0	0	0	0	0	2	0	0	0	17	4	0	0	0
ASV_506	Bacteria	Firmicutes	Clostridia	Clostridiales	Lachnospiraceae	Eisenbergiella	0	30	0	6	0	5	0	1	0	0	2	0	0	3	0	0	0	2	0	10	0	0	0	0	24	0	0	68	0	0	0	0	0	0	2	0	0	0	123	5	0	0	0
ASV_507	Bacteria	Actinobacteria	Actinobacteria	Micrococcales	Intrasporangiaceae	Janibacter	9	3	0	0	25	15	55	87	0	13	1	0	5	6	1	0	4	3	8	1	23	0	0	2	0	1	0	0	1	0	0	1	1	3	1	0	0	0	0	3	0	0	0
ASV_508	Bacteria	Bacteroidetes	Bacteroidia	Bacteroidales	Prevotellaceae	Prevotella_7	0	1	3	61	0	0	0	162	0	0	0	5	4	3	0	0	2	1	13	0	0	22	0	0	1	0	0	0	0	0	0	0	0	0	0	0	0	0	0	0	0	0	0
ASV_509	Bacteria	Firmicutes	Clostridia	Clostridiales	Clostridiaceae_1	Clostridium_sensu_stricto_1	0	0	0	3	1	0	0	0	0	53	0	0	1	0	1	0	0	0	0	0	0	0	19	11	1	3	0	2	1	7	1	5	2	1	6	2	15	16	0	0	3	2	12
ASV_510	Bacteria	Actinobacteria	Actinobacteria	Micrococcales	Sanguibacteraceae	Sanguibacter	6	1	1	0	2	17	0	25	0	3	0	2	9	4	12	0	17	66	60	0	1	2	1	8	5	10	1	0	0	1	5	4	0	1	0	0	0	0	0	0	0	0	0
ASV_511	Bacteria	Firmicutes	Clostridia	Clostridiales	Lachnospiraceae	NA	0	1	0	4	0	0	1	0	0	0	2	0	0	1	0	0	0	0	0	7	2	0	0	1	76	4	1	27	0	0	0	0	0	0	17	0	0	0	127	5	0	0	0
ASV_512	Bacteria	Tenericutes	Mollicutes	Mollicutes_RF39	NA	NA	0	3	0	6	0	8	0	0	0	0	0	0	0	1	0	0	0	0	0	3	0	0	0	0	1	0	0	4	0	0	0	0	0	0	0	0	0	0	249	0	0	0	0
ASV_513	Bacteria	Firmicutes	Clostridia	Clostridiales	Ruminococcaceae	Ruminococcaceae_UCG-005	0	0	0	0	0	0	0	0	0	0	0	0	0	0	0	0	0	0	0	0	0	0	0	0	3	0	0	0	0	0	0	0	0	0	0	0	0	0	269	0	0	0	1
ASV_514	Bacteria	Deferribacteres	Deferribacteres	Deferribacterales	Deferribacteraceae	Mucispirillum	0	143	0	54	0	0	0	0	0	0	9	0	0	0	0	0	0	3	4	0	1	1	0	0	5	3	1	2	1	0	7	0	0	0	18	0	0	0	0	19	0	0	0
ASV_515	Bacteria	Firmicutes	Clostridia	Clostridiales	Ruminococcaceae	Ruminococcaceae_UCG-014	0	2	1	1	0	0	0	0	0	0	0	5	0	0	0	0	0	0	0	0	0	1	0	0	6	1	0	3	0	0	0	0	0	0	19	0	0	0	231	0	0	0	0
ASV_516	Bacteria	Firmicutes	Clostridia	Clostridiales	Lachnospiraceae	NA	0	25	0	28	0	8	4	9	2	0	9	3	0	0	0	0	2	5	0	17	4	1	0	0	23	2	0	16	0	0	0	0	0	0	4	0	0	0	105	3	0	0	0
ASV_517	Bacteria	Firmicutes	Bacilli	Lactobacillales	Lactobacillaceae	Lactobacillus	7	2	11	0	0	7	0	15	1	0	0	1	2	69	8	1	2	7	4	1	4	13	16	0	3	12	7	0	0	1	0	0	58	0	0	0	3	0	0	0	4	0	0
ASV_518	Bacteria	Firmicutes	Clostridia	Clostridiales	Ruminococcaceae	Ruminiclostridium	0	17	0	6	0	11	3	0	0	0	4	0	0	1	0	0	0	1	2	31	0	1	0	0	8	1	0	84	0	0	0	0	0	0	4	0	0	0	91	3	0	0	0
ASV_519	Bacteria	Firmicutes	Clostridia	Clostridiales	Clostridiaceae_1	Clostridium_sensu_stricto_1	4	0	1	0	2	0	0	0	0	12	0	3	7	0	0	0	0	0	1	0	1	0	27	2	2	1	0	3	2	8	5	21	3	1	5	0	18	17	0	2	7	2	18
ASV_520	Bacteria	Bacteroidetes	Bacteroidia	Bacteroidales	Rikenellaceae	Rikenellaceae_RC9_gut_group	0	90	4	30	1	17	1	0	0	0	15	0	0	0	0	1	0	3	12	65	0	1	0	0	3	0	0	16	0	0	0	0	0	0	0	0	0	0	6	3	0	0	0
ASV_521	Bacteria	Firmicutes	Bacilli	Lactobacillales	Lactobacillaceae	Lactobacillus	0	0	2	0	0	51	12	0	0	4	2	0	0	0	0	21	5	2	9	0	1	0	1	1	0	0	6	3	0	0	1	0	0	0	2	0	0	0	0	7	2	11	3
ASV_522	Bacteria	Firmicutes	Clostridia	Clostridiales	Peptostreptococcaceae	Romboutsia	0	1	11	0	17	0	0	0	0	127	0	0	6	2	0	0	0	2	8	0	5	1	4	0	0	0	0	0	0	1	0	4	0	0	1	0	0	1	0	4	3	0	0
ASV_523	Bacteria	Bacteroidetes	Bacteroidia	Bacteroidales	Prevotellaceae	Prevotellaceae_UCG-001	0	17	42	92	0	22	0	0	0	0	46	15	5	2	0	1	1	0	17	0	0	1	0	0	1	0	0	0	0	0	0	0	0	0	0	0	0	0	0	0	0	0	1
ASV_524	Bacteria	Firmicutes	Bacilli	Lactobacillales	Streptococcaceae	Streptococcus	4	2	1	0	1	8	2	14	0	1	1	1	2	0	15	0	8	56	7	0	21	3	1	0	1	1	0	1	9	1	5	2	0	2	0	0	0	3	3	3	20	3	6
ASV_525	Bacteria	Firmicutes	Clostridia	Clostridiales	Ruminococcaceae	Ruminococcaceae_UCG-014	2	11	9	14	0	89	2	0	1	0	0	0	8	10	0	0	0	3	0	42	2	0	0	2	15	2	0	1	0	2	2	2	0	0	0	0	0	0	0	29	0	0	0
ASV_526	Bacteria	Firmicutes	Clostridia	Clostridiales	Ruminococcaceae	Ruminococcaceae_UCG-014	0	49	0	0	0	4	0	0	0	0	0	0	0	1	0	0	0	11	0	146	0	0	0	0	6	0	0	29	0	0	0	0	0	0	0	0	0	0	0	12	0	0	0
ASV_527	Bacteria	Cyanobacteria	Melainabacteria	Gastranaerophilales	NA	NA	0	17	0	0	0	0	0	0	0	0	0	0	0	0	0	0	0	3	0	233	0	0	0	0	1	0	0	3	0	0	0	0	0	0	0	0	0	0	4	0	0	0	0
ASV_528	Bacteria	Proteobacteria	Deltaproteobacteria	Desulfovibrionales	Desulfovibrionaceae	Desulfovibrio	0	133	0	1	0	12	2	0	1	0	11	0	1	1	0	0	0	8	0	89	0	0	0	0	0	0	0	0	0	0	0	0	0	0	0	0	0	0	0	0	0	0	0
ASV_529	Bacteria	Actinobacteria	Actinobacteria	Micrococcales	Brevibacteriaceae	Brevibacterium	4	4	0	0	20	1	24	93	0	7	1	1	11	5	2	0	2	6	1	0	7	0	0	4	9	0	0	1	2	0	0	42	0	1	0	0	2	0	0	0	0	0	0
ASV_530	Bacteria	Bacteroidetes	Bacteroidia	Bacteroidales	Prevotellaceae	Prevotellaceae_UCG-001	0	17	9	44	0	13	0	57	0	0	16	5	0	2	0	0	5	0	17	12	0	1	0	0	10	1	0	16	0	0	0	0	0	0	26	0	0	0	1	4	0	0	3
ASV_531	Bacteria	Firmicutes	Clostridia	Clostridiales	Ruminococcaceae	NA	0	10	0	7	0	4	2	0	0	0	19	0	2	1	0	0	0	1	0	11	0	0	0	0	8	1	0	65	0	0	2	0	0	0	8	0	0	0	110	6	0	0	0
ASV_532	Bacteria	Firmicutes	Clostridia	Clostridiales	Ruminococcaceae	Ruminococcaceae_UCG-014	0	4	1	3	0	0	0	0	0	0	0	0	0	0	0	0	0	0	0	4	0	0	0	0	10	0	0	3	0	0	0	0	0	0	0	0	0	0	232	1	0	0	0
ASV_533	Bacteria	Cyanobacteria	Melainabacteria	Gastranaerophilales	NA	NA	0	23	0	0	0	0	2	0	0	0	0	3	0	0	0	0	0	7	0	199	0	0	0	0	0	0	0	14	0	0	0	0	0	0	0	0	0	0	0	8	0	0	0
ASV_534	Bacteria	Firmicutes	Clostridia	Clostridiales	Clostridiaceae_1	Clostridium_sensu_stricto_1	0	0	0	0	0	0	0	0	0	106	0	0	1	6	0	0	1	1	1	0	1	0	16	8	1	4	1	2	2	11	0	3	5	0	4	0	2	8	0	4	2	0	13
ASV_535	Bacteria	Firmicutes	Clostridia	Clostridiales	Clostridiales_vadinBB60_group	NA	0	0	0	0	0	4	0	0	0	0	0	0	0	0	0	0	0	0	0	15	0	0	0	0	7	0	0	101	0	0	0	0	0	0	0	0	0	0	118	11	0	0	0
ASV_536	Bacteria	Firmicutes	Clostridia	Clostridiales	Ruminococcaceae	Ruminococcaceae_UCG-014	0	1	0	207	0	0	0	19	0	0	3	0	0	4	0	0	0	1	0	0	0	0	0	0	4	0	0	0	0	0	0	0	0	0	13	0	0	0	2	0	0	0	0
ASV_537	Bacteria	Firmicutes	Clostridia	Clostridiales	Ruminococcaceae	Ruminococcaceae_UCG-014	0	0	0	21	0	29	0	0	0	2	0	0	2	1	0	0	0	0	2	22	0	0	0	1	5	0	0	46	0	0	0	0	0	0	1	0	0	0	109	13	0	0	0
ASV_538	Bacteria	Firmicutes	Clostridia	Clostridiales	Lachnospiraceae	NA	0	0	0	0	6	0	0	0	26	14	0	4	0	0	0	0	0	0	0	0	5	14	1	1	1	1	0	0	0	9	31	0	0	55	24	7	2	9	0	0	0	0	8
ASV_539	Bacteria	Firmicutes	Bacilli	Lactobacillales	Enterococcaceae	Enterococcus	0	0	8	0	0	0	0	18	2	2	0	0	8	1	0	0	0	2	1	0	2	0	0	77	3	1	2	4	16	26	0	8	9	0	0	0	2	0	0	1	0	0	0
ASV_540	Bacteria	Firmicutes	Bacilli	Bacillales	Staphylococcaceae	Staphylococcus	4	20	0	0	10	14	35	92	0	13	0	1	1	6	3	0	18	14	0	0	6	0	0	0	3	0	0	1	0	0	0	7	0	0	0	0	0	0	0	0	0	0	0
ASV_541	Bacteria	Firmicutes	Clostridia	Clostridiales	Ruminococcaceae	Ruminococcaceae_UCG-014	1	21	1	117	1	9	1	0	0	1	18	7	4	2	0	0	2	6	6	18	0	0	0	0	8	0	0	6	0	0	0	2	0	0	6	0	0	0	14	1	0	0	0
ASV_542	Bacteria	Bacteroidetes	Bacteroidia	Bacteroidales	NA	NA	0	60	4	45	1	6	1	63	0	0	19	5	3	0	0	1	3	0	6	2	1	0	0	0	5	0	0	5	0	0	0	0	0	0	10	0	0	0	9	0	0	0	2
ASV_543	Bacteria	Actinobacteria	Actinobacteria	Micrococcales	Dermabacteraceae	Brachybacterium	1	54	1	0	1	13	37	55	0	14	0	0	0	10	1	0	20	25	0	0	16	0	0	0	2	0	0	0	0	0	0	0	0	0	0	0	0	0	0	0	0	0	0
ASV_544	Bacteria	Firmicutes	Erysipelotrichia	Erysipelotrichales	Erysipelotrichaceae	Merdibacter	0	0	0	0	0	0	3	0	0	0	0	0	0	2	0	0	1	1	0	2	0	0	0	0	7	2	0	7	0	0	0	0	0	0	3	0	0	0	220	0	0	0	0
ASV_545	Bacteria	Firmicutes	Clostridia	Clostridiales	Ruminococcaceae	NA	0	26	1	11	0	2	1	15	0	0	6	5	0	0	0	0	0	3	3	25	1	0	0	0	15	3	0	27	0	0	0	0	0	0	23	0	0	0	71	6	0	0	0
ASV_546	Bacteria	Firmicutes	Clostridia	Clostridiales	Ruminococcaceae	Ruminococcus_1	0	8	0	5	0	0	0	0	0	0	0	0	0	0	0	0	0	3	0	54	0	0	0	0	3	0	0	76	0	0	0	0	0	0	1	1	0	0	88	9	0	0	0
ASV_547	Bacteria	Firmicutes	Clostridia	Clostridiales	Lachnospiraceae	Sellimonas	0	0	0	9	0	13	5	0	2	0	0	0	0	0	0	0	0	0	0	5	8	0	0	2	28	0	0	109	1	0	0	0	0	0	6	0	3	0	43	13	0	0	0
ASV_548	Bacteria	Firmicutes	Bacilli	Lactobacillales	Lactobacillaceae	Lactobacillus	39	2	0	0	18	6	0	32	0	1	0	3	35	5	6	0	37	21	10	0	21	4	0	0	1	2	3	0	0	0	0	0	0	0	0	1	0	0	0	0	0	0	0
ASV_549	Bacteria	Cyanobacteria	Melainabacteria	Gastranaerophilales	NA	NA	0	58	25	32	0	33	1	0	0	0	0	18	0	0	0	0	0	0	0	33	0	0	0	0	13	0	0	22	0	0	1	0	0	0	4	0	0	0	0	5	0	0	2
ASV_550	Bacteria	Bacteroidetes	Bacteroidia	Bacteroidales	Barnesiellaceae	NA	0	16	0	0	0	0	0	0	0	0	0	0	0	0	0	0	0	0	0	0	0	0	0	0	3	0	0	12	0	0	0	0	0	0	1	0	0	0	213	2	0	0	0
ASV_551	Bacteria	Bacteroidetes	Bacteroidia	Bacteroidales	Rikenellaceae	Rikenellaceae_RC9_gut_group	0	51	0	30	0	2	4	79	0	0	5	4	0	0	0	1	0	0	1	29	0	1	0	0	2	2	0	3	0	0	0	0	0	0	13	0	0	0	19	0	0	0	0
ASV_552	Bacteria	Bacteroidetes	Bacteroidia	Bacteroidales	Bacteroidaceae	Bacteroides	0	33	4	35	0	5	0	4	0	1	32	2	0	0	0	0	2	0	2	22	0	0	0	0	13	0	0	22	0	0	0	0	0	0	46	0	0	0	1	17	0	0	3
ASV_553	Bacteria	Firmicutes	Clostridia	Clostridiales	Ruminococcaceae	Ruminiclostridium_5	0	28	3	11	0	6	0	28	0	0	1	0	1	2	0	0	1	4	18	22	0	0	0	0	8	1	0	27	0	0	0	0	0	0	0	0	0	0	77	8	0	0	0
ASV_554	Bacteria	Firmicutes	Clostridia	Clostridiales	Ruminococcaceae	Ruminococcaceae_UCG-014	0	15	0	16	2	12	0	0	2	0	19	3	4	9	0	0	0	2	0	49	0	0	0	0	28	0	0	27	0	0	2	0	0	0	1	0	0	0	40	13	0	0	0
ASV_555	Bacteria	Actinobacteria	Actinobacteria	Micrococcales	Brevibacteriaceae	Brevibacterium	3	5	0	0	22	18	30	41	0	10	3	2	7	6	0	2	6	2	1	0	18	2	0	3	8	0	1	1	0	2	1	42	0	1	0	0	0	0	0	0	0	2	0
ASV_556	Bacteria	Actinobacteria	Actinobacteria	Corynebacteriales	Dietziaceae	Dietzia	2	16	2	0	4	1	27	45	0	5	0	1	4	8	2	1	3	12	8	0	12	2	6	1	5	1	0	0	0	0	2	40	0	3	2	0	2	2	0	6	3	0	2
ASV_557	Bacteria	Firmicutes	Clostridia	Clostridiales	Ruminococcaceae	NA	1	11	6	20	0	0	2	12	0	0	7	1	2	0	0	0	0	1	8	8	1	0	1	0	12	0	0	12	0	0	0	0	2	0	4	0	0	0	121	6	0	0	2
ASV_558	Bacteria	Firmicutes	Clostridia	Clostridiales	Lachnospiraceae	NA	1	7	0	10	1	4	2	0	0	0	5	9	1	1	1	0	3	3	0	13	0	2	0	2	45	1	3	56	0	0	0	0	0	0	18	0	0	2	37	8	0	0	0
ASV_559	Bacteria	Actinobacteria	Coriobacteriia	Coriobacteriales	Atopobiaceae	Olsenella	0	14	3	45	0	3	11	43	0	0	7	2	0	6	1	0	1	30	2	3	1	3	0	0	1	0	0	18	0	0	0	4	0	0	12	0	0	0	23	0	0	0	0
ASV_560	Bacteria	Firmicutes	Clostridia	Clostridiales	Ruminococcaceae	Oscillibacter	0	13	3	6	0	2	4	106	0	0	14	4	0	0	0	0	0	0	17	13	0	2	0	0	3	0	0	3	0	0	0	0	0	0	10	0	0	0	31	0	0	0	6
ASV_561	Bacteria	Firmicutes	Clostridia	Clostridiales	Ruminococcaceae	Ruminococcaceae_UCG-014	0	10	0	25	0	17	0	0	0	1	0	0	1	8	0	0	0	0	1	2	0	0	0	0	3	0	0	11	0	0	0	0	0	0	0	0	0	0	158	0	0	0	0
ASV_562	Bacteria	Actinobacteria	Actinobacteria	Micrococcales	Microbacteriaceae	Clavibacter	6	0	4	0	5	5	0	9	0	0	0	0	16	3	20	2	4	58	81	0	0	2	3	0	0	2	0	0	0	0	1	0	1	0	0	2	1	0	0	0	0	0	1
ASV_563	Bacteria	Firmicutes	Clostridia	Clostridiales	Lachnospiraceae	Blautia	0	27	1	16	0	7	8	34	0	0	10	0	2	4	0	0	4	0	22	2	5	2	0	0	31	2	0	4	0	0	0	0	0	0	10	0	0	0	29	4	0	0	2
ASV_564	Bacteria	Firmicutes	Clostridia	Clostridiales	Ruminococcaceae	Ruminococcaceae_UCG-014	0	2	0	9	0	6	1	0	0	0	0	12	0	3	0	0	0	8	0	120	1	0	0	2	1	0	0	3	0	0	0	2	0	0	0	0	0	0	65	0	0	0	0
ASV_565	Bacteria	Firmicutes	Clostridia	Clostridiales	Lachnospiraceae	Fusicatenibacter	0	8	1	80	0	2	0	0	0	0	30	1	0	3	1	1	2	7	6	1	0	1	0	0	57	1	0	7	0	0	0	1	0	3	12	0	0	0	3	6	0	0	0
ASV_566	Bacteria	Firmicutes	Bacilli	Lactobacillales	Lactobacillaceae	Lactobacillus	0	3	11	0	13	7	16	3	3	3	0	18	2	7	2	2	12	0	31	0	3	0	8	5	16	2	1	2	0	1	23	0	0	0	1	9	1	2	0	7	1	1	0
ASV_567	Bacteria	Verrucomicrobia	Verrucomicrobiae	Opitutales	Puniceicoccaceae	NA	0	44	1	29	0	4	0	0	0	0	45	26	3	0	0	0	0	0	6	6	0	0	0	0	5	0	0	3	0	0	0	0	0	0	18	0	0	0	41	0	0	0	0
ASV_568	Bacteria	Firmicutes	Bacilli	Lactobacillales	Enterococcaceae	Enterococcus	0	0	11	0	0	0	0	0	2	2	0	0	0	2	0	0	0	1	0	0	5	0	0	18	1	1	0	2	6	3	0	0	0	0	3	0	0	0	0	1	0	0	0
ASV_569	Bacteria	Firmicutes	Bacilli	Lactobacillales	Lactobacillaceae	Lactobacillus	148	2	4	0	2	2	0	1	0	0	0	5	1	2	9	1	4	22	2	1	4	2	0	0	2	1	0	0	0	0	1	0	1	0	0	0	0	0	6	0	2	0	0
ASV_570	Bacteria	Firmicutes	Clostridia	Clostridiales	Ruminococcaceae	Subdoligranulum	0	5	0	11	0	10	1	0	0	0	26	0	0	0	1	0	1	0	10	7	1	0	0	1	22	0	0	19	0	0	1	0	0	0	3	0	0	0	110	2	0	0	0
ASV_571	Bacteria	Bacteroidetes	Bacteroidia	Bacteroidales	Prevotellaceae	Paraprevotella	0	20	5	27	0	19	3	24	0	1	12	8	4	1	0	1	0	3	5	60	0	1	0	0	4	1	0	10	0	0	0	0	0	0	5	0	0	0	9	6	0	0	0
ASV_572	Bacteria	Firmicutes	Bacilli	Bacillales	Staphylococcaceae	Jeotgalicoccus	0	15	0	0	1	1	1	21	0	2	0	0	2	3	0	0	10	88	0	0	1	2	2	3	8	1	2	0	0	3	1	17	2	2	0	0	1	1	0	3	0	0	0
ASV_574	Bacteria	Firmicutes	Clostridia	Clostridiales	Ruminococcaceae	Ruminococcaceae_UCG-014	0	0	18	7	0	21	0	63	0	0	0	73	0	0	0	0	0	2	23	0	0	0	0	0	9	4	0	0	0	1	0	0	0	0	6	0	0	0	0	0	0	0	2
ASV_575	Bacteria	Actinobacteria	Actinobacteria	Micrococcales	Microbacteriaceae	Clavibacter	5	0	2	0	6	23	2	12	0	1	0	3	14	0	14	0	7	63	47	0	0	2	2	2	2	10	0	0	0	0	0	2	1	3	0	0	1	0	0	0	2	0	0
ASV_576	Bacteria	Firmicutes	Clostridia	Clostridiales	Lachnospiraceae	NA	1	15	0	28	0	10	0	47	0	0	12	0	0	10	0	0	0	22	15	0	1	7	0	0	31	0	0	1	0	0	0	0	0	0	19	0	0	0	6	0	0	0	2
ASV_577	Bacteria	Firmicutes	Clostridia	Clostridiales	Lachnospiraceae	Lachnospiraceae_NK4A136_group	0	14	1	2	0	1	2	0	0	0	2	0	0	0	0	0	0	0	0	10	0	0	0	0	11	3	0	31	0	0	0	0	0	0	1	0	0	0	127	22	0	0	0
ASV_578	Bacteria	Bacteroidetes	Bacteroidia	Bacteroidales	Bacteroidaceae	Bacteroides	0	8	0	0	0	0	0	30	0	0	0	0	0	0	0	0	0	0	25	0	0	0	0	0	23	0	0	1	0	0	0	0	0	0	126	0	0	0	0	0	0	0	12
ASV_579	Bacteria	Actinobacteria	Actinobacteria	Micrococcales	Brevibacteriaceae	Brevibacterium	3	4	1	0	17	4	21	63	0	9	0	0	10	2	4	1	8	4	0	0	9	2	0	3	5	3	0	0	0	1	0	40	0	3	2	0	0	0	0	0	0	0	0
ASV_580	Bacteria	Firmicutes	Negativicutes	Selenomonadales	Veillonellaceae	Megamonas	0	28	0	20	0	1	2	9	0	0	95	0	6	2	2	0	2	0	0	0	2	0	0	0	6	2	0	2	0	0	0	0	0	0	5	0	0	0	32	10	0	0	0
ASV_581	Bacteria	Firmicutes	Clostridia	Clostridiales	Peptococcaceae	Peptococcus	0	16	2	9	0	0	4	35	0	0	7	3	0	3	1	2	5	42	21	2	2	5	0	1	15	0	4	18	0	0	0	0	1	0	5	0	0	0	13	1	0	0	3
ASV_582	Bacteria	Firmicutes	Bacilli	Lactobacillales	Lactobacillaceae	Lactobacillus	0	0	1	0	1	2	1	6	0	1	0	2	6	0	6	3	0	4	9	0	4	0	15	5	72	31	20	2	0	0	7	0	0	0	3	0	1	0	0	1	2	5	0
ASV_583	Bacteria	Firmicutes	Clostridia	Clostridiales	Clostridiaceae_1	Clostridium_sensu_stricto_1	0	0	0	0	0	3	2	0	0	9	0	0	1	0	1	0	1	0	0	0	0	0	30	20	2	6	0	3	0	8	1	3	11	3	3	0	10	5	0	7	0	1	16
ASV_584	Bacteria	Proteobacteria	Gammaproteobacteria	Pseudomonadales	Moraxellaceae	Acinetobacter	16	3	1	0	4	0	1	5	0	0	0	0	0	1	1	0	1	0	0	0	2	0	0	0	7	0	0	0	0	0	0	0	0	0	0	3	0	0	0	0	0	0	0
ASV_585	Bacteria	Firmicutes	Clostridia	Clostridiales	Ruminococcaceae	Ruminococcaceae_UCG-014	1	0	1	155	0	29	0	3	0	0	0	2	0	20	0	0	0	4	0	1	0	2	0	0	3	0	0	1	0	0	0	0	0	0	0	0	0	0	0	1	0	0	0
ASV_586	Bacteria	Actinobacteria	Coriobacteriia	Coriobacteriales	Coriobacteriaceae	Enorma	0	2	0	5	0	3	1	133	0	0	8	2	2	1	0	0	0	14	11	0	0	2	0	0	22	0	0	1	0	0	0	0	0	0	4	0	1	0	5	1	0	0	2
ASV_587	Bacteria	Firmicutes	Bacilli	Lactobacillales	Lactobacillaceae	Lactobacillus	0	0	1	0	0	3	7	0	2	11	0	0	2	15	0	1	150	7	0	0	1	0	1	2	0	0	0	0	0	0	6	0	0	0	0	0	0	2	3	2	0	2	0
ASV_588	Bacteria	Firmicutes	Bacilli	Lactobacillales	Lactobacillaceae	Lactobacillus	2	1	5	0	1	2	5	10	1	0	0	91	3	5	26	1	2	13	17	0	3	0	3	1	2	4	2	1	1	3	1	0	0	0	0	0	1	3	0	1	6	0	2
ASV_589	Bacteria	Firmicutes	Bacilli	Bacillales	Staphylococcaceae	Jeotgalicoccus	0	24	1	0	2	4	15	56	0	6	0	0	0	3	2	0	24	53	0	1	7	0	1	0	9	1	0	0	0	0	2	2	0	0	0	0	0	1	0	0	0	0	0
ASV_590	Bacteria	Actinobacteria	Actinobacteria	Corynebacteriales	Corynebacteriaceae	Corynebacterium_1	0	7	2	0	0	2	9	38	0	11	0	0	1	1	0	0	3	27	0	0	0	0	4	4	10	0	1	0	0	14	8	22	0	5	3	0	4	3	0	5	0	2	0
ASV_591	Bacteria	Firmicutes	Clostridia	Clostridiales	Ruminococcaceae	DTU089	0	2	1	17	0	1	3	8	0	0	11	0	5	0	0	0	1	0	6	9	0	2	0	0	24	6	0	6	0	0	0	0	0	0	33	0	0	0	87	2	0	0	0
ASV_592	Bacteria	Firmicutes	Bacilli	Lactobacillales	Lactobacillaceae	Lactobacillus	0	1	4	1	1	26	165	1	2	6	1	2	0	0	0	8	0	0	6	0	0	0	0	0	0	0	0	0	0	0	0	0	0	0	0	0	0	0	0	0	0	0	0
ASV_593	Bacteria	Firmicutes	Clostridia	Clostridiales	Peptostreptococcaceae	Romboutsia	4	4	8	0	12	0	4	6	0	31	0	3	38	1	2	0	0	13	13	0	5	34	2	0	0	0	1	0	0	6	0	5	0	0	1	0	1	0	0	0	0	2	5
ASV_594	Bacteria	Firmicutes	Clostridia	Clostridiales	Christensenellaceae	Christensenellaceae_R-7_group	0	6	0	6	0	0	3	10	0	0	4	5	1	0	0	0	1	1	20	0	0	0	0	0	16	1	0	11	0	0	0	0	0	0	7	0	0	0	126	4	0	0	0
ASV_595	Bacteria	Tenericutes	Mollicutes	Mollicutes_RF39	NA	NA	0	1	0	12	0	0	0	0	0	0	0	1	0	0	0	0	0	0	0	2	0	0	0	0	1	0	0	0	0	0	0	0	0	0	0	0	0	0	205	0	0	0	0
ASV_596	Bacteria	Tenericutes	Mollicutes	Mollicutes_RF39	NA	NA	0	1	0	29	0	1	0	88	0	0	30	1	0	5	0	0	0	4	3	2	0	2	0	0	7	0	0	0	0	0	0	0	0	0	40	0	0	0	1	0	0	0	0
ASV_597	Bacteria	Cyanobacteria	Melainabacteria	Gastranaerophilales	NA	NA	0	0	0	4	0	0	0	0	0	0	0	1	0	3	0	0	1	2	0	106	0	0	0	0	8	0	0	60	0	0	0	0	0	0	1	0	0	0	28	5	0	0	0
ASV_598	Bacteria	Actinobacteria	Coriobacteriia	Coriobacteriales	Atopobiaceae	Olsenella	1	11	0	43	2	3	3	26	0	0	16	1	0	2	1	0	6	45	18	4	1	8	0	0	6	0	0	10	0	1	0	0	0	0	4	0	0	0	5	0	0	0	0
ASV_599	Bacteria	Firmicutes	Clostridia	Clostridiales	Ruminococcaceae	Ruminiclostridium_5	0	42	2	7	0	3	1	42	0	0	6	2	1	2	0	0	0	0	11	12	0	0	0	0	22	2	0	26	0	0	0	0	0	0	2	0	0	0	14	15	0	0	0
ASV_600	Bacteria	Tenericutes	Mollicutes	Mollicutes_RF39	NA	NA	0	9	0	48	0	0	0	126	0	0	12	6	0	4	0	0	0	3	0	0	0	0	0	0	3	1	0	0	0	0	0	0	0	0	5	0	0	0	0	0	0	0	0
ASV_601	Bacteria	Actinobacteria	Coriobacteriia	Coriobacteriales	Atopobiaceae	Olsenella	0	12	3	20	1	11	13	50	0	2	7	5	0	0	0	0	2	39	22	10	5	4	0	0	4	1	0	3	1	0	0	0	0	0	0	0	0	0	1	0	0	0	2
ASV_602	Bacteria	Proteobacteria	Gammaproteobacteria	Enterobacteriales	Enterobacteriaceae	Escherichia/Shigella	0	0	6	0	0	0	0	1	0	0	2	0	0	0	0	0	0	0	0	0	0	0	0	0	0	0	0	0	0	0	0	0	0	0	0	0	0	0	0	0	0	0	0
ASV_603	Bacteria	Firmicutes	Clostridia	Clostridiales	Ruminococcaceae	Ruminococcaceae_UCG-014	0	0	0	0	0	0	0	0	0	0	0	0	0	0	0	0	0	0	0	0	0	0	0	0	1	0	0	1	0	0	0	0	0	0	1	0	0	0	214	0	0	0	0
ASV_604	Bacteria	Firmicutes	Clostridia	Clostridiales	Clostridiales_vadinBB60_group	NA	0	27	0	8	0	1	1	0	0	0	0	0	0	0	0	0	0	0	0	33	0	0	0	0	8	0	0	40	0	0	0	0	0	0	0	0	0	0	69	28	0	0	0
ASV_605	Bacteria	Firmicutes	Clostridia	Clostridiales	Lachnospiraceae	NA	0	0	0	0	0	0	0	0	0	0	0	0	0	0	0	0	0	0	0	0	0	0	0	0	157	2	0	6	0	0	0	0	0	0	0	0	0	0	47	0	0	0	0
ASV_606	Bacteria	Firmicutes	Clostridia	Clostridiales	Peptostreptococcaceae	Intestinibacter	0	14	5	0	0	0	0	0	0	0	0	12	0	0	0	0	0	0	0	0	0	1	9	3	1	1	0	1	0	28	7	10	3	13	14	1	11	0	0	14	2	5	0
ASV_607	Bacteria	Firmicutes	Erysipelotrichia	Erysipelotrichales	Erysipelotrichaceae	NA	0	3	0	2	0	2	0	32	0	0	0	0	0	0	0	0	5	0	4	1	0	0	0	0	5	1	0	1	0	0	0	0	0	0	2	0	0	0	155	0	0	0	0
ASV_608	Bacteria	Firmicutes	Clostridia	Clostridiales	Ruminococcaceae	Ruminococcaceae_UCG-014	0	32	18	4	0	6	0	10	0	0	1	0	2	0	0	1	0	6	1	75	3	0	0	0	17	0	0	2	0	0	0	0	0	0	28	0	0	0	0	1	0	0	0
ASV_609	Bacteria	Firmicutes	Clostridia	Clostridiales	NA	NA	0	0	1	0	8	0	0	0	13	6	0	1	0	0	0	0	0	0	1	0	9	6	5	0	1	1	0	0	0	4	27	0	0	57	28	0	0	5	0	0	2	0	5
ASV_610	Bacteria	Firmicutes	Clostridia	Clostridiales	Ruminococcaceae	Pygmaiobacter	0	0	0	0	0	0	0	0	0	0	0	0	0	0	0	0	0	0	0	0	0	0	0	0	7	1	0	46	0	0	0	0	0	0	13	0	0	0	132	11	0	0	0
ASV_611	Bacteria	Firmicutes	Clostridia	Clostridiales	Clostridiaceae_1	Candidatus_Arthromitus	0	0	3	0	0	0	0	0	0	0	0	0	13	0	0	0	0	0	0	0	7	0	0	2	0	0	0	0	0	0	0	0	0	0	0	0	0	1	0	108	0	0	0
ASV_612	Bacteria	Firmicutes	Clostridia	Clostridiales	Clostridiales_vadinBB60_group	NA	0	11	0	0	0	0	2	0	0	0	0	0	0	0	0	0	0	0	0	130	0	0	0	0	0	0	0	26	0	0	0	0	0	0	0	0	0	0	28	11	0	0	0
ASV_613	Bacteria	Firmicutes	Clostridia	Clostridiales	Ruminococcaceae	Faecalibacterium	0	3	2	12	0	3	0	5	0	0	58	0	6	1	0	0	0	1	2	4	0	21	0	1	32	0	0	3	0	0	1	0	0	0	26	0	0	0	21	0	0	0	4
ASV_615	Bacteria	Firmicutes	Bacilli	Lactobacillales	Lactobacillaceae	Lactobacillus	6	0	8	0	1	0	3	0	0	1	2	57	0	1	22	2	4	4	1	0	8	0	2	0	0	1	3	0	0	0	1	0	0	0	0	2	1	1	0	14	34	4	4
ASV_616	Bacteria	Firmicutes	Clostridia	Clostridiales	Ruminococcaceae	Ruminococcaceae_UCG-014	2	0	1	160	0	0	0	0	0	1	0	1	11	9	0	1	0	0	0	6	0	2	0	0	6	0	0	3	0	0	1	0	0	0	0	0	0	0	0	0	0	0	0
ASV_617	Bacteria	Firmicutes	Bacilli	Lactobacillales	Lactobacillaceae	Lactobacillus	1	1	5	0	0	16	32	9	3	1	0	22	1	9	9	0	13	6	8	0	0	0	6	6	3	2	0	1	1	1	8	0	1	0	2	0	0	4	5	4	5	2	4
ASV_618	Bacteria	Firmicutes	Bacilli	Lactobacillales	Carnobacteriaceae	Jeotgalibaca	0	1	0	0	0	10	13	42	0	8	0	0	1	14	1	0	0	83	4	0	5	1	0	0	5	1	0	0	0	0	0	0	0	0	0	0	0	0	0	0	0	0	0
ASV_619	Bacteria	Firmicutes	Clostridia	Clostridiales	Lachnospiraceae	GCA-900066575	0	11	2	11	0	16	0	1	0	0	25	4	3	0	0	0	0	0	1	20	0	7	0	0	12	0	0	13	0	0	0	0	0	0	47	0	0	0	23	4	0	0	5
ASV_620	Bacteria	Firmicutes	Negativicutes	Selenomonadales	Veillonellaceae	Megamonas	0	6	0	16	0	14	0	76	0	0	60	5	1	1	0	0	0	2	13	0	0	13	0	0	0	0	0	0	0	0	0	0	0	0	0	0	0	0	0	0	0	0	0
ASV_621	Bacteria	Firmicutes	Clostridia	Clostridiales	Lachnospiraceae	Lachnoclostridium	2	22	3	18	0	5	0	14	2	0	8	3	2	0	0	0	3	3	0	8	0	1	0	2	20	3	0	27	0	0	0	0	0	0	1	0	0	0	50	9	0	0	0
ASV_622	Bacteria	Firmicutes	Clostridia	Clostridiales	Peptostreptococcaceae	Romboutsia	0	1	2	0	0	0	0	0	0	0	0	6	0	0	0	0	0	2	0	0	0	1	0	4	6	0	1	13	0	0	2	8	3	1	64	0	0	1	0	63	0	2	13
ASV_623	Bacteria	Firmicutes	Clostridia	Clostridiales	Lachnospiraceae	NA	0	8	0	20	0	3	0	0	0	0	1	0	18	1	0	1	0	0	5	16	0	0	0	0	23	0	0	39	0	0	5	0	0	0	9	0	0	0	7	42	0	0	0
ASV_624	Bacteria	Actinobacteria	Coriobacteriia	Coriobacteriales	Atopobiaceae	Olsenella	0	3	2	4	1	16	8	65	0	0	19	2	1	4	1	0	0	9	24	10	0	3	0	0	2	0	1	4	0	0	0	0	0	0	0	0	0	0	20	1	0	0	0
ASV_625	Bacteria	Firmicutes	Clostridia	Clostridiales	Clostridiaceae_1	Clostridium_sensu_stricto_1	0	0	0	0	0	0	0	0	0	11	0	0	1	0	0	0	0	3	11	0	2	0	12	1	1	4	0	2	1	3	0	6	0	4	5	0	7	5	0	0	6	0	25
ASV_626	Bacteria	Firmicutes	Clostridia	Clostridiales	Ruminococcaceae	NA	0	0	0	0	0	0	0	0	1	0	0	0	0	1	0	0	7	0	0	0	0	0	0	0	9	2	0	178	0	0	3	0	0	0	2	0	0	0	0	0	0	0	0
ASV_627	Bacteria	Firmicutes	Bacilli	Lactobacillales	Streptococcaceae	Streptococcus	0	0	0	0	0	0	0	0	0	0	0	0	0	0	0	0	0	0	0	0	0	0	0	83	10	2	1	16	51	36	0	0	0	0	0	0	1	0	0	1	0	0	0
ASV_629	Bacteria	Firmicutes	Clostridia	Clostridiales	Clostridiales_vadinBB60_group	NA	0	99	0	0	0	0	0	0	0	0	0	0	0	0	0	0	0	0	0	29	0	0	0	0	0	0	0	0	0	0	0	0	0	0	0	0	0	0	62	8	0	0	0
ASV_630	Bacteria	Firmicutes	Bacilli	Lactobacillales	Enterococcaceae	Enterococcus	0	0	0	0	1	3	0	6	0	0	0	2	2	1	3	0	0	3	0	0	11	7	0	5	4	2	87	2	1	0	0	1	8	2	0	0	1	0	0	1	18	1	14
ASV_631	Bacteria	Actinobacteria	Actinobacteria	Micrococcales	Micrococcaceae	Yaniella	1	16	3	0	3	14	34	54	0	15	0	0	1	19	3	1	10	4	0	0	10	1	0	2	1	0	0	0	0	0	0	4	0	0	1	0	0	0	0	0	0	0	0
ASV_632	Bacteria	Firmicutes	Clostridia	Clostridiales	Ruminococcaceae	Ruminococcaceae_UCG-014	0	56	0	86	0	6	0	36	0	0	4	1	2	2	0	0	0	2	1	0	0	0	0	0	2	0	2	0	0	0	0	0	0	0	1	0	0	0	0	0	0	0	0
ASV_633	Bacteria	Firmicutes	Clostridia	Clostridiales	Lachnospiraceae	Blautia	0	5	3	0	0	1	0	112	0	0	1	0	0	4	0	0	1	33	13	0	0	16	0	0	3	1	0	1	0	0	2	0	0	0	0	0	0	0	0	1	0	0	2
ASV_634	Bacteria	Firmicutes	Clostridia	Clostridiales	Ruminococcaceae	NA	0	0	0	0	0	0	0	0	0	0	2	0	0	0	0	0	0	0	0	6	0	0	0	0	8	1	0	0	0	0	0	0	0	0	15	0	0	0	165	1	0	0	0
ASV_635	Bacteria	Firmicutes	Clostridia	Clostridiales	Lachnospiraceae	NA	0	14	1	10	1	0	9	7	0	0	4	2	1	4	1	0	2	5	1	12	4	0	1	0	36	0	1	39	0	0	0	0	0	1	0	0	1	0	34	3	0	0	0
ASV_636	Bacteria	Firmicutes	Bacilli	Lactobacillales	Lactobacillaceae	Lactobacillus	0	0	0	0	1	1	0	0	0	0	0	0	0	3	0	1	0	0	0	0	2	0	6	2	2	2	12	0	0	0	0	0	0	0	0	0	2	3	0	0	149	5	0
ASV_637	Bacteria	Firmicutes	Clostridia	Clostridiales	Lachnospiraceae	NA	0	0	0	0	0	0	0	0	37	0	0	0	0	1	0	0	0	0	1	0	5	0	0	0	52	3	0	2	0	0	0	0	0	0	0	0	0	0	98	0	0	0	0
ASV_638	Bacteria	Firmicutes	Clostridia	Clostridiales	Peptostreptococcaceae	Terrisporobacter	0	0	0	0	0	0	0	0	0	0	0	0	0	0	0	1	0	0	0	0	0	0	32	1	4	0	0	2	4	3	2	16	7	0	31	3	3	6	0	10	0	15	23
ASV_639	Bacteria	Actinobacteria	Actinobacteria	Micrococcales	Dermabacteraceae	Brachybacterium	2	13	0	0	8	13	32	88	0	4	0	0	2	4	2	1	5	2	0	0	16	1	0	0	0	0	0	0	0	1	0	2	0	0	0	0	0	0	0	0	0	0	0
ASV_640	Bacteria	Firmicutes	Clostridia	Clostridiales	Clostridiaceae_1	Clostridium_sensu_stricto_1	0	0	0	0	1	0	0	0	0	1	0	152	33	0	0	0	0	0	0	0	0	0	0	0	0	0	0	0	0	0	0	0	0	10	0	0	0	0	0	0	0	0	0
ASV_641	Bacteria	Bacteroidetes	Bacteroidia	Bacteroidales	Bacteroidaceae	Bacteroides	0	21	0	2	0	0	0	0	0	0	50	0	0	0	0	0	0	0	0	4	0	0	0	0	5	0	0	3	0	0	0	0	0	0	110	1	0	0	0	0	0	0	0
ASV_642	Bacteria	Firmicutes	Erysipelotrichia	Erysipelotrichales	Erysipelotrichaceae	NA	0	0	0	0	0	1	0	0	0	0	7	2	0	0	0	0	0	0	2	5	0	0	0	0	3	0	0	1	0	0	0	0	0	0	0	0	0	0	174	0	0	0	0
ASV_643	Bacteria	Firmicutes	Clostridia	Clostridiales	Ruminococcaceae	Ruminococcaceae_UCG-014	0	10	0	0	0	39	0	0	1	2	0	0	0	7	0	0	1	0	0	0	0	0	6	3	29	2	0	13	0	0	0	4	0	1	2	0	0	0	0	33	0	0	0
ASV_644	Bacteria	Firmicutes	Clostridia	Clostridiales	Ruminococcaceae	NA	1	0	2	1	0	29	1	60	0	0	0	1	5	8	2	2	8	5	1	10	0	52	0	0	0	2	0	0	0	0	0	0	0	0	0	0	0	0	3	0	0	0	0
ASV_645	Bacteria	Firmicutes	Clostridia	Clostridiales	Christensenellaceae	Christensenellaceae_R-7_group	0	4	0	2	0	0	0	0	0	0	0	2	4	0	0	0	0	0	0	5	1	0	0	0	21	2	0	19	0	0	1	0	0	0	0	0	0	0	130	2	0	0	0
ASV_646	Bacteria	Bacteroidetes	Bacteroidia	Bacteroidales	Tannerellaceae	Parabacteroides	0	19	0	15	0	17	0	66	0	0	10	4	3	0	0	0	0	3	12	8	0	0	0	0	10	0	0	7	0	0	0	0	0	0	2	0	0	0	8	8	0	0	0
ASV_647	Bacteria	Firmicutes	Bacilli	Lactobacillales	Enterococcaceae	Melissococcus	0	0	1	0	0	0	0	0	0	0	0	0	0	0	0	0	0	1	0	0	0	0	0	5	0	0	0	1	13	7	0	14	0	5	1	0	3	2	0	6	0	0	1
ASV_648	Bacteria	Firmicutes	Bacilli	Lactobacillales	NA	NA	0	0	0	0	1	0	0	0	0	0	0	0	1	0	0	4	0	0	0	0	0	0	1	0	0	0	0	0	0	0	0	0	0	0	0	0	0	0	1	160	1	0	0
ASV_649	Bacteria	Bacteroidetes	Bacteroidia	Bacteroidales	Muribaculaceae	NA	0	0	0	0	0	0	0	0	0	0	0	0	0	0	0	0	1	0	0	1	0	0	0	0	11	1	0	0	0	0	0	0	0	0	59	0	0	0	100	19	0	0	0
ASV_650	Bacteria	Synergistetes	Synergistia	Synergistales	Synergistaceae	Synergistes	1	19	0	3	0	1	3	6	0	0	1	2	0	0	1	0	0	10	6	102	1	0	0	0	8	1	0	10	0	0	0	0	0	0	0	0	0	0	12	3	0	0	0
ASV_651	Bacteria	Bacteroidetes	Bacteroidia	Bacteroidales	NA	NA	0	52	0	44	0	10	0	24	0	0	16	5	3	0	1	0	5	1	7	0	0	1	0	0	2	0	0	6	0	0	0	0	0	0	12	0	0	0	1	0	0	0	1
ASV_652	Bacteria	Firmicutes	Clostridia	Clostridiales	Ruminococcaceae	Caproiciproducens	0	0	0	0	0	0	0	137	0	0	0	2	1	0	0	0	0	8	1	0	0	34	0	0	2	0	0	0	0	0	1	1	0	0	0	0	0	0	0	0	0	0	3
ASV_653	Bacteria	Proteobacteria	Gammaproteobacteria	Aeromonadales	Succinivibrionaceae	Anaerobiospirillum	0	0	0	0	0	0	0	0	0	0	0	0	0	0	0	0	0	0	0	0	0	0	0	0	116	2	0	52	0	0	3	0	0	0	1	0	0	0	0	0	0	0	15
ASV_654	Bacteria	Tenericutes	Mollicutes	Mollicutes_RF39	NA	NA	0	2	1	2	0	4	0	5	0	0	0	0	0	0	0	0	0	4	0	0	0	0	0	1	5	0	0	5	0	0	0	1	0	0	0	0	0	0	158	0	0	0	1
ASV_655	Bacteria	Firmicutes	Bacilli	Lactobacillales	Lactobacillaceae	Lactobacillus	0	0	0	1	0	6	150	0	0	2	1	0	0	3	0	2	0	1	0	0	0	0	1	1	0	0	0	0	0	0	0	0	0	0	0	0	0	0	10	2	0	0	1
ASV_656	Bacteria	Proteobacteria	Gammaproteobacteria	Enterobacteriales	Enterobacteriaceae	Escherichia/Shigella	0	0	2	0	0	0	0	0	0	1	1	0	0	0	0	0	0	0	0	0	0	5	0	2	0	0	0	6	0	0	0	0	1	0	0	0	0	0	0	1	0	0	0
ASV_657	Bacteria	Firmicutes	Bacilli	Lactobacillales	Lactobacillaceae	Lactobacillus	15	14	12	0	2	4	0	16	0	0	0	0	0	9	2	0	2	2	20	0	0	7	28	4	7	1	0	0	7	0	4	16	6	0	0	0	0	0	0	0	0	0	0
ASV_658	Bacteria	Firmicutes	Erysipelotrichia	Erysipelotrichales	Erysipelotrichaceae	NA	0	2	0	7	0	3	0	0	0	0	4	1	1	1	0	0	0	0	0	0	0	0	0	0	3	3	0	1	0	0	0	0	0	0	2	0	0	0	155	0	0	0	0
ASV_659	Bacteria	Firmicutes	Clostridia	Clostridiales	Ruminococcaceae	Ruminococcaceae_UCG-004	0	10	0	15	0	0	3	25	0	0	2	4	1	3	0	0	1	1	12	6	1	3	0	0	11	3	0	40	0	0	0	0	0	0	15	0	0	0	23	6	0	0	0
ASV_660	Bacteria	Firmicutes	Bacilli	Bacillales	Staphylococcaceae	Staphylococcus	9	10	2	0	8	3	16	51	0	2	0	0	4	2	7	0	10	7	1	0	4	0	2	0	11	0	0	0	2	0	0	2	1	1	0	1	0	0	0	1	3	0	0
ASV_661	Bacteria	Bacteroidetes	Bacteroidia	Bacteroidales	Prevotellaceae	Prevotellaceae_UCG-001	0	22	0	5	0	7	1	1	0	0	4	1	2	0	0	0	4	2	1	43	0	0	0	0	10	0	0	5	0	0	0	0	0	0	16	0	0	0	50	5	0	0	3
ASV_662	Bacteria	Bacteroidetes	Bacteroidia	Bacteroidales	Bacteroidaceae	Bacteroides	0	9	1	21	0	6	1	3	0	0	13	9	1	0	0	0	0	8	0	41	0	0	0	0	27	4	0	2	0	0	0	0	0	0	31	0	0	0	3	4	0	0	0
ASV_663	Bacteria	Tenericutes	Mollicutes	Mollicutes_RF39	NA	NA	0	1	1	0	0	11	1	0	0	0	1	0	1	0	0	0	0	0	0	1	0	0	0	0	6	2	0	2	0	0	0	0	0	0	10	0	0	0	144	3	0	0	0
ASV_664	Bacteria	Firmicutes	Negativicutes	Selenomonadales	Veillonellaceae	Megamonas	0	0	3	20	0	7	0	68	0	0	52	4	5	0	0	0	1	0	16	0	1	7	0	0	0	0	0	0	0	0	0	0	0	0	0	0	0	0	0	0	0	0	0
ASV_665	Bacteria	Actinobacteria	Actinobacteria	Micrococcales	Micrococcaceae	Kocuria	6	3	0	0	1	11	0	0	0	0	0	2	9	0	3	0	7	42	16	0	2	2	7	0	44	4	4	0	0	0	12	1	0	0	0	3	0	0	1	2	0	0	0
ASV_666	Bacteria	Firmicutes	Bacilli	Bacillales	Planococcaceae	Caryophanon	0	0	0	0	23	0	0	0	4	10	1	0	15	2	1	0	0	12	0	0	0	0	7	0	3	0	0	0	1	0	10	3	0	57	6	9	0	0	0	0	0	0	1
ASV_667	Bacteria	Firmicutes	Clostridia	Clostridiales	Lachnospiraceae	CHKCI001	0	0	0	0	20	0	0	0	17	13	0	7	1	0	0	0	0	0	1	0	7	16	0	0	0	1	0	0	0	2	26	0	0	29	11	4	2	4	0	1	1	0	0
ASV_668	Bacteria	Synergistetes	Synergistia	Synergistales	Synergistaceae	Synergistes	1	14	3	4	4	0	5	3	0	0	0	4	1	2	0	0	0	1	3	76	0	0	0	0	7	0	0	26	0	0	0	0	0	0	5	0	0	0	17	5	0	0	0
ASV_669	Bacteria	Firmicutes	Clostridia	Clostridiales	Ruminococcaceae	Oscillibacter	0	36	0	9	0	5	0	0	0	0	5	0	0	0	0	0	0	0	0	22	0	0	0	0	23	3	0	6	0	0	0	0	0	0	7	0	0	0	60	3	0	0	0
ASV_670	Bacteria	Firmicutes	Clostridia	Clostridiales	Family_XI	Peptoniphilus	0	20	0	0	1	0	0	11	1	0	0	0	1	6	4	2	15	24	16	0	9	0	0	0	35	2	0	0	0	0	0	0	3	0	0	0	0	0	4	4	0	0	7
ASV_672	Bacteria	Firmicutes	Clostridia	Clostridiales	Peptostreptococcaceae	Romboutsia	0	5	3	0	1	1	0	0	0	0	0	5	4	1	0	0	1	0	1	0	0	11	3	0	6	2	0	2	0	0	1	0	0	1	79	0	2	0	0	29	0	0	9
ASV_673	Bacteria	Proteobacteria	Gammaproteobacteria	Betaproteobacteriales	Burkholderiaceae	Sutterella	0	1	17	22	0	6	0	65	0	0	14	1	0	0	0	0	0	0	0	0	0	2	0	0	4	1	0	9	0	0	0	0	0	0	27	0	2	0	9	0	0	0	0
ASV_674	Bacteria	Actinobacteria	Actinobacteria	Micrococcales	Dermabacteraceae	Brachybacterium	3	0	1	0	3	4	31	102	0	9	0	0	1	2	1	3	0	3	0	0	7	0	0	0	4	0	0	0	0	0	0	0	1	0	0	0	0	2	0	0	0	0	0
ASV_675	Bacteria	Proteobacteria	Gammaproteobacteria	Betaproteobacteriales	Burkholderiaceae	Sutterella	0	34	4	15	0	14	0	44	0	0	19	7	0	0	0	0	0	3	3	20	0	0	0	0	6	0	0	4	0	0	0	0	0	0	5	0	0	0	0	1	0	0	0
ASV_676	Bacteria	Firmicutes	Clostridia	Clostridiales	Clostridiales_vadinBB60_group	NA	0	17	1	13	0	5	0	0	0	0	0	0	0	0	0	1	0	2	0	54	0	0	0	0	2	0	0	69	0	0	0	0	0	0	0	0	0	0	10	5	0	0	0
ASV_677	Bacteria	Firmicutes	Clostridia	Clostridiales	Ruminococcaceae	Ruminococcaceae_NK4A214_group	0	14	2	2	0	2	1	42	0	0	1	9	4	1	0	0	0	0	10	13	0	0	0	0	8	1	0	20	0	0	3	0	0	0	0	0	0	0	44	0	0	0	0
ASV_678	Bacteria	Firmicutes	Bacilli	Lactobacillales	Streptococcaceae	Streptococcus	0	0	0	0	0	1	0	0	0	0	0	0	0	0	0	0	1	0	0	0	0	0	0	31	4	0	0	31	41	6	0	0	4	0	0	0	6	0	0	3	1	0	0
ASV_679	Bacteria	Firmicutes	Bacilli	Lactobacillales	Lactobacillaceae	Lactobacillus	38	3	1	2	15	11	0	6	0	0	0	1	23	2	8	0	22	11	5	1	17	5	0	0	0	2	1	0	0	0	0	0	0	0	0	0	0	0	0	0	0	0	0
ASV_680	Bacteria	Firmicutes	Clostridia	Clostridiales	Ruminococcaceae	Ruminococcaceae_UCG-014	0	15	1	99	0	8	2	0	0	1	0	3	0	5	0	0	0	10	0	1	0	0	0	0	16	1	0	0	0	0	0	0	0	0	9	0	2	0	0	0	0	0	0
ASV_681	Bacteria	Firmicutes	Clostridia	Clostridiales	Ruminococcaceae	Faecalibacterium	0	0	0	0	0	0	0	0	0	0	0	0	0	0	0	0	3	1	0	7	1	0	0	0	9	2	0	72	0	0	0	0	0	0	2	0	0	0	76	2	0	0	0
ASV_682	Bacteria	Proteobacteria	Gammaproteobacteria	Enterobacteriales	Enterobacteriaceae	Pantoea	9	1	1	0	0	6	0	19	0	0	0	1	11	1	9	0	4	39	33	0	1	0	2	0	0	6	0	0	0	0	1	0	0	0	0	0	0	0	0	0	0	0	3
ASV_683	Bacteria	Firmicutes	Bacilli	Lactobacillales	Lactobacillaceae	Lactobacillus	8	0	8	0	0	26	0	10	0	0	0	1	0	31	1	0	1	2	1	0	6	3	0	0	1	2	27	2	0	0	3	1	17	0	0	0	1	0	0	0	5	0	2
ASV_684	Bacteria	Bacteroidetes	Bacteroidia	Bacteroidales	Bacteroidaceae	Bacteroides	0	14	3	35	0	31	0	0	0	0	8	1	0	0	0	0	0	0	3	8	2	0	0	0	15	0	0	4	0	0	1	0	0	0	16	0	0	0	21	11	0	0	1
ASV_685	Bacteria	Firmicutes	Clostridia	Clostridiales	Christensenellaceae	Christensenellaceae_R-7_group	0	5	3	5	0	1	0	6	0	1	0	0	2	1	0	0	3	8	0	35	0	0	0	0	6	1	0	24	0	0	0	0	0	0	0	0	0	0	66	2	0	0	0
ASV_686	Bacteria	Firmicutes	Clostridia	Clostridiales	Ruminococcaceae	NA	0	5	0	39	0	0	0	1	1	0	40	0	1	0	0	0	2	0	1	0	0	5	0	0	44	0	0	3	0	0	0	0	0	0	3	0	0	0	21	7	0	0	0
ASV_687	Bacteria	Firmicutes	Clostridia	Clostridiales	Peptostreptococcaceae	NA	0	0	0	0	0	0	1	0	0	0	0	0	0	0	0	0	0	0	0	0	0	0	44	10	0	0	2	1	0	1	2	1	0	0	1	0	4	19	0	16	45	7	0
ASV_688	Bacteria	Bacteroidetes	Bacteroidia	Bacteroidales	Rikenellaceae	Rikenellaceae_RC9_gut_group	0	25	0	19	0	1	1	0	0	0	50	0	0	0	0	0	2	1	2	46	0	0	0	0	2	4	0	4	0	0	0	0	0	0	1	0	0	0	9	0	0	0	4
ASV_689	Bacteria	Firmicutes	Clostridia	Clostridiales	Lachnospiraceae	GCA-900066575	0	1	0	58	0	8	0	30	0	0	6	3	0	0	1	0	2	2	23	1	0	3	0	0	12	0	0	0	0	0	0	0	0	0	15	0	0	0	0	0	0	2	4
ASV_690	Bacteria	Firmicutes	Clostridia	Clostridiales	Ruminococcaceae	Ruminiclostridium_5	1	6	1	3	0	1	3	25	0	2	0	5	0	0	0	0	0	0	8	7	2	1	0	0	5	0	0	17	0	0	1	0	0	0	0	0	2	0	73	3	0	0	4
ASV_691	Bacteria	Actinobacteria	Actinobacteria	Corynebacteriales	Corynebacteriaceae	Corynebacterium_1	0	26	0	0	5	0	5	17	0	2	0	0	1	1	3	0	35	42	0	0	0	0	0	3	2	0	0	0	1	0	1	0	0	1	1	0	0	0	0	0	3	0	0
ASV_692	Bacteria	Bacteroidetes	Bacteroidia	Bacteroidales	Rikenellaceae	Rikenellaceae_RC9_gut_group	0	12	0	15	0	9	0	10	0	0	51	3	0	0	0	0	1	2	5	27	0	0	0	0	0	0	0	2	0	0	0	0	0	0	3	0	0	0	30	0	0	0	0
ASV_693	Bacteria	Firmicutes	Clostridia	Clostridiales	Clostridiales_vadinBB60_group	NA	0	0	0	0	0	0	2	0	0	1	0	0	0	0	0	0	0	0	0	1	0	0	0	0	8	0	0	11	0	0	0	0	0	0	4	0	0	0	139	4	0	0	0
ASV_694	Bacteria	Firmicutes	Clostridia	Clostridiales	Ruminococcaceae	Ruminiclostridium_9	1	3	0	5	0	0	3	18	0	0	9	0	1	0	0	1	0	0	6	7	0	0	0	0	17	0	0	48	0	0	2	0	0	0	15	0	0	0	23	5	0	0	0
ASV_695	Bacteria	Firmicutes	Bacilli	Bacillales	Planococcaceae	Caryophanon	0	0	0	0	0	0	0	0	0	0	0	0	1	0	0	0	0	0	0	0	0	0	5	0	0	0	0	0	0	0	0	3	0	98	0	4	0	0	0	0	0	0	1
ASV_696	Bacteria	Firmicutes	Bacilli	Lactobacillales	Streptococcaceae	Lactococcus	5	0	2	1	2	10	0	18	0	3	0	2	17	2	14	0	6	18	22	0	3	1	0	6	0	2	0	0	0	0	1	0	0	1	0	0	0	0	0	5	0	0	1
ASV_697	Bacteria	Bacteroidetes	Bacteroidia	Bacteroidales	Bacteroidaceae	Bacteroides	0	27	3	15	0	6	0	21	0	0	10	3	0	0	0	0	0	1	2	8	0	1	0	0	12	0	0	2	0	0	0	0	0	0	17	0	0	0	40	0	0	0	0
ASV_698	Bacteria	Firmicutes	Clostridia	Clostridiales	Ruminococcaceae	Ruminococcaceae_UCG-014	0	21	3	14	0	3	0	51	0	0	1	23	0	1	0	0	0	3	0	32	0	0	0	0	2	0	0	4	0	0	0	0	0	0	4	0	0	0	2	4	0	0	0
ASV_699	Bacteria	Bacteroidetes	Bacteroidia	Bacteroidales	Barnesiellaceae	NA	0	11	0	33	0	14	0	0	0	1	0	7	6	1	0	0	0	3	0	24	0	3	0	0	5	0	0	45	0	0	0	0	0	0	1	0	0	0	14	0	0	0	0
ASV_700	Bacteria	Firmicutes	Bacilli	Lactobacillales	Lactobacillaceae	Lactobacillus	0	0	32	0	7	27	13	0	5	4	0	8	0	21	17	2	10	0	0	0	0	0	3	3	3	0	0	0	0	0	1	0	0	0	0	0	0	0	0	0	3	5	1
ASV_701	Bacteria	Firmicutes	Clostridia	Clostridiales	Lachnospiraceae	NA	1	0	0	0	0	0	0	0	1	0	0	0	0	1	0	0	0	0	2	0	0	0	0	0	39	1	0	7	0	0	0	0	0	0	0	0	0	0	113	2	0	0	0
ASV_702	Bacteria	Firmicutes	Clostridia	Clostridiales	Clostridiales_vadinBB60_group	NA	0	15	0	0	0	0	0	0	0	0	0	0	0	0	0	0	0	0	0	26	0	0	0	0	0	0	0	125	0	0	0	0	0	0	0	0	0	0	0	1	0	0	0
ASV_703	Bacteria	Firmicutes	Clostridia	Clostridiales	Ruminococcaceae	Ruminococcaceae_UCG-004	0	6	0	9	0	0	1	0	0	1	2	0	0	2	0	0	1	8	2	4	0	0	0	1	13	3	0	28	0	0	0	0	0	0	29	0	0	0	57	0	0	0	0
ASV_704	Bacteria	Bacteroidetes	Bacteroidia	Bacteroidales	Prevotellaceae	Prevotellaceae_UCG-001	0	0	0	0	0	0	0	0	0	0	0	0	0	0	0	0	0	0	0	0	0	0	0	0	17	1	0	5	0	0	1	0	0	0	118	0	0	0	18	6	0	0	0
ASV_705	Bacteria	Bacteroidetes	Bacteroidia	Bacteroidales	Rikenellaceae	Rikenellaceae_RC9_gut_group	0	19	0	16	0	8	0	6	0	0	44	1	0	0	0	0	2	0	12	40	0	0	0	0	2	0	0	3	0	0	0	0	0	0	3	0	0	0	9	0	0	0	0
ASV_707	Bacteria	Firmicutes	Clostridia	Clostridiales	Ruminococcaceae	Pygmaiobacter	0	0	0	0	0	0	0	0	0	0	76	0	0	0	0	0	1	0	0	0	1	1	0	0	0	0	0	0	0	0	0	0	0	0	0	0	0	0	81	0	0	2	3
ASV_708	Bacteria	Firmicutes	Clostridia	Clostridiales	Peptostreptococcaceae	NA	0	0	0	0	0	0	0	0	0	0	0	0	0	0	0	0	0	0	0	0	0	0	0	0	0	0	0	0	0	0	0	5	0	102	0	1	1	0	0	0	0	0	0
ASV_709	Bacteria	Proteobacteria	Gammaproteobacteria	Pseudomonadales	Moraxellaceae	Acinetobacter	2	1	0	0	0	0	4	6	0	2	0	0	0	1	0	0	1	0	0	0	0	0	0	0	0	0	0	0	0	0	0	0	0	0	0	0	0	0	0	0	0	0	0
ASV_710	Bacteria	Firmicutes	Clostridia	Clostridiales	Ruminococcaceae	Oscillibacter	0	12	0	2	0	0	0	0	0	0	1	0	0	0	0	0	0	2	0	9	0	0	0	0	12	0	0	20	0	0	0	0	0	0	0	0	0	0	104	1	0	0	0
ASV_711	Bacteria	Firmicutes	Clostridia	Clostridiales	Ruminococcaceae	Ruminococcaceae_UCG-013	0	0	0	0	0	0	0	0	0	0	0	0	0	0	0	0	0	0	0	1	0	0	0	0	12	1	0	4	0	0	0	0	0	0	0	0	0	0	146	0	0	0	0
ASV_712	Bacteria	Firmicutes	Clostridia	Clostridiales	Clostridiales_vadinBB60_group	NA	0	46	0	1	0	0	0	0	0	0	0	0	1	0	0	0	0	1	0	21	0	0	0	0	0	0	0	53	0	0	1	0	0	0	21	0	0	0	0	17	0	0	0
ASV_713	Bacteria	Firmicutes	Clostridia	Clostridiales	NA	NA	0	2	3	1	0	0	0	0	0	0	0	1	0	2	0	0	0	0	0	0	0	3	0	0	6	0	3	28	0	1	1	5	0	1	42	0	2	1	0	41	0	1	5
ASV_714	Bacteria	Bacteroidetes	Bacteroidia	Bacteroidales	Rikenellaceae	Rikenellaceae_RC9_gut_group	0	90	6	0	0	0	0	10	0	0	2	8	1	0	0	0	0	2	16	10	1	0	0	0	4	0	0	8	0	0	0	0	0	0	1	0	0	0	0	3	0	0	0
ASV_716	Bacteria	Firmicutes	Clostridia	Clostridiales	Ruminococcaceae	Ruminococcaceae_UCG-014	0	3	0	0	0	0	0	0	0	3	0	0	0	1	0	0	2	5	0	114	1	0	0	0	0	0	0	28	0	0	0	0	0	0	0	0	0	0	0	2	0	0	0
ASV_717	Bacteria	Firmicutes	Clostridia	Clostridiales	Ruminococcaceae	Ruminiclostridium_5	0	2	0	0	0	0	1	21	0	0	3	1	0	0	0	0	0	0	11	1	0	0	0	0	33	2	0	8	0	0	0	0	0	0	4	0	0	0	64	9	0	0	0
ASV_718	Bacteria	Cyanobacteria	Melainabacteria	Gastranaerophilales	NA	NA	1	0	0	0	0	0	0	0	0	0	0	0	0	1	0	0	0	0	0	142	0	0	0	0	0	0	0	4	0	0	0	0	0	0	0	0	0	0	0	11	0	0	0
ASV_719	Bacteria	Firmicutes	Clostridia	Clostridiales	Ruminococcaceae	Faecalibacterium	0	10	0	0	0	0	0	0	0	0	9	9	0	0	0	0	2	0	3	0	0	0	0	0	7	0	0	0	0	0	0	0	0	0	110	0	0	0	2	0	0	0	6
ASV_720	Bacteria	Firmicutes	Negativicutes	Selenomonadales	Acidaminococcaceae	Phascolarctobacterium	0	0	0	0	0	0	0	0	0	0	0	0	0	0	0	0	0	0	0	1	0	0	0	1	11	0	0	30	0	0	0	0	0	0	83	0	0	0	8	25	0	0	0
ASV_721	Bacteria	Actinobacteria	Actinobacteria	Micrococcales	Brevibacteriaceae	Brevibacterium	5	4	0	0	20	11	20	24	0	2	0	0	1	6	0	1	5	2	0	0	9	0	0	0	3	1	0	0	0	1	0	26	0	3	0	0	0	0	0	0	0	0	0
ASV_722	Bacteria	Firmicutes	Bacilli	Lactobacillales	Aerococcaceae	Facklamia	1	6	0	0	2	1	9	43	0	4	0	0	0	0	0	0	3	81	0	0	0	0	0	0	1	0	0	0	0	2	0	0	0	0	0	0	0	0	0	4	0	0	0
ASV_723	Bacteria	Firmicutes	Bacilli	Lactobacillales	Enterococcaceae	Enterococcus	0	3	4	0	0	2	0	1	0	0	1	0	2	0	0	0	0	1	0	0	2	0	0	26	0	0	1	2	20	7	2	0	0	0	0	0	4	0	0	3	1	0	1
ASV_724	Bacteria	Firmicutes	Clostridia	Clostridiales	Lachnospiraceae	Anaerostipes	0	0	0	19	0	0	3	8	0	1	38	1	11	1	0	0	1	0	0	8	0	1	0	0	46	0	0	5	0	0	0	0	0	0	7	0	0	0	5	3	0	0	0
ASV_725	Bacteria	Firmicutes	Bacilli	Lactobacillales	Lactobacillaceae	Lactobacillus	6	1	10	1	2	13	9	1	0	3	0	0	0	6	8	11	19	6	2	0	6	8	0	0	0	0	0	0	0	0	3	1	1	0	1	0	0	0	2	3	3	2	10
ASV_726	Bacteria	Bacteroidetes	Bacteroidia	Bacteroidales	Prevotellaceae	Paraprevotella	0	19	5	11	0	12	0	7	0	1	13	13	0	0	0	0	0	1	7	27	0	0	0	0	8	0	0	7	0	0	0	0	0	0	9	0	0	0	16	1	0	0	0
ASV_727	Bacteria	Firmicutes	Clostridia	Clostridiales	Ruminococcaceae	GCA-900066225	0	2	0	0	0	0	0	0	0	0	0	0	0	2	0	0	1	1	0	2	1	0	0	0	9	1	0	7	0	0	0	0	0	0	14	0	0	0	117	0	0	0	0
ASV_728	Bacteria	Firmicutes	Clostridia	Clostridiales	Clostridiaceae_1	Clostridium_sensu_stricto_1	0	0	0	0	0	0	0	0	0	7	0	8	6	1	0	0	12	12	2	0	0	0	0	0	0	0	0	0	0	1	10	2	0	52	0	0	0	0	0	0	0	0	0
ASV_729	Bacteria	Firmicutes	Bacilli	Lactobacillales	Lactobacillaceae	Lactobacillus	23	1	15	0	0	29	15	0	0	2	0	1	0	2	1	6	3	0	0	0	1	1	0	0	0	0	1	0	0	0	0	0	1	0	1	0	0	2	2	11	1	7	3
ASV_730	Bacteria	Bacteroidetes	Bacteroidia	Bacteroidales	Barnesiellaceae	Barnesiella	0	20	3	3	0	19	1	4	0	0	5	0	1	0	0	0	0	3	4	37	0	0	0	0	8	0	0	28	0	0	0	0	0	0	4	0	0	0	11	3	0	0	1
ASV_731	Bacteria	Firmicutes	Bacilli	Lactobacillales	Lactobacillaceae	Lactobacillus	0	0	0	0	10	11	38	0	0	1	2	0	0	0	0	0	2	0	0	0	0	0	1	4	2	0	0	0	0	0	0	0	0	0	2	0	0	15	18	14	0	2	0
ASV_732	Bacteria	Firmicutes	Clostridia	Clostridiales	Clostridiaceae_1	Clostridium_sensu_stricto_1	0	0	0	0	0	0	0	0	0	0	0	1	2	0	0	0	0	3	2	0	0	0	12	3	0	2	0	1	0	2	1	11	1	0	8	0	3	13	3	0	2	2	7
ASV_733	Bacteria	Firmicutes	Clostridia	Clostridiales	Clostridiaceae_1	Clostridium_sensu_stricto_1	0	2	0	0	3	0	0	0	0	29	0	1	1	0	0	0	0	0	0	0	1	3	18	4	0	1	0	0	0	4	0	3	3	1	1	0	9	4	0	4	0	1	2
ASV_734	Bacteria	Bacteroidetes	Bacteroidia	Bacteroidales	Bacteroidaceae	Bacteroides	0	0	0	0	0	0	0	0	0	0	0	0	1	0	0	0	0	11	0	38	0	0	0	0	15	0	0	1	0	0	0	0	0	0	7	0	0	0	80	0	0	0	0
ASV_735	Bacteria	Firmicutes	Clostridia	Clostridiales	Clostridiaceae_1	Clostridium_sensu_stricto_1	1	0	0	0	4	0	0	0	0	38	0	9	14	0	0	0	7	6	16	0	4	1	0	0	0	0	0	0	0	0	4	0	0	1	2	0	1	0	0	2	0	0	0
ASV_736	Bacteria	Firmicutes	Clostridia	Clostridiales	Ruminococcaceae	Ruminococcaceae_UCG-014	0	11	0	15	0	40	2	0	0	0	0	0	0	2	0	0	1	0	0	3	0	0	0	0	1	1	0	2	0	0	0	0	0	0	0	0	0	0	72	0	0	0	0
ASV_737	Bacteria	Firmicutes	Clostridia	Clostridiales	Ruminococcaceae	Ruminococcaceae_UCG-014	0	7	0	2	0	0	0	0	0	1	0	0	0	1	0	0	1	0	0	13	0	0	0	0	2	0	0	0	0	0	0	0	0	0	0	0	0	0	125	0	0	0	0
ASV_738	Bacteria	Firmicutes	Clostridia	Clostridiales	Lachnospiraceae	NA	0	6	3	16	4	0	0	39	0	0	5	0	6	0	0	0	1	7	20	2	0	2	0	0	7	1	0	2	0	0	0	0	0	0	11	0	0	0	4	4	0	0	12
ASV_739	Bacteria	Actinobacteria	Coriobacteriia	Coriobacteriales	Atopobiaceae	NA	0	0	0	3	4	2	1	119	0	0	1	0	0	2	0	0	0	16	1	1	2	0	0	0	0	0	0	0	0	0	0	0	0	0	0	0	0	0	0	0	0	0	0
ASV_740	Bacteria	Firmicutes	Clostridia	Clostridiales	Ruminococcaceae	Pygmaiobacter	1	2	0	0	0	0	0	0	0	0	1	0	0	0	0	0	0	0	0	3	0	0	0	0	8	0	0	8	0	0	0	0	0	0	9	0	1	0	118	0	0	0	0
ASV_741	Bacteria	Firmicutes	Clostridia	Clostridiales	Peptostreptococcaceae	NA	0	10	4	3	0	0	0	0	0	0	1	12	1	0	1	0	1	0	0	1	1	16	0	0	5	1	0	5	0	0	2	4	0	0	55	0	0	2	0	12	0	0	4
ASV_742	Bacteria	Firmicutes	Clostridia	Clostridiales	Ruminococcaceae	Ruminococcaceae_UCG-014	0	1	0	3	0	9	0	0	0	0	0	0	0	3	0	0	0	0	0	0	0	0	0	0	42	0	0	91	0	0	0	0	0	0	0	0	0	0	0	0	0	0	0
ASV_743	Bacteria	Firmicutes	Bacilli	Lactobacillales	Streptococcaceae	Lactococcus	3	1	0	0	2	9	0	11	0	3	0	3	17	1	18	0	2	20	32	0	0	0	0	1	0	2	0	0	0	0	0	0	0	0	0	0	0	0	9	0	0	0	0
ASV_744	Bacteria	Firmicutes	Clostridia	Clostridiales	Ruminococcaceae	Ruminococcaceae_UCG-014	0	22	0	2	0	6	0	21	0	0	0	0	0	4	0	0	2	0	1	0	0	0	0	0	9	0	1	52	0	0	0	0	1	0	0	0	0	0	23	3	1	0	0
ASV_745	Bacteria	Firmicutes	Bacilli	Lactobacillales	Enterococcaceae	Enterococcus	0	0	0	0	0	0	0	0	0	0	0	1	0	0	0	0	0	10	7	0	29	9	0	4	0	1	14	0	0	0	1	0	0	0	0	0	20	0	0	0	21	0	22
ASV_746	Bacteria	Bacteroidetes	Bacteroidia	Bacteroidales	F082	NA	0	87	6	49	0	1	0	0	0	0	1	3	0	0	0	0	0	0	0	0	0	0	0	0	0	0	0	1	0	0	0	0	0	0	0	0	0	0	0	1	0	0	0
ASV_747	Bacteria	Firmicutes	Clostridia	Clostridiales	Ruminococcaceae	Ruminiclostridium_5	0	0	0	1	0	0	0	0	0	0	1	0	0	0	0	0	0	0	0	0	0	0	0	0	0	0	0	0	0	0	0	0	0	0	15	0	1	0	130	0	0	0	0
ASV_748	Bacteria	Firmicutes	Clostridia	Clostridiales	Ruminococcaceae	Ruminococcaceae_UCG-005	0	0	0	1	0	1	2	0	0	0	0	0	0	2	0	0	0	5	0	21	0	0	0	1	3	0	0	109	0	0	0	0	0	0	0	0	0	0	0	4	0	0	0
ASV_749	Bacteria	Firmicutes	Bacilli	Lactobacillales	Enterococcaceae	Enterococcus	0	5	0	0	0	0	0	0	0	1	1	1	1	0	125	0	0	1	0	0	0	0	0	2	2	0	0	0	0	1	2	0	3	0	0	0	0	0	0	0	0	0	0
ASV_750	Bacteria	Firmicutes	Bacilli	Bacillales	Planococcaceae	Lysinibacillus	0	0	0	0	0	0	0	0	0	0	0	0	1	3	0	0	0	2	0	0	0	0	0	0	0	0	0	0	0	0	3	4	1	31	4	28	0	0	0	0	0	0	0
ASV_751	Bacteria	Bacteroidetes	Bacteroidia	Bacteroidales	Barnesiellaceae	Coprobacter	0	15	0	12	0	3	0	0	0	1	0	0	0	0	0	0	0	1	0	14	0	0	0	0	8	0	0	29	0	0	0	0	0	0	0	0	0	0	56	8	0	0	0
ASV_752	Bacteria	Firmicutes	Clostridia	Clostridiales	Ruminococcaceae	Ruminiclostridium	0	14	1	19	0	1	2	15	0	0	5	3	2	0	0	0	0	4	2	20	0	0	0	0	8	0	0	9	0	0	2	0	0	0	7	0	0	0	28	5	0	0	0
ASV_753	Bacteria	Bacteroidetes	Bacteroidia	Bacteroidales	Bacteroidaceae	Bacteroides	0	2	0	2	0	3	0	47	0	0	0	0	0	0	0	0	0	0	15	0	0	0	0	0	7	0	0	0	0	0	0	0	0	0	68	0	0	0	2	0	0	0	0
ASV_754	Bacteria	Proteobacteria	Gammaproteobacteria	Betaproteobacteriales	Burkholderiaceae	Parasutterella	2	28	3	38	0	6	0	40	0	0	7	4	0	2	0	1	3	0	0	5	0	0	0	0	4	0	0	0	0	0	0	0	0	0	0	0	0	0	1	0	0	0	0
ASV_755	Bacteria	Bacteroidetes	Bacteroidia	Bacteroidales	Rikenellaceae	Rikenellaceae_RC9_gut_group	0	0	0	0	0	0	0	5	0	0	0	0	0	0	0	0	0	0	0	0	0	0	0	0	20	2	0	10	0	0	1	0	0	0	3	0	0	0	102	0	0	0	1
ASV_756	Bacteria	Firmicutes	Bacilli	Lactobacillales	Lactobacillaceae	Lactobacillus	0	0	0	0	0	0	0	0	0	0	0	0	0	0	0	0	0	1	0	0	0	0	0	0	2	0	0	1	0	0	0	0	0	0	0	0	2	3	103	2	0	0	0
ASV_757	Bacteria	Firmicutes	Clostridia	Clostridiales	Ruminococcaceae	Oscillibacter	0	2	0	9	0	2	0	29	0	0	13	3	2	0	0	0	0	4	26	4	0	1	0	0	8	0	0	7	0	0	0	0	0	0	3	0	0	0	27	2	0	0	0
ASV_758	Bacteria	Firmicutes	Clostridia	Clostridiales	Ruminococcaceae	Flavonifractor	2	13	1	7	1	1	0	49	0	0	10	6	2	0	0	0	1	1	7	7	0	0	0	0	1	1	0	3	0	0	0	0	0	0	13	0	2	0	14	1	0	0	0
ASV_759	Bacteria	Cyanobacteria	Melainabacteria	Gastranaerophilales	NA	NA	0	71	3	0	0	0	4	0	0	0	0	0	0	0	0	0	0	0	0	43	0	0	0	0	18	0	0	0	0	2	0	0	0	0	0	0	0	0	0	2	0	0	0
ASV_760	Bacteria	Firmicutes	Clostridia	Clostridiales	Family_XIII	NA	0	1	0	0	0	0	0	0	0	0	1	0	0	0	0	0	0	0	0	0	1	0	0	0	3	2	0	46	0	0	0	0	0	0	0	0	0	0	84	5	0	0	0
ASV_761	Bacteria	Firmicutes	Clostridia	Clostridiales	Ruminococcaceae	NA	0	0	0	0	0	0	0	0	0	0	0	0	0	0	0	0	0	0	0	0	0	0	0	0	2	1	0	0	0	0	0	0	0	0	0	0	0	0	136	0	0	0	0
ASV_762	Bacteria	Firmicutes	Clostridia	Clostridiales	Ruminococcaceae	Ruminococcaceae_UCG-014	0	62	1	24	0	6	0	0	0	0	0	0	0	3	0	0	0	5	0	22	0	0	0	0	0	0	0	8	0	0	0	0	0	0	7	0	0	0	0	4	0	0	0
ASV_763	Bacteria	Tenericutes	Mollicutes	Mollicutes_RF39	NA	NA	0	4	2	87	0	8	0	0	0	0	0	0	0	6	0	0	0	1	0	10	0	0	0	0	5	0	0	3	0	0	0	0	0	0	0	0	0	0	12	2	0	0	2
ASV_764	Bacteria	Firmicutes	Bacilli	Bacillales	Planococcaceae	Caryophanon	1	0	0	0	0	0	14	116	0	6	0	0	0	1	0	0	0	0	0	0	3	0	0	0	0	0	0	0	0	0	0	0	0	0	0	0	0	0	0	0	0	0	0
ASV_765	Bacteria	Bacteroidetes	Bacteroidia	Bacteroidales	Barnesiellaceae	Barnesiella	0	24	4	4	0	11	0	1	0	0	0	2	0	0	0	0	1	1	3	36	0	0	0	0	2	0	0	30	0	0	0	0	0	0	10	0	0	0	0	11	0	0	0
ASV_766	Bacteria	Bacteroidetes	Bacteroidia	Bacteroidales	Prevotellaceae	Prevotella_7	0	0	0	61	0	0	0	49	0	0	0	1	0	2	0	2	0	0	18	0	0	8	0	0	0	0	0	0	0	0	0	0	0	0	0	0	0	0	0	0	0	0	0
ASV_767	Bacteria	Synergistetes	Synergistia	Synergistales	Synergistaceae	Synergistes	0	18	0	0	0	0	1	24	0	0	1	3	0	1	0	0	9	0	0	34	1	0	0	0	10	0	0	11	0	0	0	0	0	0	1	0	0	0	26	0	0	0	0
ASV_768	Bacteria	Actinobacteria	Coriobacteriia	Coriobacteriales	NA	NA	0	4	7	12	0	7	0	42	0	0	5	5	0	0	0	0	1	8	13	5	0	3	1	0	2	0	0	4	0	0	1	0	0	0	12	0	0	0	0	2	0	0	1
ASV_769	Bacteria	Firmicutes	Clostridia	Clostridiales	Lachnospiraceae	Sellimonas	0	0	7	1	0	0	0	54	0	0	0	3	0	0	0	0	0	0	7	0	0	2	0	0	15	1	0	10	0	0	0	0	0	0	22	0	0	0	0	3	0	1	4
ASV_770	Bacteria	Firmicutes	Clostridia	Clostridiales	Lachnospiraceae	NA	0	0	1	0	0	0	0	0	2	0	0	0	0	0	0	0	0	0	0	0	9	0	2	1	8	2	0	2	0	18	26	0	0	0	23	26	0	3	0	0	0	0	6
ASV_771	Bacteria	Tenericutes	Mollicutes	Mollicutes_RF39	NA	NA	0	0	0	0	0	11	0	0	0	0	0	0	0	0	0	0	0	0	0	11	0	0	1	0	3	0	0	13	0	0	0	0	0	0	0	0	0	0	98	2	0	0	0
ASV_772	Bacteria	Firmicutes	Bacilli	Lactobacillales	Lactobacillaceae	Lactobacillus	0	0	0	0	0	2	18	0	0	1	2	0	0	1	0	0	0	0	0	0	0	0	10	0	5	0	17	13	2	0	0	0	0	0	7	3	2	4	0	11	3	8	12
ASV_773	Bacteria	Tenericutes	Mollicutes	Mollicutes_RF39	NA	NA	0	5	0	3	0	5	0	73	0	0	5	6	0	0	0	0	0	8	7	0	0	2	0	0	5	0	0	0	0	0	0	0	0	0	20	0	0	0	0	0	0	0	0
ASV_774	Bacteria	Firmicutes	Clostridia	Clostridiales	Lachnospiraceae	Fusicatenibacter	0	2	0	1	0	2	3	4	0	0	4	0	0	2	0	0	0	0	0	1	0	0	0	3	50	6	2	6	0	0	0	0	0	0	6	0	0	0	34	12	0	0	0
ASV_775	Bacteria	Proteobacteria	Deltaproteobacteria	Desulfovibrionales	Desulfovibrionaceae	Desulfovibrio	0	0	0	0	0	0	0	0	0	0	0	2	2	0	1	0	0	0	0	6	0	0	0	0	14	1	0	0	0	0	0	0	0	0	25	0	0	0	66	20	0	2	0
ASV_776	Bacteria	Firmicutes	Clostridia	Clostridiales	Clostridiales_vadinBB60_group	NA	0	0	0	0	0	0	0	0	0	0	0	0	0	0	0	0	0	0	0	0	0	0	0	0	0	0	0	4	0	0	0	0	0	0	1	0	0	0	132	2	0	0	0
ASV_777	Bacteria	Fusobacteria	Fusobacteriia	Fusobacteriales	Fusobacteriaceae	Fusobacterium	0	0	0	0	0	0	0	0	0	0	0	0	0	0	0	0	0	0	0	0	0	0	3	7	4	5	1	6	19	11	5	2	0	1	5	18	3	6	2	8	2	0	2
ASV_778	Bacteria	Firmicutes	Clostridia	Clostridiales	Ruminococcaceae	NA	4	28	4	12	0	13	0	0	0	0	8	0	5	10	1	0	2	0	0	26	1	0	0	0	1	0	0	0	0	0	0	0	0	0	0	0	0	0	23	0	0	0	0
ASV_779	Bacteria	Proteobacteria	Gammaproteobacteria	Aeromonadales	Succinivibrionaceae	Anaerobiospirillum	0	65	8	0	0	15	0	0	0	0	0	1	0	0	0	0	2	0	0	5	0	0	0	1	3	0	0	0	0	0	0	0	0	0	9	0	0	0	23	1	0	0	0
ASV_780	Bacteria	Cyanobacteria	Melainabacteria	Gastranaerophilales	NA	NA	0	22	7	11	0	0	1	0	0	0	0	51	7	0	1	0	0	0	9	1	2	0	0	0	15	0	0	0	0	0	0	0	0	0	0	0	0	0	0	9	0	0	2
ASV_781	Bacteria	Proteobacteria	Gammaproteobacteria	Betaproteobacteriales	Burkholderiaceae	Parasutterella	0	16	4	23	0	2	1	51	0	0	11	5	2	0	0	0	1	0	1	3	0	0	0	0	3	0	0	7	0	0	0	0	0	0	0	0	0	0	0	6	0	0	0
ASV_782	Bacteria	Firmicutes	Bacilli	Lactobacillales	Lactobacillaceae	Lactobacillus	0	7	70	0	0	0	3	0	1	0	0	0	0	22	0	17	5	0	0	0	0	0	0	0	1	0	0	0	0	0	1	0	0	0	0	0	0	0	0	0	4	1	4
ASV_783	Bacteria	Firmicutes	Clostridia	Clostridiales	Lachnospiraceae	CHKCI001	0	4	0	0	0	0	1	0	0	0	0	0	0	0	0	0	0	0	0	1	3	0	0	0	4	0	0	41	0	1	0	1	0	0	0	0	1	0	0	73	0	0	0
ASV_784	Bacteria	Firmicutes	Clostridia	Clostridiales	Ruminococcaceae	NA	0	0	0	1	0	10	0	0	0	0	2	0	0	0	0	0	2	0	1	1	0	0	0	0	2	3	0	8	0	0	0	0	0	0	10	0	0	0	90	6	0	0	2
ASV_785	Bacteria	Firmicutes	Bacilli	Bacillales	Staphylococcaceae	Staphylococcus	0	0	0	0	0	0	0	17	0	0	0	1	4	0	15	0	23	23	8	0	0	9	0	0	1	0	0	0	1	0	0	0	0	0	0	1	0	0	0	0	0	0	0
ASV_786	Bacteria	Firmicutes	Clostridia	Clostridiales	Ruminococcaceae	Ruminococcaceae_UCG-014	0	0	0	0	0	0	0	0	0	0	0	0	0	0	0	0	0	0	0	1	0	0	0	0	2	0	0	75	0	2	0	0	0	0	0	0	0	0	44	12	0	0	0
ASV_787	Bacteria	Firmicutes	Clostridia	Clostridiales	Ruminococcaceae	NA	0	0	0	0	0	0	1	8	0	0	0	0	0	2	0	0	0	0	0	0	0	0	0	0	5	0	0	99	0	0	0	0	0	0	0	0	0	0	18	4	0	0	0
ASV_788	Bacteria	Firmicutes	Clostridia	Clostridiales	Lachnospiraceae	Cellulosilyticum	0	0	0	0	0	0	0	0	0	0	0	0	0	2	0	0	0	0	0	0	0	0	25	4	4	3	0	0	0	22	0	5	4	3	4	0	5	10	6	7	3	2	0
ASV_790	Bacteria	Bacteroidetes	Bacteroidia	Bacteroidales	Bacteroidaceae	Bacteroides	0	0	0	0	0	0	0	0	0	0	0	0	1	0	0	0	0	0	0	18	0	0	0	0	6	0	0	0	0	0	0	0	0	0	15	0	0	0	96	0	0	0	0
ASV_791	Bacteria	Firmicutes	Clostridia	Clostridiales	Lachnospiraceae	NA	0	33	0	20	0	3	2	2	0	0	6	4	7	1	0	1	0	0	0	12	0	0	0	0	6	0	0	9	0	0	0	0	0	0	6	0	0	0	20	1	0	0	0
ASV_792	Bacteria	Firmicutes	Clostridia	Clostridiales	Ruminococcaceae	Intestinimonas	0	15	0	1	0	1	2	2	0	0	0	2	1	0	0	0	0	0	0	40	1	0	0	0	12	1	0	27	0	0	0	0	0	0	0	0	0	0	23	4	0	0	0
ASV_793	Bacteria	Bacteroidetes	Bacteroidia	Bacteroidales	Bacteroidaceae	Bacteroides	0	7	0	1	0	0	0	0	0	0	21	1	0	0	0	0	0	0	0	4	0	0	0	0	4	0	0	2	0	0	0	0	0	0	95	0	0	0	0	0	0	0	0
ASV_794	Bacteria	Firmicutes	Clostridia	Clostridiales	Lachnospiraceae	Anaerostipes	0	0	0	59	0	0	1	0	0	0	13	0	0	1	0	0	0	0	0	4	0	9	0	0	24	0	1	9	0	0	0	0	0	0	14	0	0	0	0	0	0	0	0
ASV_795	Bacteria	Firmicutes	Clostridia	Clostridiales	Ruminococcaceae	Ruminiclostridium	3	19	1	8	0	1	0	0	0	0	1	0	0	0	0	0	0	2	0	18	0	0	0	0	11	1	0	21	0	0	0	0	0	0	0	0	0	0	41	6	0	0	0
ASV_796	Bacteria	Actinobacteria	Coriobacteriia	Coriobacteriales	Coriobacteriales_Incertae_Sedis	NA	0	6	0	3	0	1	0	15	0	0	0	3	0	1	0	0	0	0	5	8	0	0	0	3	6	0	1	20	0	2	0	4	0	0	4	0	1	0	34	14	0	0	0
ASV_797	Bacteria	Firmicutes	Clostridia	Clostridiales	Clostridiaceae_1	Clostridium_sensu_stricto_1	0	0	1	0	0	0	0	0	0	66	0	0	8	0	0	0	2	3	2	0	0	0	10	1	1	0	0	0	0	0	0	0	0	1	3	0	0	4	0	1	0	0	9
ASV_798	Bacteria	Bacteroidetes	Bacteroidia	Bacteroidales	Tannerellaceae	Parabacteroides	0	0	0	0	0	0	0	0	0	0	0	0	0	0	0	0	0	0	0	0	0	0	1	0	9	0	0	53	0	0	0	0	0	0	17	0	1	0	19	34	0	0	0
ASV_799	Bacteria	Firmicutes	Clostridia	Clostridiales	Lachnospiraceae	NA	0	0	1	0	1	0	0	101	0	0	0	3	0	0	0	1	0	12	5	0	0	9	0	0	0	0	0	0	0	0	0	0	0	0	0	0	0	0	0	0	0	0	0
ASV_800	Bacteria	Firmicutes	Clostridia	Clostridiales	Ruminococcaceae	Ruminococcaceae_NK4A214_group	0	0	1	0	0	0	0	122	0	0	0	2	0	0	0	0	0	0	1	0	0	5	0	0	1	0	0	0	0	0	0	0	0	0	1	0	0	0	0	0	0	0	0
ASV_801	Bacteria	Firmicutes	Clostridia	Clostridiales	Ruminococcaceae	Ruminiclostridium_5	0	0	0	0	2	0	0	0	0	0	1	3	0	1	0	0	4	0	0	8	0	0	0	0	2	4	2	11	0	0	0	0	0	0	1	0	0	0	93	0	0	0	1
ASV_802	Bacteria	Firmicutes	Clostridia	Clostridiales	Ruminococcaceae	Faecalibacterium	0	0	0	0	0	4	0	0	0	0	0	0	0	4	0	0	2	4	0	8	1	1	0	0	8	1	0	94	0	0	0	0	0	1	0	0	0	0	4	1	0	0	0
ASV_804	Bacteria	Actinobacteria	Actinobacteria	Corynebacteriales	Corynebacteriaceae	Corynebacterium_1	0	16	3	0	2	0	0	24	1	4	0	0	0	0	2	0	0	27	12	0	8	0	0	0	10	0	0	1	0	0	2	0	2	0	0	0	0	0	16	0	0	0	2
ASV_805	Bacteria	Proteobacteria	Gammaproteobacteria	Enterobacteriales	Enterobacteriaceae	Escherichia/Shigella	0	0	0	0	0	0	0	0	0	0	0	0	0	0	0	0	0	0	0	1	0	2	0	0	0	0	0	0	0	0	0	0	0	0	0	0	0	0	0	0	0	0	0
ASV_806	Bacteria	Bacteroidetes	Bacteroidia	Bacteroidales	Prevotellaceae	NA	0	0	0	0	0	0	0	0	0	0	0	0	0	0	0	0	0	0	0	0	0	0	0	0	19	2	0	9	0	0	0	0	0	0	65	0	0	0	17	14	0	0	2
ASV_807	Bacteria	Bacteroidetes	Bacteroidia	Bacteroidales	Rikenellaceae	Mucinivorans	1	3	0	3	0	2	11	6	16	1	1	2	1	0	0	1	4	6	54	2	8	0	0	0	0	0	0	0	0	0	0	0	0	0	0	0	0	0	0	0	0	0	0
ASV_808	Bacteria	Bacteroidetes	Bacteroidia	Bacteroidales	Rikenellaceae	Rikenellaceae_RC9_gut_group	0	45	0	16	0	7	1	0	1	0	1	1	0	0	0	0	0	0	3	30	2	0	0	0	4	0	0	12	0	0	0	0	0	0	0	0	0	0	4	4	0	0	0
ASV_809	Bacteria	Firmicutes	Clostridia	Clostridiales	Ruminococcaceae	Ruminiclostridium_9	0	10	0	9	0	0	0	49	0	0	2	3	0	0	0	0	0	0	0	16	0	0	0	0	4	0	0	5	0	0	1	0	0	0	4	0	0	0	26	2	0	0	0
ASV_810	Bacteria	Firmicutes	Clostridia	Clostridiales	Peptostreptococcaceae	NA	0	0	7	0	0	2	0	0	0	0	1	5	2	0	0	1	0	0	3	0	0	41	0	0	0	0	0	0	0	0	0	0	0	0	35	0	0	0	0	13	0	0	14
ASV_811	Bacteria	Firmicutes	Erysipelotrichia	Erysipelotrichales	Erysipelotrichaceae	Erysipelatoclostridium	0	0	0	0	0	5	0	0	0	0	0	0	0	0	0	0	0	0	0	0	0	0	0	0	18	2	0	0	0	0	0	0	0	0	12	0	0	0	90	0	0	0	0
ASV_812	Bacteria	Firmicutes	Bacilli	Lactobacillales	Leuconostocaceae	Weissella	2	1	2	0	3	10	0	6	0	0	0	0	8	0	6	0	4	38	28	0	0	0	2	2	1	1	0	0	0	0	1	2	0	0	0	0	0	0	0	0	0	0	0
ASV_813	Bacteria	Firmicutes	Clostridia	Clostridiales	Clostridiaceae_1	Clostridium_sensu_stricto_1	0	0	1	0	0	0	0	0	0	43	0	2	26	0	0	0	0	18	0	0	0	9	0	0	0	0	0	0	0	0	0	0	0	20	0	0	0	0	0	0	0	0	0
ASV_814	Bacteria	Fusobacteria	Fusobacteriia	Fusobacteriales	Fusobacteriaceae	Fusobacterium	0	0	1	0	0	0	0	1	22	0	3	0	0	0	0	0	0	0	0	0	19	0	0	0	0	0	0	0	6	0	12	0	0	0	3	50	0	8	0	0	0	0	0
ASV_815	Bacteria	Firmicutes	Clostridia	Clostridiales	Ruminococcaceae	Ruminococcaceae_UCG-014	0	0	0	0	0	0	5	0	0	1	0	0	0	1	0	0	0	0	0	0	0	0	0	0	0	0	0	14	0	0	0	0	0	0	0	0	0	0	106	3	0	0	0
ASV_816	Bacteria	Firmicutes	Clostridia	Clostridiales	Clostridiales_vadinBB60_group	NA	0	13	0	0	0	0	3	0	0	0	0	0	0	0	0	0	0	0	0	75	0	0	0	0	0	0	0	12	0	0	0	0	0	0	0	0	0	0	16	9	0	0	0
ASV_817	Bacteria	Bacteroidetes	Bacteroidia	Bacteroidales	Marinifilaceae	Odoribacter	0	9	1	13	0	8	0	11	0	0	5	1	0	0	0	0	1	0	2	14	0	0	0	0	8	0	0	12	0	0	0	0	0	0	12	0	0	0	28	3	0	0	0
ASV_818	Bacteria	Tenericutes	Mollicutes	Mollicutes_RF39	NA	NA	0	9	0	1	0	5	0	0	0	0	0	0	0	1	0	0	0	0	0	0	0	0	0	0	0	0	0	6	0	0	0	0	0	0	0	0	0	0	107	0	0	0	0
ASV_819	Bacteria	Firmicutes	Clostridia	Clostridiales	Ruminococcaceae	Subdoligranulum	0	5	3	2	0	0	0	7	0	0	12	17	0	1	0	0	4	14	38	0	0	2	0	0	6	1	0	0	0	0	0	0	0	0	2	0	0	0	11	0	0	0	2
ASV_820	Bacteria	Firmicutes	Clostridia	Clostridiales	Ruminococcaceae	Ruminococcaceae_V9D2013_group	0	3	0	0	0	1	0	0	0	0	0	0	0	0	0	0	0	0	1	1	0	0	0	0	3	0	0	0	0	0	0	0	0	0	2	0	0	0	114	1	0	0	2
ASV_821	Bacteria	Tenericutes	Mollicutes	Mollicutes_RF39	NA	NA	0	1	0	0	0	0	0	0	0	0	0	0	0	0	0	0	0	0	0	0	0	0	0	0	2	0	0	2	0	0	0	0	0	0	0	0	0	0	124	0	0	0	0
ASV_822	Bacteria	Firmicutes	Bacilli	Lactobacillales	Streptococcaceae	Streptococcus	15	0	3	0	1	7	1	0	0	0	0	5	15	0	14	0	1	28	4	0	2	13	0	0	0	0	0	0	0	0	2	1	3	0	0	0	0	0	0	0	4	0	5
ASV_823	Bacteria	Actinobacteria	Actinobacteria	Micrococcales	Microbacteriaceae	NA	2	0	1	0	1	3	1	18	0	0	0	3	5	0	6	0	0	29	37	0	2	0	1	0	2	10	0	0	0	0	0	1	1	0	0	0	0	0	0	1	0	1	0
ASV_824	Bacteria	Firmicutes	Clostridia	Clostridiales	Ruminococcaceae	Butyricicoccus	1	5	0	12	1	4	4	28	0	0	3	1	1	1	0	0	2	1	20	15	0	1	0	0	8	1	0	9	0	0	0	0	0	0	7	0	0	0	1	0	0	0	0
ASV_825	Bacteria	Firmicutes	Clostridia	Clostridiales	Peptostreptococcaceae	Romboutsia	1	3	0	0	0	0	3	0	0	0	0	0	1	1	0	0	0	0	0	2	4	0	0	0	4	0	0	16	0	0	0	0	0	2	9	0	3	0	0	74	0	1	0
ASV_826	Bacteria	Firmicutes	Clostridia	Clostridiales	Ruminococcaceae	Pygmaiobacter	0	8	0	4	0	0	0	0	0	0	1	0	2	0	0	0	0	0	3	9	0	0	0	0	15	2	0	9	0	0	0	0	0	0	9	0	0	0	66	0	0	0	0
ASV_827	Bacteria	Firmicutes	Clostridia	Clostridiales	Lachnospiraceae	Marvinbryantia	0	2	0	28	0	1	0	0	0	0	24	0	3	1	0	2	3	0	2	3	0	14	0	0	26	1	0	17	0	0	0	0	0	0	1	0	0	0	0	0	0	0	0
ASV_828	Bacteria	Firmicutes	Clostridia	Clostridiales	Lachnospiraceae	NA	0	1	0	11	0	3	0	66	0	0	5	2	0	1	0	0	5	6	6	0	0	8	0	0	7	1	0	0	0	0	0	0	0	0	0	0	0	0	0	0	0	0	4
ASV_829	Bacteria	Firmicutes	Clostridia	Clostridiales	Lachnospiraceae	NA	0	0	0	7	0	4	0	103	0	0	0	0	0	0	0	0	0	4	0	0	0	2	0	0	1	0	0	0	0	0	0	0	0	0	1	0	0	0	0	0	0	0	4
ASV_831	Bacteria	Bacteroidetes	Bacteroidia	Flavobacteriales	Weeksellaceae	Chryseobacterium	15	3	6	1	1	1	0	29	0	1	8	0	1	3	18	7	0	3	1	1	0	8	0	0	0	0	0	0	0	0	0	0	0	0	0	0	0	0	0	0	0	0	0
ASV_832	Bacteria	Firmicutes	Clostridia	Clostridiales	Ruminococcaceae	Subdoligranulum	0	1	4	4	0	0	1	39	0	0	19	4	0	2	1	0	1	10	15	0	0	3	0	0	7	0	1	0	0	0	0	0	0	0	5	0	0	0	6	0	0	3	1
ASV_833	Bacteria	Firmicutes	Clostridia	Clostridiales	Lachnospiraceae	NA	0	0	0	0	0	0	0	0	1	0	0	0	0	0	0	0	0	0	0	0	41	0	0	0	24	2	0	2	0	0	9	0	0	0	1	4	0	0	41	0	0	0	0
ASV_834	Bacteria	Bacteroidetes	Bacteroidia	Bacteroidales	Tannerellaceae	Parabacteroides	0	0	0	0	0	0	0	0	0	0	0	0	0	0	0	0	0	0	0	0	0	0	0	0	17	0	0	50	0	0	0	0	0	0	13	0	0	0	8	34	0	0	2
ASV_835	Bacteria	Proteobacteria	Gammaproteobacteria	Aeromonadales	Succinivibrionaceae	Anaerobiospirillum	0	84	7	0	0	5	0	0	0	0	0	2	0	0	0	0	0	2	0	3	0	0	0	0	0	0	0	0	0	0	0	0	0	0	15	0	0	0	0	3	0	0	1
ASV_836	Bacteria	Firmicutes	Clostridia	Clostridiales	Ruminococcaceae	Ruminococcaceae_UCG-014	0	5	1	0	0	3	0	0	0	0	0	1	0	1	0	0	0	0	0	1	0	0	0	0	7	1	0	2	0	0	0	0	0	0	0	0	0	0	101	2	0	0	1
ASV_837	Bacteria	Firmicutes	Clostridia	Clostridiales	Ruminococcaceae	NA	0	8	0	4	0	1	0	12	1	0	1	0	0	0	0	0	0	0	0	0	0	0	0	0	4	1	0	1	0	0	0	0	0	0	3	0	0	0	89	0	0	0	0
ASV_838	Bacteria	Firmicutes	Bacilli	Lactobacillales	Lactobacillaceae	Lactobacillus	0	1	10	0	1	20	12	0	2	1	0	14	4	16	2	16	13	2	9	0	2	0	0	0	0	0	0	0	0	0	0	0	0	0	0	0	0	0	0	0	0	0	0
ASV_839	Bacteria	Actinobacteria	Actinobacteria	Micrococcales	Micrococcaceae	Paenarthrobacter	5	0	0	0	0	1	0	29	0	1	0	0	11	0	24	0	2	17	11	0	0	1	1	1	0	1	0	0	0	0	0	2	0	0	0	0	0	0	0	0	5	0	2
ASV_840	Bacteria	Actinobacteria	Actinobacteria	Micrococcales	Microbacteriaceae	Rathayibacter	3	0	0	0	2	11	0	18	0	0	0	0	12	2	7	0	11	21	15	0	0	0	1	0	1	1	0	0	0	0	1	0	1	0	0	0	0	0	0	0	2	0	0
ASV_841	Bacteria	Firmicutes	Clostridia	Clostridiales	Ruminococcaceae	Ruminococcaceae_UCG-014	0	9	1	83	0	10	3	6	0	0	0	0	0	4	0	0	2	0	0	0	0	2	0	0	2	0	0	0	0	0	0	0	0	0	0	0	0	0	0	2	0	0	0
ASV_842	Bacteria	Firmicutes	Clostridia	Clostridiales	Lachnospiraceae	Eisenbergiella	0	5	4	12	0	1	0	59	0	0	14	1	0	0	0	0	0	0	6	1	0	1	0	0	3	0	0	1	0	0	0	0	0	0	12	0	0	0	0	0	0	0	4
ASV_843	Bacteria	Firmicutes	Clostridia	Clostridiales	Lachnospiraceae	CHKCI001	0	4	0	0	1	2	0	0	2	0	3	0	0	0	0	0	0	0	0	60	0	0	0	0	13	0	0	38	0	0	0	0	0	0	0	0	0	0	0	1	0	0	0
ASV_844	Bacteria	Firmicutes	Clostridia	Clostridiales	Ruminococcaceae	Faecalibacterium	0	3	3	5	0	6	0	60	0	1	7	3	0	2	0	1	1	0	2	0	0	3	0	0	12	2	0	0	0	0	0	0	0	0	0	0	0	0	0	0	0	0	12
ASV_845	Bacteria	Firmicutes	Bacilli	Lactobacillales	Lactobacillaceae	Lactobacillus	0	2	2	0	0	7	5	0	0	0	0	0	0	0	0	0	1	0	0	0	0	0	13	1	0	1	2	0	0	0	0	0	0	0	0	1	1	3	0	11	39	2	2
ASV_846	Bacteria	Firmicutes	Clostridia	Clostridiales	Lachnospiraceae	Anaerostipes	0	1	0	33	2	7	0	5	0	0	6	2	0	5	0	2	0	0	3	0	1	13	0	0	15	0	0	0	0	0	0	0	0	0	6	0	0	0	21	0	0	1	0
ASV_847	Bacteria	Firmicutes	Clostridia	Clostridiales	Ruminococcaceae	Subdoligranulum	1	0	3	1	0	8	5	1	0	0	8	7	0	1	0	0	0	5	3	3	0	1	0	0	8	0	0	3	0	0	0	0	0	0	8	0	0	2	42	1	0	0	1
ASV_848	Bacteria	Firmicutes	Erysipelotrichia	Erysipelotrichales	Erysipelotrichaceae	Erysipelatoclostridium	0	13	0	5	0	0	0	0	6	0	14	0	0	0	0	0	2	0	0	0	9	0	0	0	17	3	0	19	0	0	0	0	0	0	9	0	0	0	18	8	0	0	0
ASV_849	Bacteria	Firmicutes	Clostridia	Clostridiales	Ruminococcaceae	NA	0	8	3	6	0	2	0	0	0	0	2	3	1	0	0	0	0	0	14	11	0	0	0	0	16	0	0	25	0	0	1	0	0	0	2	0	0	0	24	5	0	0	0
ASV_850	Bacteria	Firmicutes	Clostridia	Clostridiales	Lachnospiraceae	NA	0	4	4	26	0	8	0	62	0	1	0	1	2	3	0	0	0	1	0	0	0	1	0	0	4	0	0	0	0	0	0	0	0	0	6	0	0	0	0	0	0	0	0
ASV_851	Bacteria	Proteobacteria	Gammaproteobacteria	Aeromonadales	Succinivibrionaceae	Anaerobiospirillum	0	0	0	0	0	0	0	0	0	0	0	0	0	0	0	0	0	0	0	0	0	0	0	1	56	0	0	34	0	0	1	0	0	0	7	0	0	0	0	0	0	0	19
ASV_852	Bacteria	Cyanobacteria	Melainabacteria	Gastranaerophilales	NA	NA	0	16	0	25	0	19	3	0	0	1	0	0	0	0	0	0	1	7	0	37	0	0	0	0	0	0	0	6	0	0	0	0	0	0	0	0	0	0	1	0	0	0	6
ASV_853	Bacteria	Firmicutes	Clostridia	Clostridiales	Peptostreptococcaceae	Romboutsia	0	4	0	0	1	0	0	0	0	0	1	7	0	0	0	0	0	0	0	0	0	5	2	0	3	0	1	6	0	0	0	0	0	0	42	0	0	0	0	33	0	0	10
ASV_854	Bacteria	Firmicutes	Clostridia	Clostridiales	Lachnospiraceae	NA	0	1	2	4	0	6	0	0	0	0	6	0	0	1	0	1	0	0	0	0	0	1	0	0	29	1	0	4	0	0	0	0	0	0	10	0	0	0	51	3	0	0	0
ASV_855	Bacteria	Firmicutes	Clostridia	Clostridiales	Lachnospiraceae	CHKCI001	0	0	0	0	1	0	4	0	5	2	0	0	0	2	0	0	0	1	0	0	3	0	3	2	24	2	1	9	0	4	2	0	0	0	4	3	2	1	34	1	0	0	0
ASV_856	Bacteria	Firmicutes	Clostridia	Clostridiales	Peptostreptococcaceae	Sporacetigenium	0	0	0	0	0	0	0	0	0	0	0	0	0	0	0	0	0	0	0	0	0	0	16	3	0	0	0	2	0	9	1	6	0	0	3	0	25	17	0	1	3	1	2
ASV_857	Bacteria	Firmicutes	Clostridia	Clostridiales	Lachnospiraceae	NA	0	0	0	0	0	0	0	0	0	0	0	0	0	0	0	0	0	0	0	0	0	0	0	1	1	1	0	112	0	0	0	0	2	0	0	0	0	0	0	3	0	0	0
ASV_858	Bacteria	Bacteroidetes	Bacteroidia	Bacteroidales	NA	NA	0	0	0	0	0	0	0	0	0	0	0	0	0	0	0	0	0	0	0	0	0	0	0	0	6	1	0	27	0	0	0	0	0	0	6	0	0	0	76	4	0	0	2
ASV_859	Bacteria	Firmicutes	Clostridia	Clostridiales	Family_XI	Helcococcus	1	19	0	0	0	0	1	25	1	0	2	0	1	10	1	4	5	20	6	0	3	0	0	2	8	5	0	0	0	0	0	0	2	0	0	0	0	0	0	0	0	0	0
ASV_860	Bacteria	Firmicutes	Clostridia	Clostridiales	Lachnospiraceae	NA	0	0	0	0	0	0	0	0	17	0	0	0	0	0	0	0	0	0	0	0	1	0	0	0	8	2	0	1	1	0	0	0	0	0	0	0	0	0	91	0	0	0	0
ASV_861	Bacteria	Firmicutes	Clostridia	Clostridiales	Lachnospiraceae	Anaerosporobacter	0	0	0	0	0	0	0	0	5	0	0	0	0	0	0	0	0	0	0	0	0	0	11	4	13	2	0	5	0	35	0	0	0	2	6	0	1	2	0	2	3	1	9
ASV_862	Bacteria	Firmicutes	Clostridia	Clostridiales	Ruminococcaceae	Intestinimonas	0	24	0	1	0	0	2	0	0	0	2	0	0	2	0	0	1	1	0	11	0	1	0	0	5	0	0	8	0	0	0	0	0	0	3	0	0	0	57	2	0	0	0
ASV_863	Bacteria	Bacteroidetes	Bacteroidia	Bacteroidales	Muribaculaceae	NA	0	22	0	13	1	5	0	0	0	0	8	3	1	0	0	0	3	1	5	37	0	0	0	0	2	0	0	4	0	0	0	0	0	0	0	0	0	0	15	0	0	0	0
ASV_864	Bacteria	Firmicutes	Clostridia	Clostridiales	Ruminococcaceae	Ruminococcaceae_UCG-014	0	2	0	0	0	0	0	0	0	0	0	8	0	0	0	0	0	0	0	0	0	0	0	0	2	0	0	0	0	0	0	0	0	0	0	0	0	0	108	0	0	0	0
ASV_865	Bacteria	Firmicutes	Clostridia	Clostridiales	Peptostreptococcaceae	Terrisporobacter	0	0	0	0	0	0	0	0	0	0	0	0	1	0	0	0	0	0	0	0	0	1	18	0	0	1	0	0	0	4	3	5	8	2	15	0	0	3	0	6	4	2	19
ASV_866	Bacteria	Proteobacteria	Alphaproteobacteria	Rickettsiales	Mitochondria	NA	4	5	4	0	1	0	0	0	0	0	0	1	4	0	2	0	2	5	0	0	0	8	10	0	5	7	0	0	0	0	0	4	0	3	1	0	1	0	0	2	5	0	5
ASV_867	Bacteria	Actinobacteria	Actinobacteria	Micrococcales	Micrococcaceae	Yaniella	3	17	1	0	3	20	27	10	0	5	0	0	2	8	4	0	7	4	0	0	2	1	0	0	1	1	0	0	0	1	2	0	0	0	0	0	0	0	0	0	0	0	0
ASV_868	Bacteria	Firmicutes	Clostridia	Clostridiales	Ruminococcaceae	Ruminococcaceae_UCG-009	0	11	0	2	0	0	0	0	0	0	0	0	0	0	0	0	0	5	0	7	0	0	0	0	0	0	0	5	0	0	0	0	0	0	0	0	0	0	87	2	0	0	0
ASV_869	Bacteria	Firmicutes	Clostridia	Clostridiales	Lachnospiraceae	NA	0	0	2	0	1	0	0	0	22	1	0	0	0	0	0	0	0	0	0	1	1	10	3	0	2	0	0	0	0	3	22	0	0	0	0	15	0	0	0	0	0	0	17
ASV_870	Bacteria	Firmicutes	Clostridia	Clostridiales	Ruminococcaceae	Flavonifractor	0	0	0	0	0	0	0	0	0	0	0	0	0	0	0	0	0	0	0	14	0	0	0	0	8	0	0	10	0	0	0	0	0	0	0	0	0	0	87	0	0	0	0
ASV_871	Bacteria	Proteobacteria	Gammaproteobacteria	Enterobacteriales	Enterobacteriaceae	Escherichia/Shigella	2	0	2	0	2	4	0	25	0	0	1	0	0	0	0	0	1	4	7	0	0	0	0	0	0	0	0	0	0	0	0	0	0	0	0	0	0	2	26	0	0	0	0
ASV_872	Bacteria	Firmicutes	Clostridia	Clostridiales	Ruminococcaceae	Ruminococcaceae_UCG-014	1	0	0	0	0	0	0	0	1	0	0	0	0	1	0	0	3	5	0	60	0	0	0	0	2	0	0	41	0	0	1	0	0	0	0	0	0	0	0	2	0	0	0
ASV_873	Bacteria	Bacteroidetes	Bacteroidia	Bacteroidales	Prevotellaceae	Prevotellaceae_UCG-001	0	8	21	33	0	8	0	0	0	1	24	6	2	0	0	1	0	0	7	0	0	1	0	0	0	0	0	0	0	0	0	0	0	0	0	0	0	0	0	0	0	0	6
ASV_874	Bacteria	Tenericutes	Mollicutes	Mollicutes_RF39	NA	NA	0	7	4	17	0	31	0	0	0	0	8	0	0	1	0	0	1	0	0	0	0	0	0	0	2	0	0	2	0	0	0	0	0	0	3	0	0	0	29	0	0	0	4
ASV_875	Bacteria	Firmicutes	Bacilli	Lactobacillales	Lactobacillaceae	Lactobacillus	0	2	5	0	0	0	0	0	0	0	0	0	0	12	1	0	1	0	0	0	0	1	5	0	0	5	66	0	0	0	0	0	8	0	0	0	0	0	0	0	5	0	0
ASV_876	Bacteria	Firmicutes	Clostridia	Clostridiales	Family_XIII	NA	0	0	1	2	0	0	0	8	0	0	3	2	0	0	0	0	3	0	0	1	0	0	0	0	4	0	0	9	0	0	1	0	0	0	3	0	0	0	78	0	0	0	0
ASV_877	Bacteria	Firmicutes	Clostridia	Clostridiales	Christensenellaceae	Christensenellaceae_R-7_group	0	0	0	1	0	0	0	0	0	0	0	2	0	0	0	0	0	0	0	19	0	0	0	0	7	1	0	2	0	0	0	0	0	0	0	0	0	0	83	0	0	1	0
ASV_878	Bacteria	Firmicutes	Clostridia	Clostridiales	Peptostreptococcaceae	Peptoclostridium	0	0	0	0	0	0	0	0	0	0	0	0	0	0	0	0	0	0	0	0	0	0	1	7	4	4	4	5	8	6	1	3	1	3	2	2	5	7	3	11	2	2	6
ASV_879	Bacteria	Actinobacteria	Actinobacteria	Corynebacteriales	Corynebacteriaceae	Corynebacterium_1	12	0	0	0	1	0	0	0	0	0	0	3	1	0	1	0	31	56	1	0	0	9	0	0	0	0	0	0	0	0	0	0	0	0	0	0	0	0	0	0	0	0	0
ASV_880	Bacteria	Cyanobacteria	Melainabacteria	Gastranaerophilales	NA	NA	0	65	0	6	0	0	0	0	0	0	0	0	0	0	0	0	2	0	0	22	0	0	0	0	2	0	0	12	0	0	0	0	0	0	0	0	0	0	0	8	0	0	0
ASV_881	Bacteria	Bacteroidetes	Bacteroidia	Bacteroidales	Rikenellaceae	S50_wastewater-sludge_group	0	13	0	27	0	0	1	0	0	0	1	3	0	0	1	0	0	1	0	36	0	0	0	0	3	0	0	14	0	0	0	0	0	0	0	0	0	0	11	5	0	0	0
ASV_882	Bacteria	Firmicutes	Bacilli	Lactobacillales	Enterococcaceae	Enterococcus	0	0	0	0	1	0	0	1	0	0	0	4	0	2	1	0	0	5	0	0	6	0	2	4	1	1	56	1	2	0	0	1	4	0	0	0	2	1	0	0	1	1	3
ASV_883	Bacteria	Firmicutes	Clostridia	Clostridiales	Ruminococcaceae	NA	0	0	0	0	0	0	1	0	0	0	0	0	0	0	0	0	0	1	0	15	0	0	0	0	1	0	0	6	0	0	0	0	0	0	0	0	0	0	86	7	0	0	0
ASV_884	Bacteria	Firmicutes	Clostridia	Clostridiales	Clostridiaceae_1	Clostridium_sensu_stricto_1	0	0	0	0	0	0	0	0	0	7	0	2	0	0	1	0	0	0	0	0	0	0	15	2	1	0	0	0	2	3	4	10	2	2	0	0	12	10	0	4	0	0	6
ASV_885	Bacteria	Firmicutes	Clostridia	Clostridiales	Peptococcaceae	Peptococcus	0	2	5	6	0	0	0	66	0	0	0	0	0	0	3	0	0	13	6	1	0	3	0	0	5	0	0	1	0	0	0	0	0	1	3	0	0	0	0	0	0	0	0
ASV_886	Bacteria	Firmicutes	Clostridia	Clostridiales	Ruminococcaceae	Ruminococcaceae_UCG-010	0	1	0	6	0	0	0	0	0	0	0	0	0	0	0	0	2	0	0	9	0	0	0	0	1	1	0	3	0	0	0	0	0	0	1	0	0	0	89	0	0	0	0
ASV_887	Bacteria	Firmicutes	Negativicutes	Selenomonadales	Veillonellaceae	Veillonella	0	0	0	0	0	2	0	0	0	0	0	0	0	0	0	0	0	0	0	0	0	0	5	0	0	0	0	0	0	2	0	0	0	0	0	0	5	0	0	0	1	0	0
ASV_888	Bacteria	Firmicutes	Clostridia	Clostridiales	Lachnospiraceae	NA	0	0	0	0	0	0	1	0	1	0	0	0	0	0	0	0	0	0	1	0	0	0	0	0	13	1	0	97	0	0	0	0	0	0	0	0	0	0	0	0	0	0	0
ASV_889	Bacteria	Bacteroidetes	Bacteroidia	Bacteroidales	Bacteroidaceae	Bacteroides	0	0	0	0	0	0	0	0	0	0	0	0	0	0	0	0	0	0	0	0	0	0	0	0	16	1	0	4	0	0	0	0	0	0	46	0	0	0	43	3	0	0	1
ASV_890	Bacteria	Elusimicrobia	Elusimicrobia	Elusimicrobiales	Elusimicrobiaceae	Elusimicrobium	0	6	1	75	0	6	0	0	0	0	0	8	3	0	0	0	0	0	0	0	1	2	0	0	1	0	0	4	0	0	1	0	0	0	0	0	0	0	0	7	0	0	0
ASV_891	Bacteria	Firmicutes	Clostridia	Clostridiales	Peptostreptococcaceae	Asaccharospora	0	0	1	0	0	0	0	0	0	0	0	0	0	0	0	0	0	0	0	0	0	0	2	6	1	0	0	12	12	7	0	7	0	3	3	0	5	0	0	0	0	0	0
ASV_892	Bacteria	Firmicutes	Bacilli	Bacillales	Planococcaceae	NA	0	0	0	0	10	0	0	0	0	0	0	0	0	0	0	0	0	0	0	0	1	1	6	0	0	0	0	0	0	0	2	0	0	82	0	4	0	0	0	0	0	0	1
ASV_894	Bacteria	Firmicutes	Bacilli	Lactobacillales	Streptococcaceae	Streptococcus	0	0	0	0	0	0	0	0	0	0	0	0	0	0	0	0	0	0	0	0	0	0	1	80	0	0	0	7	1	0	0	0	0	0	0	0	0	2	0	12	1	0	0
ASV_895	Bacteria	Firmicutes	Bacilli	Lactobacillales	Lactobacillaceae	Lactobacillus	1	2	7	0	0	0	1	0	0	0	0	3	0	3	2	17	9	1	0	0	8	1	2	0	7	2	2	1	0	0	19	0	3	0	0	3	0	0	0	0	4	4	1
ASV_896	Bacteria	Bacteroidetes	Bacteroidia	Bacteroidales	Rikenellaceae	Alistipes	0	25	0	7	0	9	0	17	0	0	15	9	2	0	0	0	0	0	16	10	0	3	0	0	1	0	0	0	0	0	0	0	0	0	0	0	0	0	0	0	0	0	0
ASV_897	Bacteria	Bacteroidetes	Bacteroidia	Bacteroidales	Bacteroidaceae	Bacteroides	0	18	1	7	0	0	0	0	0	0	0	6	0	0	0	0	0	0	0	6	0	0	0	0	13	2	0	17	0	0	2	0	0	0	20	0	0	0	15	5	0	0	0
ASV_898	Bacteria	Firmicutes	Bacilli	Lactobacillales	Lactobacillaceae	Lactobacillus	0	0	0	0	0	3	11	0	0	2	0	65	0	6	4	0	1	0	17	0	2	0	0	0	0	0	0	0	0	0	0	0	0	0	1	0	0	0	0	0	2	0	0
ASV_900	Bacteria	Firmicutes	Clostridia	Clostridiales	Ruminococcaceae	Ruminiclostridium_5	0	9	0	6	0	6	2	0	0	0	3	0	2	1	0	0	3	0	9	1	0	0	0	0	4	1	0	25	0	0	0	0	0	0	1	0	0	0	40	0	0	0	0
ASV_901	Bacteria	Firmicutes	Clostridia	Clostridiales	Lachnospiraceae	NA	0	2	0	19	0	0	0	24	0	0	6	2	3	2	0	0	1	0	6	21	0	0	0	0	11	0	0	6	0	0	0	0	0	0	2	0	0	0	1	4	0	0	1
ASV_902	Bacteria	Actinobacteria	Actinobacteria	Micrococcales	Brevibacteriaceae	Brevibacterium	1	6	0	0	1	5	32	42	0	8	0	0	1	1	0	0	2	0	3	0	6	0	0	0	0	0	0	0	0	0	0	4	0	0	0	0	0	0	0	0	0	0	0
ASV_903	Bacteria	Bacteroidetes	Bacteroidia	Bacteroidales	Rikenellaceae	Alistipes	1	11	1	10	1	2	0	31	0	0	6	4	1	0	0	0	2	0	3	27	0	1	0	0	2	0	0	1	0	0	0	0	0	0	6	0	0	0	2	0	0	0	0
ASV_904	Bacteria	Firmicutes	Clostridia	Clostridiales	Lachnospiraceae	Lachnoclostridium	0	14	0	23	0	0	3	0	0	2	4	0	0	0	0	0	0	2	0	6	0	0	0	0	10	1	0	8	0	0	0	0	0	0	5	0	0	0	28	1	0	0	0
ASV_905	Bacteria	Firmicutes	Clostridia	Clostridiales	Peptostreptococcaceae	NA	0	0	4	0	0	0	0	0	0	0	0	0	0	0	0	0	0	0	0	2	0	0	0	0	2	0	0	16	0	0	0	0	0	0	38	0	0	0	1	42	0	0	0
ASV_906	Bacteria	Firmicutes	Clostridia	Clostridiales	Peptostreptococcaceae	Romboutsia	0	0	0	0	0	0	0	0	0	0	0	0	0	0	0	0	0	0	0	0	0	0	12	7	0	0	0	0	1	4	0	5	0	0	5	0	20	15	0	7	3	0	2
ASV_907	Bacteria	Firmicutes	Clostridia	Clostridiales	Lachnospiraceae	Lachnospiraceae_FCS020_group	0	9	4	13	0	0	1	5	0	0	1	0	0	1	0	0	0	0	3	7	0	0	0	0	15	0	1	25	0	0	0	0	0	0	13	0	1	0	12	0	0	0	0
ASV_908	Bacteria	Firmicutes	Clostridia	Clostridiales	Clostridiales_vadinBB60_group	NA	0	7	0	6	0	12	1	0	0	0	0	0	3	0	0	0	0	0	0	33	0	0	0	0	2	0	0	29	0	0	0	0	0	0	0	0	0	0	6	10	0	0	0
ASV_909	Bacteria	Bacteroidetes	Bacteroidia	Bacteroidales	Rikenellaceae	Alistipes	0	6	0	1	0	1	3	24	0	0	16	1	0	0	0	0	0	0	14	3	0	1	0	0	4	0	0	0	0	0	0	0	0	0	8	0	0	0	27	0	0	0	2
ASV_910	Bacteria	Firmicutes	Clostridia	Clostridiales	Family_XIII	NA	0	3	1	13	0	1	2	17	0	0	5	2	0	0	0	0	0	2	0	10	0	2	0	0	1	3	0	1	0	0	0	0	0	0	13	0	0	0	31	2	0	0	1
ASV_911	Bacteria	Firmicutes	Clostridia	Clostridiales	Ruminococcaceae	Oscillibacter	0	2	0	1	0	3	0	3	0	0	3	2	0	0	0	0	2	0	0	2	0	0	0	0	6	1	0	1	0	0	0	0	0	0	8	0	0	0	77	0	0	0	0
ASV_912	Bacteria	Firmicutes	Bacilli	Lactobacillales	Aerococcaceae	Aerosphaera	0	1	0	0	0	0	0	5	0	0	0	0	0	0	0	0	1	100	0	0	0	0	0	0	0	0	0	0	0	0	0	0	0	0	0	0	0	0	0	0	0	0	0
ASV_913	Bacteria	Firmicutes	Clostridia	Clostridiales	Ruminococcaceae	Oscillibacter	0	0	0	5	0	1	0	43	0	0	0	15	11	0	0	0	2	0	5	3	0	1	0	0	1	0	0	0	0	0	0	0	0	0	19	1	0	0	3	1	0	0	0
ASV_914	Bacteria	Firmicutes	Clostridia	Clostridiales	Peptostreptococcaceae	Romboutsia	0	0	0	0	0	0	0	0	3	0	0	0	0	0	0	0	0	0	0	0	0	1	10	1	1	1	0	2	0	29	1	0	1	0	1	0	4	7	1	4	0	0	4
ASV_915	Bacteria	Firmicutes	Clostridia	Clostridiales	Lachnospiraceae	Sellimonas	1	41	0	16	0	8	0	0	0	0	15	6	0	0	0	0	0	1	0	1	0	0	0	0	7	0	0	3	0	0	0	0	0	0	0	0	0	0	0	8	0	0	0
ASV_916	Bacteria	Proteobacteria	Gammaproteobacteria	Betaproteobacteriales	Burkholderiaceae	Sutterella	0	5	0	0	0	1	0	0	0	0	0	0	1	0	0	0	0	0	0	0	0	0	0	0	3	2	0	2	0	0	0	0	0	0	0	0	0	0	96	0	0	0	0
ASV_917	Bacteria	Firmicutes	Clostridia	Clostridiales	Peptostreptococcaceae	Asaccharospora	0	0	0	0	0	0	0	0	0	0	0	0	0	0	0	0	0	0	0	0	0	0	17	3	0	0	0	0	0	10	0	8	0	2	3	0	22	6	0	3	0	0	9
ASV_918	Bacteria	Firmicutes	Bacilli	Lactobacillales	Lactobacillaceae	Lactobacillus	1	0	4	0	0	0	0	0	0	0	0	0	1	12	3	3	1	2	1	0	3	2	2	6	10	4	20	1	1	2	1	0	0	0	0	0	3	0	0	0	7	0	5
ASV_919	Bacteria	Firmicutes	Erysipelotrichia	Erysipelotrichales	Erysipelotrichaceae	NA	0	11	4	18	0	17	0	24	0	0	7	13	1	3	0	0	2	0	0	2	1	0	0	0	1	0	0	0	0	0	0	0	0	0	0	0	0	0	0	0	0	0	5
ASV_920	Bacteria	Firmicutes	Clostridia	Clostridiales	Family_XIII	Family_XIII_AD3011_group	0	2	0	4	0	0	1	0	0	0	1	0	1	3	1	0	0	12	4	5	0	0	0	0	7	1	0	5	0	0	0	0	0	0	2	0	7	0	48	0	0	0	0
ASV_921	Bacteria	Firmicutes	Erysipelotrichia	Erysipelotrichales	Erysipelotrichaceae	Merdibacter	0	0	0	0	0	3	0	0	0	0	16	0	0	0	0	0	2	0	0	0	0	0	0	1	19	2	0	36	0	0	0	0	0	0	4	0	0	0	23	2	0	0	0
ASV_922	Bacteria	Firmicutes	Clostridia	Clostridiales	Lachnospiraceae	Eisenbergiella	0	16	0	1	0	4	2	0	0	0	0	0	0	0	0	0	0	4	0	12	0	0	0	1	5	1	0	27	0	0	0	0	0	0	0	0	0	0	25	9	0	0	0
ASV_923	Bacteria	Firmicutes	Clostridia	Clostridiales	Lachnospiraceae	NA	0	5	1	26	0	2	0	43	0	0	0	1	0	2	0	0	0	8	2	2	0	0	0	0	3	0	0	1	0	0	0	0	0	0	8	0	0	0	0	0	0	0	3
ASV_924	Bacteria	Firmicutes	Clostridia	Clostridiales	Christensenellaceae	Christensenellaceae_R-7_group	0	5	2	0	0	2	2	0	0	0	0	0	0	1	0	0	0	1	0	7	0	0	0	0	12	2	0	33	0	0	0	0	0	0	0	0	0	0	36	4	0	0	0
ASV_925	Bacteria	Actinobacteria	Coriobacteriia	Coriobacteriales	Atopobiaceae	Olsenella	0	3	1	1	0	0	2	50	0	0	1	1	0	0	1	0	1	18	10	1	1	5	0	0	3	0	0	1	0	0	0	0	0	0	0	0	1	0	5	1	0	0	0
ASV_926	Bacteria	Bacteroidetes	Bacteroidia	Bacteroidales	Bacteroidaceae	Bacteroides	0	1	1	11	0	6	2	0	0	0	68	5	0	0	0	0	1	0	0	1	0	0	0	0	2	0	0	0	0	0	0	0	0	0	0	0	0	0	0	0	0	0	9
ASV_927	Bacteria	Firmicutes	Clostridia	Clostridiales	Peptostreptococcaceae	Romboutsia	0	0	4	0	5	0	0	0	0	3	0	5	0	0	0	0	0	1	0	0	1	4	1	0	1	0	2	0	1	1	3	20	2	2	0	0	2	3	0	6	0	8	4
ASV_928	Bacteria	Firmicutes	Clostridia	Clostridiales	Lachnospiraceae	NA	0	0	0	0	0	3	2	79	0	0	0	2	0	0	0	0	0	13	0	0	0	8	0	0	0	0	0	0	0	0	0	0	0	0	0	0	0	0	0	0	0	0	0
ASV_929	Bacteria	Firmicutes	Clostridia	Clostridiales	Ruminococcaceae	Ruminococcaceae_UCG-007	0	0	0	0	0	0	0	0	0	0	0	0	0	0	0	0	0	0	0	0	0	0	0	0	1	0	0	2	0	0	0	0	0	0	0	0	0	0	101	3	0	0	0
ASV_930	Bacteria	Firmicutes	Clostridia	Clostridiales	Ruminococcaceae	Pygmaiobacter	0	0	0	0	0	0	0	0	0	0	0	0	0	0	0	0	0	0	0	0	0	0	0	0	1	0	0	0	0	0	0	0	0	0	1	0	0	0	99	0	0	0	1
ASV_931	Bacteria	Firmicutes	Clostridia	Clostridiales	Ruminococcaceae	Ruminococcaceae_UCG-005	0	4	1	7	0	0	0	0	0	0	0	0	0	0	0	0	0	0	2	1	0	0	0	0	1	0	0	8	0	0	0	0	0	0	2	0	0	0	77	3	0	0	0
ASV_932	Bacteria	Proteobacteria	Gammaproteobacteria	Pseudomonadales	Moraxellaceae	Psychrobacter	0	2	0	0	1	1	21	14	0	7	0	1	3	1	0	0	7	46	0	0	1	0	0	0	0	1	0	0	0	0	0	0	0	0	0	0	0	0	0	0	0	0	0
ASV_933	Bacteria	Firmicutes	Clostridia	Clostridiales	Eubacteriaceae	Eubacterium	0	1	0	5	0	5	1	24	0	0	4	2	1	1	2	0	0	24	4	3	0	1	0	2	5	0	0	9	0	0	0	0	0	0	7	0	0	0	0	1	0	0	0
ASV_934	Bacteria	Firmicutes	Bacilli	Lactobacillales	Aerococcaceae	Facklamia	0	0	0	0	0	5	20	9	0	6	0	0	0	0	2	0	2	58	1	0	0	0	0	1	1	0	0	0	0	0	0	0	0	0	0	0	0	0	0	0	0	0	0
ASV_935	Bacteria	Firmicutes	Bacilli	Bacillales	Staphylococcaceae	Staphylococcus	1	1	0	0	1	2	1	8	0	1	0	0	2	1	0	0	2	5	1	0	3	0	5	2	23	0	0	0	2	2	0	16	0	1	4	0	3	0	0	0	0	0	0
ASV_936	Bacteria	Firmicutes	Clostridia	Clostridiales	Ruminococcaceae	Ruminococcaceae_UCG-014	0	22	9	9	0	7	1	0	3	0	0	1	0	4	0	0	3	0	0	11	0	0	0	0	6	0	0	24	0	0	0	0	0	0	0	0	0	0	5	0	0	0	0
ASV_937	Bacteria	Cyanobacteria	Melainabacteria	Gastranaerophilales	NA	NA	0	10	0	13	0	21	0	0	0	0	0	0	3	0	0	0	0	0	0	4	0	0	0	0	14	0	0	18	0	0	0	0	0	0	0	0	0	0	16	5	0	0	0
ASV_938	Bacteria	Firmicutes	Clostridia	Clostridiales	Ruminococcaceae	Candidatus_Soleaferrea	0	3	0	9	0	0	0	19	0	0	2	0	0	0	1	0	0	0	6	16	0	0	0	0	3	0	0	11	0	0	0	0	0	0	2	0	0	0	31	1	0	0	0
ASV_939	Bacteria	Proteobacteria	Gammaproteobacteria	Enterobacteriales	Enterobacteriaceae	Pantoea	0	0	1	0	1	3	1	25	0	0	0	2	3	2	5	0	3	16	25	0	0	0	0	0	1	0	0	0	0	0	5	0	1	0	1	0	0	0	0	0	0	0	0
ASV_940	Bacteria	Firmicutes	Bacilli	Lactobacillales	Lactobacillaceae	Lactobacillus	0	0	0	0	0	0	38	0	0	0	0	0	0	0	0	0	0	0	0	0	0	1	0	0	1	2	0	0	0	0	0	0	0	0	0	0	0	14	27	8	0	0	0
ASV_941	Bacteria	Firmicutes	Bacilli	Lactobacillales	Leuconostocaceae	Leuconostoc	4	0	1	0	0	2	0	11	0	1	0	3	20	1	15	0	4	16	17	0	0	2	2	0	0	3	0	0	0	0	0	0	0	0	0	0	0	0	0	0	0	0	0
ASV_942	Bacteria	Firmicutes	Clostridia	Clostridiales	Lachnospiraceae	Eisenbergiella	0	11	0	1	0	0	0	7	0	0	7	1	0	1	0	0	0	1	0	3	0	0	1	0	8	0	0	6	0	0	0	0	0	0	38	0	0	0	17	1	0	0	1
ASV_943	Bacteria	Firmicutes	Clostridia	Clostridiales	Lachnospiraceae	Tyzzerella	0	5	1	0	0	0	0	0	42	15	0	0	0	0	0	0	0	0	0	0	14	1	0	0	1	3	1	0	0	3	2	0	0	0	0	7	0	0	7	0	0	0	1
ASV_944	Bacteria	Firmicutes	Clostridia	Clostridiales	Ruminococcaceae	Ruminococcaceae_UCG-013	0	3	0	0	0	0	0	0	0	0	0	0	0	0	0	0	0	0	1	0	0	0	0	0	4	0	0	0	0	0	0	0	0	0	0	0	0	0	96	0	0	0	0
ASV_945	Bacteria	Firmicutes	Clostridia	Clostridiales	Clostridiaceae_1	Clostridium_sensu_stricto_1	0	0	0	0	30	0	0	0	0	2	0	0	7	0	0	0	0	0	0	0	0	5	1	0	0	0	0	0	0	0	1	0	0	0	0	0	0	0	0	0	0	0	0
ASV_946	Bacteria	Firmicutes	Clostridia	Clostridiales	Peptostreptococcaceae	Romboutsia	0	0	0	0	0	0	0	0	9	0	0	0	0	0	0	0	0	0	0	0	4	0	0	1	3	0	0	3	0	2	17	0	0	0	31	14	2	0	0	2	0	0	2
ASV_947	Bacteria	Firmicutes	Erysipelotrichia	Erysipelotrichales	Erysipelotrichaceae	Erysipelotrichaceae_UCG-004	0	0	0	0	0	0	0	0	0	0	0	0	0	0	0	0	0	0	0	0	0	0	0	0	14	0	0	7	0	0	1	0	0	0	68	0	0	0	7	0	0	0	4
ASV_948	Bacteria	Bacteroidetes	Bacteroidia	Bacteroidales	Muribaculaceae	NA	0	12	2	23	0	4	0	0	0	0	1	0	0	0	0	0	0	0	0	0	0	0	0	0	5	0	0	5	0	0	0	0	0	0	13	0	0	0	35	0	0	0	3
ASV_949	Bacteria	Firmicutes	Clostridia	Clostridiales	Lachnospiraceae	NA	0	5	0	11	0	60	0	0	0	0	14	0	0	0	0	0	0	0	0	1	0	0	0	0	9	2	0	0	0	0	0	0	0	0	0	0	0	0	0	0	0	0	0
ASV_950	Bacteria	Firmicutes	Clostridia	Clostridiales	Peptostreptococcaceae	Terrisporobacter	0	1	0	0	1	0	0	0	0	0	0	1	1	0	0	0	0	0	1	0	0	0	28	1	1	0	0	0	2	4	0	0	0	0	0	0	8	6	0	2	3	0	3
ASV_951	Bacteria	Firmicutes	Clostridia	Clostridiales	Lachnospiraceae	Tyzzerella	0	24	0	18	0	0	0	0	0	0	7	0	3	1	0	0	0	0	3	10	0	0	0	0	8	0	0	3	0	0	0	0	0	0	6	0	0	0	18	1	0	0	0
ASV_952	Bacteria	Proteobacteria	Gammaproteobacteria	Betaproteobacteriales	Burkholderiaceae	Parasutterella	0	9	0	4	0	1	0	54	0	0	8	1	2	0	0	0	0	0	3	4	0	0	0	0	5	0	0	3	0	0	0	0	0	0	4	0	0	0	0	4	0	0	0
ASV_953	Bacteria	Firmicutes	Clostridia	Clostridiales	Peptostreptococcaceae	NA	0	8	3	0	0	0	0	0	0	0	0	4	0	0	0	0	0	0	0	0	0	0	0	1	1	0	0	0	0	8	2	7	1	11	4	0	14	2	0	4	0	3	0
ASV_954	Bacteria	Firmicutes	Clostridia	Clostridiales	Ruminococcaceae	Ruminococcaceae_UCG-014	0	5	0	21	0	5	0	0	0	3	0	0	0	2	0	0	0	0	0	6	0	0	0	0	2	0	0	1	0	0	0	0	0	0	0	0	3	0	45	9	0	0	0
ASV_955	Bacteria	Firmicutes	Clostridia	Clostridiales	Ruminococcaceae	Ruminiclostridium_5	0	4	2	1	0	0	0	20	0	0	1	0	1	2	0	0	0	0	2	5	0	2	0	0	21	0	0	35	0	0	0	0	0	0	0	0	0	0	0	2	0	0	3
ASV_956	Bacteria	Firmicutes	Clostridia	Clostridiales	NA	NA	0	4	0	0	0	0	0	0	0	0	0	0	0	0	0	0	0	0	0	0	0	0	0	0	4	0	0	21	0	1	1	1	0	0	0	0	0	0	0	66	1	0	0
ASV_957	Bacteria	Firmicutes	Clostridia	Clostridiales	Ruminococcaceae	Ruminococcaceae_UCG-014	0	1	5	45	0	0	0	0	0	0	4	8	0	3	0	0	1	1	1	0	0	0	0	0	8	0	0	0	0	0	0	3	0	0	20	1	0	0	0	0	0	0	0
ASV_958	Bacteria	Firmicutes	Clostridia	Clostridiales	Peptostreptococcaceae	NA	0	0	0	0	0	0	0	0	8	1	0	0	0	0	0	0	0	0	0	0	0	3	5	0	0	0	1	2	0	0	0	1	0	1	25	0	1	0	0	13	0	0	31
ASV_959	Bacteria	Firmicutes	Clostridia	Clostridiales	Clostridiaceae_1	Clostridium_sensu_stricto_1	1	0	0	0	1	0	0	0	0	79	0	0	3	1	0	0	0	0	0	0	0	0	3	1	0	0	0	0	0	5	0	0	0	0	0	1	0	0	0	0	0	0	0
ASV_960	Bacteria	Bacteroidetes	Bacteroidia	Bacteroidales	Bacteroidaceae	Bacteroides	0	17	0	0	1	0	0	1	0	0	3	0	1	0	0	0	0	3	0	21	2	0	0	0	9	0	0	2	0	0	0	0	0	0	14	0	0	0	14	10	0	0	0
ASV_961	Bacteria	Firmicutes	Clostridia	Clostridiales	Ruminococcaceae	Butyricicoccus	0	5	2	2	0	1	1	0	0	2	1	0	0	0	0	0	1	2	0	5	1	0	1	0	5	0	0	27	0	0	0	2	0	0	0	0	0	0	39	3	0	0	0
ASV_962	Bacteria	Firmicutes	Clostridia	Clostridiales	Ruminococcaceae	Ruminococcaceae_V9D2013_group	0	2	0	0	0	0	0	0	0	0	0	0	0	0	0	0	0	0	0	2	0	0	0	0	0	0	0	0	0	0	0	0	0	0	0	0	0	0	95	2	0	0	0
ASV_963	Bacteria	Epsilonbacteraeota	Campylobacteria	Campylobacterales	Campylobacteraceae	Campylobacter	0	0	0	0	0	0	0	0	0	0	0	0	0	0	0	0	0	0	0	0	0	0	0	0	13	0	0	53	0	0	2	0	0	0	0	0	0	0	0	30	0	0	0
ASV_964	Bacteria	Firmicutes	Clostridia	Clostridiales	Peptostreptococcaceae	NA	1	0	0	0	1	0	0	0	0	0	0	3	5	1	3	0	0	3	7	0	0	2	3	4	0	2	5	0	0	2	0	10	0	3	5	0	0	0	0	3	0	4	9
ASV_965	Bacteria	Firmicutes	Clostridia	Clostridiales	Ruminococcaceae	NA	0	15	0	0	0	2	0	5	0	0	0	0	0	0	0	0	0	0	0	8	0	0	0	0	5	0	0	29	0	0	0	0	0	0	0	0	0	0	34	2	0	0	0
ASV_966	Bacteria	Firmicutes	Clostridia	Clostridiales	Ruminococcaceae	Pseudoflavonifractor	0	12	1	11	0	0	0	9	0	0	14	2	0	1	0	0	0	1	0	5	0	1	0	0	5	1	0	5	0	0	0	0	0	0	16	0	0	0	10	1	0	0	2
ASV_967	Bacteria	Firmicutes	Clostridia	Clostridiales	Ruminococcaceae	Ruminococcaceae_UCG-014	0	5	0	41	0	16	1	0	0	0	0	5	4	5	0	0	0	0	0	0	0	0	0	0	1	0	0	9	0	0	0	0	0	0	1	0	0	0	6	3	0	0	0
ASV_968	Bacteria	Firmicutes	Clostridia	Clostridiales	Ruminococcaceae	Ruminococcaceae_UCG-007	0	2	0	3	0	0	0	0	0	0	0	2	0	0	0	0	0	0	0	1	0	0	0	0	1	0	0	2	0	0	0	0	0	0	0	0	0	0	87	2	0	0	0
ASV_969	Bacteria	Actinobacteria	Coriobacteriia	Coriobacteriales	Atopobiaceae	NA	0	2	2	2	2	0	0	0	0	1	1	4	2	2	0	0	0	1	2	0	0	9	0	0	3	0	0	9	0	0	0	0	1	3	33	0	0	0	0	6	0	0	8
ASV_970	Bacteria	Firmicutes	Clostridia	Clostridiales	Ruminococcaceae	Ruminococcaceae_UCG-014	0	0	0	44	0	0	0	47	0	0	1	0	0	0	0	0	0	0	0	0	0	0	0	0	6	0	0	2	0	0	0	0	0	0	0	0	0	0	0	0	0	0	0
ASV_971	Bacteria	Firmicutes	Erysipelotrichia	Erysipelotrichales	Erysipelotrichaceae	Erysipelotrichaceae_UCG-004	0	0	0	0	0	0	0	0	0	0	0	0	0	0	0	0	0	0	0	0	0	0	0	0	10	0	0	8	0	0	1	0	0	0	71	0	0	0	0	3	0	0	6
ASV_972	Bacteria	Bacteroidetes	Bacteroidia	Bacteroidales	F082	NA	0	0	0	0	0	0	0	0	0	0	0	0	0	0	0	0	0	0	0	0	0	0	0	0	10	1	0	70	0	0	1	0	0	0	2	0	0	0	5	7	0	0	0
ASV_974	Bacteria	Proteobacteria	Deltaproteobacteria	Desulfovibrionales	Desulfovibrionaceae	Mailhella	0	5	0	0	0	0	0	17	0	0	0	1	0	0	0	0	0	0	0	3	0	1	0	0	2	1	0	2	0	0	0	0	0	0	2	0	0	0	65	0	0	0	0
ASV_975	Bacteria	Firmicutes	Clostridia	Clostridiales	Ruminococcaceae	Ruminococcaceae_UCG-010	0	4	0	0	0	0	0	0	0	0	0	0	0	0	0	0	0	0	0	2	0	0	0	0	0	0	0	5	0	0	0	0	0	0	0	0	0	0	86	2	0	0	0
ASV_977	Bacteria	Proteobacteria	Gammaproteobacteria	Betaproteobacteriales	Burkholderiaceae	Sutterella	0	0	13	12	0	0	0	34	0	0	5	2	0	1	0	0	0	0	0	0	0	0	0	0	4	1	0	2	0	0	0	0	0	0	16	0	0	0	8	0	0	0	0
ASV_978	Bacteria	Firmicutes	Clostridia	Clostridiales	Ruminococcaceae	Ruminiclostridium_9	0	0	0	0	0	0	0	2	0	2	3	1	0	0	0	0	0	0	0	3	1	0	0	0	6	0	0	40	0	0	0	0	0	0	0	0	0	0	40	1	0	0	0
ASV_980	Bacteria	Firmicutes	Clostridia	Clostridiales	Family_XIII	S5-A14a	0	12	0	13	0	1	0	32	0	0	0	1	0	0	0	0	0	0	5	11	0	1	0	0	6	0	0	9	0	0	0	0	0	0	4	0	0	0	0	3	0	0	0
ASV_981	Bacteria	Firmicutes	Clostridia	Clostridiales	Ruminococcaceae	Ruminococcaceae_UCG-014	0	7	0	88	0	0	0	0	0	0	0	0	0	1	0	0	0	0	0	2	0	0	0	0	0	0	0	0	0	0	0	0	0	0	0	0	0	0	0	0	0	0	0
ASV_982	Bacteria	Bacteroidetes	Bacteroidia	Bacteroidales	Bacteroidaceae	Bacteroides	0	0	0	0	0	0	0	0	0	0	1	0	0	0	0	0	0	0	0	0	0	0	0	0	22	1	0	12	0	0	1	0	0	0	0	0	0	0	60	0	0	0	0
ASV_983	Bacteria	Bacteroidetes	Bacteroidia	Bacteroidales	Rikenellaceae	Rikenellaceae_RC9_gut_group	0	0	0	0	0	0	0	0	0	0	0	0	0	0	0	0	0	0	0	0	0	0	0	0	14	0	0	1	0	0	0	0	0	0	25	0	0	0	57	0	0	0	1
ASV_984	Bacteria	Firmicutes	Clostridia	Clostridiales	Ruminococcaceae	Faecalibacterium	1	1	0	1	0	0	0	0	0	0	0	0	0	0	0	0	1	0	0	35	0	0	0	0	5	0	0	44	0	0	0	0	0	0	0	0	0	0	1	8	0	0	0
ASV_985	Bacteria	Firmicutes	Clostridia	Clostridiales	Ruminococcaceae	Ruminococcaceae_UCG-014	0	9	0	40	0	0	0	0	1	4	0	2	0	9	0	0	0	0	0	1	1	0	0	0	9	0	0	11	1	0	0	0	1	0	0	0	0	0	0	0	0	0	0
ASV_986	Bacteria	Firmicutes	Clostridia	Clostridiales	Clostridiaceae_1	Clostridium_sensu_stricto_1	0	0	0	0	0	0	0	0	0	60	0	0	0	0	0	0	0	0	0	0	0	0	5	0	0	0	0	0	0	5	0	0	0	0	1	0	0	3	0	0	0	0	2
ASV_987	Bacteria	Actinobacteria	Actinobacteria	Micrococcales	Microbacteriaceae	Leucobacter	3	0	1	0	1	3	1	8	0	0	1	1	5	0	11	0	7	12	12	0	3	2	3	4	0	4	0	0	0	0	0	1	0	1	0	0	0	0	0	0	0	0	0
ASV_988	Bacteria	Firmicutes	Bacilli	Lactobacillales	Lactobacillaceae	Lactobacillus	3	1	38	0	11	1	1	13	0	0	0	0	1	8	0	1	0	0	0	0	4	1	0	0	0	3	8	0	0	0	0	0	0	0	0	0	0	0	0	0	0	1	0
ASV_989	Bacteria	Firmicutes	Clostridia	Clostridiales	Ruminococcaceae	Ruminococcaceae_UCG-014	0	20	1	10	0	4	0	0	0	1	0	1	2	2	0	0	0	1	1	51	0	0	0	0	2	0	0	0	0	0	0	0	0	0	0	0	0	0	0	0	0	0	0
ASV_990	Bacteria	Firmicutes	Clostridia	Clostridiales	Ruminococcaceae	Ruminococcaceae_UCG-014	0	12	0	21	0	5	0	14	0	1	0	0	5	3	0	0	0	1	2	24	0	0	0	0	0	2	2	3	0	0	0	0	0	0	0	0	0	0	0	0	0	0	0
ASV_991	Bacteria	Firmicutes	Clostridia	Clostridiales	Peptococcaceae	Peptococcus	0	6	2	3	0	0	0	12	0	0	1	0	0	1	0	0	1	3	6	1	0	5	0	1	9	1	1	12	0	0	0	0	0	0	0	0	0	0	31	0	0	0	0
ASV_994	Bacteria	Firmicutes	Clostridia	Clostridiales	Ruminococcaceae	Flavonifractor	1	15	0	6	0	0	0	5	0	0	6	1	5	0	0	0	1	0	5	7	0	0	0	0	1	0	0	14	0	0	0	0	0	0	6	0	0	0	20	1	0	0	0
ASV_995	Bacteria	Bacteroidetes	Bacteroidia	Bacteroidales	Barnesiellaceae	NA	0	5	0	10	0	4	0	3	0	0	0	4	2	1	0	0	0	0	1	15	0	0	0	0	7	0	0	26	0	0	0	0	0	0	1	0	0	0	14	2	0	0	0
ASV_996	Bacteria	Firmicutes	Clostridia	Clostridiales	Christensenellaceae	Christensenellaceae_R-7_group	0	1	2	1	0	0	0	4	0	0	0	1	0	1	0	0	0	0	0	33	0	0	0	2	5	0	0	8	0	0	0	0	0	0	0	0	0	0	34	1	0	0	0
ASV_997	Bacteria	Firmicutes	Clostridia	Clostridiales	Ruminococcaceae	Ruminococcaceae_V9D2013_group	0	1	1	4	0	0	0	23	0	0	2	0	0	0	0	0	0	0	0	2	0	0	0	0	1	0	0	4	0	0	0	0	0	0	2	0	0	0	55	0	0	0	0
ASV_999	Bacteria	Firmicutes	Clostridia	Clostridiales	Ruminococcaceae	DTU089	0	0	0	7	0	0	0	0	0	0	0	1	2	0	0	0	1	0	0	1	0	0	0	0	7	0	0	9	0	0	0	0	0	0	2	0	0	0	63	2	0	0	0
ASV_1000	Bacteria	Firmicutes	Bacilli	Lactobacillales	Enterococcaceae	Enterococcus	0	0	0	0	0	0	0	0	0	0	0	0	2	0	0	0	0	8	6	0	8	7	0	2	0	0	12	0	2	0	0	0	0	0	0	0	14	0	0	0	11	0	17
ASV_1001	Bacteria	Actinobacteria	Actinobacteria	Corynebacteriales	Corynebacteriaceae	Corynebacterium_1	0	0	0	0	0	0	0	0	0	0	0	0	0	0	0	0	0	0	0	0	0	0	5	4	26	0	0	0	0	6	6	9	0	2	5	1	6	1	0	2	1	1	0
ASV_1002	Bacteria	Firmicutes	Clostridia	Clostridiales	Ruminococcaceae	Ruminococcaceae_UCG-014	1	12	0	15	0	0	0	0	0	0	0	10	0	4	0	0	0	25	0	7	0	20	0	0	0	0	0	0	0	0	0	0	0	0	0	0	0	0	0	0	0	0	0
ASV_1003	Bacteria	Firmicutes	Clostridia	Clostridiales	Ruminococcaceae	Ruminococcaceae_UCG-014	0	3	0	2	0	2	0	0	0	0	0	5	0	1	0	0	0	0	0	0	0	0	0	0	0	1	0	0	0	0	0	0	0	0	74	0	0	0	0	0	0	2	0
ASV_1005	Bacteria	Firmicutes	Bacilli	Lactobacillales	Leuconostocaceae	Weissella	5	0	1	0	0	7	0	11	0	0	0	2	2	1	9	0	3	20	30	0	0	0	0	0	0	0	0	0	0	0	0	0	1	0	0	0	0	0	0	0	1	0	0
ASV_1006	Bacteria	Elusimicrobia	Elusimicrobia	Elusimicrobiales	Elusimicrobiaceae	Elusimicrobium	0	6	0	39	0	17	0	0	0	0	13	16	2	0	0	0	0	0	0	0	0	0	0	0	0	0	0	0	0	0	0	0	0	0	0	0	0	0	0	0	0	0	0
ASV_1007	Bacteria	Bacteroidetes	Bacteroidia	Bacteroidales	Prevotellaceae	Prevotellaceae_UCG-001	0	4	14	31	0	10	0	2	0	0	20	2	0	0	0	0	0	0	8	0	0	1	0	0	1	0	0	0	0	0	0	0	0	0	0	0	0	0	0	0	0	0	0
ASV_1008	Bacteria	Proteobacteria	Gammaproteobacteria	Pseudomonadales	Moraxellaceae	Psychrobacter	0	3	0	0	1	2	4	12	0	5	0	0	0	1	0	0	8	56	0	0	1	0	0	0	0	0	0	0	0	0	0	0	0	0	0	0	0	0	0	0	0	0	0
ASV_1009	Bacteria	Proteobacteria	Gammaproteobacteria	Enterobacteriales	Enterobacteriaceae	Pseudocitrobacter	0	2	0	0	0	0	0	0	0	12	1	0	0	0	0	0	0	0	0	0	0	2	0	0	0	0	0	0	0	0	0	0	0	0	0	0	0	0	0	0	0	0	0
ASV_1010	Bacteria	Firmicutes	Clostridia	Clostridiales	Peptostreptococcaceae	NA	0	0	1	0	1	0	0	0	11	0	0	2	0	0	0	0	0	0	0	0	4	14	0	1	0	0	0	1	0	1	11	0	0	1	0	20	0	0	1	0	0	0	5
ASV_1011	Bacteria	Firmicutes	Bacilli	Lactobacillales	Lactobacillaceae	Lactobacillus	0	0	0	0	0	3	0	0	0	0	1	0	0	0	0	0	0	0	0	0	0	0	3	4	3	4	4	0	0	0	0	0	0	0	0	0	0	0	0	0	68	2	0
ASV_1012	Bacteria	Firmicutes	Bacilli	Lactobacillales	Lactobacillaceae	Lactobacillus	1	0	0	0	0	6	73	0	0	2	0	0	0	0	0	1	0	0	0	0	0	0	0	0	0	0	0	0	0	0	0	0	0	0	0	0	0	0	4	2	0	0	0
ASV_1013	Bacteria	Bacteroidetes	Bacteroidia	Bacteroidales	Bacteroidaceae	Bacteroides	0	9	0	4	0	0	0	0	0	0	1	9	1	0	0	0	1	0	0	0	0	0	0	0	13	2	0	21	0	0	3	0	0	0	18	0	0	0	4	5	0	0	0
ASV_1014	Bacteria	Firmicutes	Clostridia	Clostridiales	Peptostreptococcaceae	NA	0	1	1	0	0	0	0	0	0	0	0	2	0	0	0	0	0	0	0	0	0	1	0	2	5	1	0	12	0	0	0	0	0	0	39	0	0	0	0	18	0	0	7
ASV_1015	Bacteria	Firmicutes	Clostridia	Clostridiales	Lachnospiraceae	Fusicatenibacter	0	1	0	18	0	1	0	0	0	0	0	0	0	0	0	0	0	0	0	0	0	0	0	0	20	1	0	16	0	0	0	0	0	0	1	0	0	0	34	0	0	0	0
ASV_1016	Bacteria	Firmicutes	Clostridia	Clostridiales	Ruminococcaceae	Intestinimonas	0	1	0	0	0	0	0	0	0	0	1	0	0	0	0	0	0	0	0	3	0	0	0	0	0	0	0	0	0	0	0	0	0	0	0	0	0	0	87	0	0	0	0
ASV_1017	Bacteria	Firmicutes	Clostridia	Clostridiales	Ruminococcaceae	Subdoligranulum	0	0	0	8	0	0	1	7	0	0	1	0	0	1	0	0	0	0	0	0	1	0	0	0	8	0	0	4	0	0	0	0	0	0	0	0	0	0	52	0	0	0	0
ASV_1018	Bacteria	Firmicutes	Clostridia	Clostridiales	Peptostreptococcaceae	NA	0	0	0	0	7	0	0	0	0	0	0	0	0	0	1	1	1	1	2	0	3	3	3	0	3	6	18	0	0	0	1	3	2	2	0	0	7	2	0	0	4	2	3
ASV_1019	Bacteria	Firmicutes	Bacilli	Lactobacillales	Lactobacillaceae	Lactobacillus	0	0	0	0	0	3	0	0	0	0	0	0	0	3	0	0	0	0	0	0	2	0	0	3	17	46	11	0	0	0	0	0	1	0	0	0	0	0	0	0	0	0	0
ASV_1020	Bacteria	Actinobacteria	Coriobacteriia	Coriobacteriales	Atopobiaceae	Olsenella	0	6	0	8	0	2	2	18	0	0	0	1	1	0	0	0	0	17	4	1	5	0	0	0	1	2	1	18	0	0	0	0	0	0	0	0	0	0	3	0	0	0	1
ASV_1021	Bacteria	Firmicutes	Clostridia	Clostridiales	Ruminococcaceae	NA	0	3	0	6	0	0	0	0	0	0	1	0	0	0	0	0	0	0	0	0	0	0	0	0	2	0	0	2	0	0	0	0	0	0	0	0	0	0	72	0	0	0	5
ASV_1022	Bacteria	Firmicutes	Clostridia	Clostridiales	Ruminococcaceae	Intestinimonas	0	2	0	0	0	0	0	0	0	0	0	0	0	0	0	0	0	0	0	4	0	0	0	0	2	0	0	4	0	0	0	0	0	0	0	0	0	0	78	0	0	0	0
ASV_1023	Bacteria	Lentisphaerae	Lentisphaeria	Victivallales	Victivallaceae	Victivallis	0	1	0	0	0	0	0	87	0	0	0	0	0	0	0	0	0	0	2	0	0	0	0	0	0	0	0	0	0	0	0	0	0	0	0	0	0	0	1	0	0	0	0
ASV_1024	Bacteria	Firmicutes	Clostridia	Clostridiales	Ruminococcaceae	GCA-900066225	0	0	0	1	0	0	0	0	0	0	0	0	0	0	0	0	0	0	0	0	0	2	0	0	2	0	0	0	0	0	0	0	0	0	6	0	0	0	80	0	0	0	0
ASV_1025	Bacteria	Firmicutes	Clostridia	Clostridiales	Ruminococcaceae	NA	0	0	0	0	0	0	0	0	0	0	0	0	0	0	0	0	0	0	0	1	0	0	0	0	7	0	0	0	0	0	0	0	0	0	1	0	0	0	76	0	0	0	0
ASV_1026	Bacteria	Firmicutes	Clostridia	Clostridiales	Lachnospiraceae	NA	0	0	0	0	0	0	0	0	0	0	0	0	0	0	0	0	0	0	0	0	0	0	0	0	2	0	0	79	1	5	1	0	0	0	0	0	0	0	0	3	0	0	0
ASV_1028	Bacteria	Firmicutes	Clostridia	Clostridiales	Ruminococcaceae	Harryflintia	0	4	2	0	0	0	0	6	0	0	2	0	0	0	0	0	0	0	0	7	0	0	0	0	0	0	0	4	0	0	0	0	0	0	1	0	0	0	59	4	0	0	1
ASV_1029	Bacteria	Firmicutes	Clostridia	Clostridiales	Lachnospiraceae	UC5-1-2E3	0	3	3	0	0	0	0	0	0	0	0	0	0	0	0	0	0	0	0	1	1	0	1	0	9	0	0	19	0	0	0	0	1	1	24	0	3	0	0	14	0	1	4
ASV_1030	Bacteria	Firmicutes	Clostridia	Clostridiales	Lachnospiraceae	NA	0	0	0	2	0	13	0	0	0	0	0	2	0	0	0	2	3	0	0	0	0	0	0	0	12	0	0	0	0	0	0	0	0	0	11	0	0	0	45	0	0	0	0
ASV_1032	Bacteria	Firmicutes	Bacilli	Lactobacillales	Streptococcaceae	NA	0	0	0	0	0	0	0	0	0	0	0	0	0	0	0	0	0	0	0	0	0	0	5	50	1	0	0	12	1	3	0	0	0	0	0	0	4	0	0	3	4	0	0
ASV_1033	Bacteria	Actinobacteria	Actinobacteria	Micrococcales	Microbacteriaceae	Curtobacterium	3	0	0	0	1	15	0	5	0	1	0	1	6	0	2	1	2	29	15	0	1	2	0	0	0	0	0	0	0	0	0	0	0	0	0	0	0	0	0	0	1	0	0
ASV_1034	Bacteria	Cyanobacteria	Melainabacteria	Gastranaerophilales	NA	NA	0	32	0	1	0	3	0	0	0	0	0	0	0	0	0	0	0	2	0	45	0	0	0	0	0	0	0	1	0	0	0	0	0	0	0	0	0	0	0	5	0	0	0
ASV_1035	Bacteria	Firmicutes	Clostridia	Clostridiales	Ruminococcaceae	Ruminococcaceae_UCG-010	0	21	0	16	0	3	0	0	0	0	1	0	1	0	0	0	0	2	0	38	0	0	0	0	0	0	0	3	0	0	0	0	0	0	0	0	0	0	1	3	0	0	0
ASV_1036	Bacteria	Firmicutes	Clostridia	Clostridiales	Defluviitaleaceae	Defluviitaleaceae_UCG-011	0	8	3	10	0	2	1	4	0	0	6	1	0	0	0	0	0	1	1	0	0	1	0	0	7	1	0	22	0	0	0	0	0	0	5	0	0	0	15	1	0	0	0
ASV_1037	Bacteria	Bacteroidetes	Bacteroidia	Bacteroidales	Bacteroidaceae	Bacteroides	0	5	0	0	0	0	0	0	0	0	7	0	0	0	0	0	0	0	0	1	0	0	0	0	1	0	0	0	0	0	0	0	0	0	75	0	0	0	0	0	0	0	0
ASV_1038	Bacteria	Firmicutes	Clostridia	Clostridiales	Lachnospiraceae	Tyzzerella_3	0	0	1	0	0	0	0	0	13	0	0	0	0	1	0	0	1	0	0	0	8	4	0	1	11	1	0	7	0	1	32	0	0	0	0	0	0	0	4	0	0	0	2
ASV_1039	Bacteria	Firmicutes	Clostridia	Clostridiales	Peptostreptococcaceae	NA	0	0	0	0	2	0	0	0	0	0	0	1	3	0	0	2	0	3	0	0	0	5	10	1	0	0	0	1	0	7	1	12	0	4	0	0	2	0	0	5	3	0	2
ASV_1040	Bacteria	Proteobacteria	Gammaproteobacteria	Betaproteobacteriales	Burkholderiaceae	Parasutterella	0	14	0	24	0	0	0	9	0	0	15	3	1	0	0	0	0	0	1	1	0	0	0	0	1	1	0	5	0	0	0	0	0	0	1	0	0	0	9	1	0	0	1
ASV_1041	Bacteria	Firmicutes	Clostridia	Clostridiales	Lachnospiraceae	Marvinbryantia	0	1	2	3	0	0	0	34	0	2	3	1	0	0	1	0	0	8	3	0	0	2	0	0	17	0	0	2	0	0	0	0	0	0	2	0	0	0	0	3	0	0	0
ASV_1042	Bacteria	Firmicutes	Clostridia	Clostridiales	Ruminococcaceae	Subdoligranulum	0	0	2	0	0	0	0	72	0	0	0	3	0	0	0	0	0	2	0	0	0	2	0	0	2	0	0	0	0	0	0	0	0	0	0	0	0	0	0	0	0	0	5
ASV_1043	Bacteria	Firmicutes	Clostridia	Clostridiales	Clostridiaceae_1	Clostridium_sensu_stricto_1	0	0	0	0	0	0	0	0	0	0	0	0	0	0	0	0	11	1	0	0	0	0	4	2	0	0	2	0	1	7	2	0	0	2	7	0	3	7	0	0	7	0	13
ASV_1044	Bacteria	Bacteroidetes	Bacteroidia	Bacteroidales	Rikenellaceae	Rikenellaceae_RC9_gut_group	0	0	0	0	0	0	0	0	0	0	0	0	0	0	0	0	0	0	0	0	0	0	0	0	3	0	0	23	0	0	0	0	0	0	34	0	0	0	17	10	0	0	1
ASV_1046	Bacteria	Firmicutes	Clostridia	Clostridiales	Lachnospiraceae	NA	0	9	0	4	0	1	2	15	0	0	3	1	0	0	0	0	0	0	0	17	0	0	0	0	3	0	0	4	0	0	0	0	0	0	6	0	0	0	21	0	0	0	0
ASV_1047	Bacteria	Cyanobacteria	Melainabacteria	Gastranaerophilales	NA	NA	0	7	7	60	0	0	0	0	0	0	0	0	0	0	0	0	0	0	0	0	0	0	0	0	7	0	0	0	0	0	0	0	0	0	0	0	0	0	0	0	0	0	2
ASV_1048	Bacteria	Firmicutes	Clostridia	Clostridiales	Ruminococcaceae	Ruminococcaceae_V9D2013_group	0	6	0	2	1	0	0	1	0	0	1	2	0	1	0	0	0	0	2	4	0	0	0	0	5	0	0	0	0	0	0	0	0	0	0	0	0	0	62	0	0	0	0
ASV_1049	Bacteria	Actinobacteria	Coriobacteriia	Coriobacteriales	Eggerthellaceae	Slackia	0	5	0	7	0	5	2	0	0	0	3	0	0	1	0	0	0	7	1	1	1	2	0	0	2	0	0	13	0	0	0	0	0	0	6	0	0	0	27	2	0	0	0
ASV_1051	Bacteria	Firmicutes	Erysipelotrichia	Erysipelotrichales	Erysipelotrichaceae	Candidatus_Stoquefichus	0	0	0	0	0	0	0	0	19	0	0	0	0	0	0	0	0	0	0	0	1	0	5	0	1	3	0	0	0	2	0	0	0	0	0	2	1	0	0	0	0	0	52
ASV_1053	Bacteria	Firmicutes	Clostridia	Clostridiales	Lachnospiraceae	Marvinbryantia	1	2	0	13	0	2	0	1	0	1	12	0	3	2	0	0	0	10	0	1	0	12	0	0	11	0	1	8	0	0	0	0	0	0	6	0	0	0	0	0	0	0	0
ASV_1054	Bacteria	Bacteroidetes	Bacteroidia	Bacteroidales	Rikenellaceae	Alistipes	0	10	0	1	0	0	0	0	0	0	0	0	1	0	0	0	0	1	0	71	0	1	0	0	0	0	0	0	0	0	0	0	0	0	0	0	0	0	0	0	0	0	0
ASV_1055	Bacteria	Firmicutes	Clostridia	Clostridiales	Lachnospiraceae	CAG-56	0	10	0	10	0	2	0	12	0	0	6	2	0	1	0	0	0	2	0	1	1	1	0	0	16	1	0	7	0	0	0	0	0	0	8	0	0	0	3	3	0	0	0
ASV_1056	Bacteria	Firmicutes	Clostridia	Clostridiales	Christensenellaceae	NA	0	7	0	2	0	0	0	17	0	0	1	1	0	0	0	0	0	0	1	4	0	0	0	0	0	0	0	10	0	0	0	0	0	0	0	0	0	0	43	0	0	0	0
ASV_1057	Bacteria	Firmicutes	Clostridia	Clostridiales	Ruminococcaceae	Ruminococcaceae_UCG-014	0	3	0	1	0	0	0	0	0	0	0	5	0	0	0	0	0	0	0	0	0	0	0	0	1	0	0	0	0	0	0	0	0	0	0	0	0	0	76	0	0	0	0
ASV_1058	Bacteria	Firmicutes	Clostridia	Clostridiales	Ruminococcaceae	Sporobacter	0	1	0	2	0	0	0	0	0	0	1	0	9	0	0	0	0	0	0	1	0	0	0	0	3	1	0	8	0	0	0	0	0	0	0	0	0	0	60	0	0	0	0
ASV_1059	Bacteria	Proteobacteria	Alphaproteobacteria	Rhodospirillales	NA	NA	0	0	0	0	0	0	2	0	0	0	0	0	0	0	0	0	0	0	0	0	0	0	0	0	4	0	0	0	0	0	0	0	0	0	0	0	0	0	63	17	0	0	0
ASV_1060	Bacteria	Bacteroidetes	Bacteroidia	Bacteroidales	Rikenellaceae	Rikenellaceae_RC9_gut_group	0	0	0	0	0	0	0	0	0	0	0	0	0	0	0	0	0	0	0	0	0	0	0	0	13	1	0	14	0	0	0	0	0	0	24	0	0	0	23	9	0	0	2
ASV_1061	Bacteria	Bacteroidetes	Bacteroidia	Bacteroidales	Rikenellaceae	Alistipes	0	0	0	0	0	0	0	0	0	0	0	0	0	0	0	0	0	0	0	0	0	0	0	0	3	1	0	0	0	0	0	0	0	0	7	0	1	0	67	0	0	0	4
ASV_1062	Bacteria	Firmicutes	Erysipelotrichia	Erysipelotrichales	Erysipelotrichaceae	Turicibacter	1	0	0	0	1	0	0	0	0	26	0	0	1	0	0	0	0	16	10	0	2	3	0	0	0	0	0	0	0	0	0	6	0	0	3	0	0	0	0	1	2	0	0
ASV_1063	Bacteria	Actinobacteria	Actinobacteria	Micrococcales	Dermabacteraceae	Brachybacterium	0	20	0	0	0	3	7	17	0	5	0	0	0	1	0	0	9	9	0	0	3	1	0	0	1	0	0	0	0	0	0	0	0	0	0	0	0	0	0	0	0	0	0
ASV_1064	Bacteria	Firmicutes	Clostridia	Clostridiales	Ruminococcaceae	Ruminococcaceae_UCG-010	0	12	1	17	0	1	0	0	0	0	2	3	0	0	0	1	0	0	1	24	0	0	0	0	6	0	0	13	0	0	0	0	0	0	1	0	0	0	1	1	0	0	0
ASV_1065	Bacteria	Firmicutes	Clostridia	Clostridiales	Lachnospiraceae	CHKCI001	0	4	0	0	0	0	0	0	3	0	0	0	0	0	0	0	0	0	0	56	1	0	0	0	7	0	0	12	0	0	0	0	0	0	0	0	0	0	0	2	0	0	0
ASV_1066	Bacteria	Firmicutes	Clostridia	Clostridiales	Clostridiales_vadinBB60_group	NA	0	3	0	0	0	0	0	0	0	0	0	0	0	0	0	0	1	0	0	34	0	0	0	0	0	0	0	7	0	0	0	0	0	0	0	0	0	0	26	13	0	0	0
ASV_1067	Bacteria	Firmicutes	Clostridia	Clostridiales	Peptostreptococcaceae	Romboutsia	0	2	0	0	1	0	0	0	0	0	0	5	2	0	0	0	0	1	0	0	0	3	0	0	4	1	0	6	0	0	0	0	0	2	40	0	0	0	0	7	0	0	6
ASV_1068	Bacteria	Firmicutes	Clostridia	Clostridiales	Lachnospiraceae	NA	0	2	0	2	0	4	1	0	0	0	11	0	1	0	0	0	0	0	14	8	0	1	0	0	24	0	0	4	0	0	0	0	0	0	2	0	0	0	10	1	0	0	0
ASV_1069	Bacteria	Firmicutes	Bacilli	Bacillales	Planococcaceae	Lysinibacillus	0	1	0	0	0	1	14	50	0	9	0	0	0	4	3	0	1	1	0	1	0	0	0	0	0	0	0	0	0	0	0	0	0	0	0	0	0	0	0	0	0	0	0
ASV_1073	Bacteria	Bacteroidetes	Bacteroidia	Bacteroidales	Prevotellaceae	Prevotellaceae_UCG-001	0	22	2	1	0	0	0	23	0	0	14	0	0	1	0	0	1	0	1	4	0	0	0	0	3	0	0	1	0	0	0	0	0	0	3	0	0	0	3	5	0	0	0
ASV_1074	Bacteria	Firmicutes	Bacilli	Lactobacillales	Enterococcaceae	Enterococcus	0	0	10	0	0	0	0	0	0	3	0	0	3	0	0	0	0	0	0	0	3	0	0	8	5	0	0	3	1	0	0	0	0	0	0	0	0	0	0	4	0	0	0
ASV_1075	Bacteria	Firmicutes	Clostridia	Clostridiales	Clostridiales_vadinBB60_group	NA	0	0	2	0	0	0	0	0	0	0	0	0	0	0	0	0	0	0	0	3	0	0	0	0	2	0	0	3	0	0	0	0	0	0	0	0	0	0	73	1	0	0	0
ASV_1076	Bacteria	Firmicutes	Clostridia	Clostridiales	Ruminococcaceae	Fournierella	0	0	0	0	0	0	0	0	0	0	1	0	0	0	0	0	0	0	0	0	0	0	0	0	11	2	0	0	0	0	0	0	0	0	7	0	0	0	57	0	0	2	0
ASV_1077	Bacteria	Firmicutes	Bacilli	Lactobacillales	Streptococcaceae	NA	0	0	0	0	0	0	0	0	0	0	0	0	0	0	0	0	0	0	0	0	0	0	0	0	4	0	1	77	0	0	0	0	0	0	0	0	0	0	0	0	0	0	0
ASV_1078	Bacteria	Firmicutes	Clostridia	Clostridiales	Ruminococcaceae	Ruminococcaceae_UCG-014	0	6	0	46	0	10	0	0	0	0	0	13	0	3	0	0	0	0	0	0	0	3	0	0	1	0	0	0	0	0	0	0	0	0	0	0	0	0	0	0	0	0	0
ASV_1079	Bacteria	Firmicutes	Clostridia	Clostridiales	Ruminococcaceae	Ruminiclostridium_9	0	5	1	6	0	0	0	0	0	0	4	0	3	3	0	0	0	0	2	15	0	0	0	0	1	0	0	4	0	0	0	0	0	0	11	0	0	0	21	7	0	0	0
ASV_1080	Bacteria	Bacteroidetes	Bacteroidia	Bacteroidales	Rikenellaceae	Rikenellaceae_RC9_gut_group	0	0	0	2	0	2	0	10	0	0	0	0	0	0	0	0	0	0	21	48	0	0	0	0	0	0	0	0	0	0	0	0	0	0	0	0	0	0	0	0	0	0	0
ASV_1083	Bacteria	Firmicutes	Clostridia	Clostridiales	Lachnospiraceae	NA	0	1	0	0	0	0	1	0	0	0	0	2	2	1	0	0	0	1	1	6	0	0	0	0	15	3	2	1	0	0	0	1	0	0	6	0	0	0	39	0	0	0	0
ASV_1084	Bacteria	Firmicutes	Clostridia	Clostridiales	Ruminococcaceae	NA	0	0	0	6	0	7	0	8	0	0	4	2	1	0	0	0	1	0	6	4	0	0	0	0	1	1	0	8	0	0	0	0	0	0	4	0	0	0	29	0	0	0	0
ASV_1085	Bacteria	Firmicutes	Clostridia	Clostridiales	Ruminococcaceae	Ruminococcaceae_UCG-005	0	0	0	0	0	0	0	0	0	1	0	0	0	1	0	0	0	5	0	2	0	0	0	0	0	0	0	23	0	0	0	0	0	0	0	0	0	0	50	0	0	0	0
ASV_1086	Bacteria	Bacteroidetes	Bacteroidia	Bacteroidales	NA	NA	0	0	0	0	0	0	0	0	0	0	0	0	0	0	0	0	0	0	0	0	0	0	0	0	7	0	0	17	0	0	0	0	0	0	3	0	0	0	53	2	0	0	0
ASV_1087	Bacteria	Firmicutes	Clostridia	Clostridiales	Ruminococcaceae	NA	0	3	0	0	0	0	0	0	0	0	2	0	0	0	0	0	0	0	0	1	0	0	0	0	6	0	0	0	0	0	0	0	0	0	14	0	0	0	54	1	0	0	0
ASV_1088	Bacteria	Firmicutes	Clostridia	Clostridiales	Ruminococcaceae	Ruminococcaceae_NK4A214_group	0	1	0	0	0	0	0	0	0	0	0	0	0	5	0	0	0	0	0	6	0	0	0	0	0	2	0	0	0	0	0	0	0	0	0	0	0	0	67	0	0	0	0
ASV_1089	Bacteria	Cyanobacteria	Melainabacteria	Gastranaerophilales	NA	NA	0	0	0	0	0	0	0	0	0	0	0	0	0	0	0	0	2	0	0	2	0	0	0	0	1	0	0	0	0	0	1	0	0	0	63	0	0	0	0	9	0	0	0
ASV_1090	Bacteria	Epsilonbacteraeota	Campylobacteria	Campylobacterales	Helicobacteraceae	Helicobacter	0	0	0	0	0	0	0	0	0	0	0	0	0	0	0	0	0	0	0	0	0	0	0	0	2	0	0	5	1	0	4	0	0	0	39	0	0	0	0	22	0	8	0
ASV_1091	Bacteria	Firmicutes	Clostridia	Clostridiales	Ruminococcaceae	Ruminococcaceae_UCG-014	0	14	0	16	0	6	1	0	0	0	0	4	0	2	0	0	1	0	15	14	0	0	0	0	2	0	0	4	0	0	0	0	0	0	1	0	0	0	0	0	0	0	0
ASV_1092	Bacteria	Actinobacteria	Actinobacteria	Micrococcales	NA	NA	0	13	1	0	0	0	2	14	1	0	0	1	1	3	1	0	0	16	2	0	1	1	0	1	2	0	0	0	1	2	4	1	0	0	0	0	0	0	0	0	0	0	4
ASV_1093	Bacteria	Firmicutes	Clostridia	Clostridiales	Ruminococcaceae	Ruminiclostridium_9	0	12	0	3	0	5	0	0	0	0	6	1	0	0	0	0	0	1	0	1	0	0	0	0	6	0	0	11	0	0	0	0	0	0	10	0	0	0	22	2	0	0	0
ASV_1094	Bacteria	Bacteroidetes	Bacteroidia	Bacteroidales	Prevotellaceae	Prevotellaceae_UCG-001	0	9	0	1	0	6	0	10	0	0	0	0	0	0	0	0	0	0	0	2	0	0	0	0	5	1	0	1	1	0	0	0	0	0	5	0	0	0	35	4	0	0	0
ASV_1095	Bacteria	Firmicutes	Erysipelotrichia	Erysipelotrichales	Erysipelotrichaceae	Faecalicoccus	0	2	4	4	1	0	0	1	0	0	9	4	0	2	2	0	0	3	3	1	0	0	0	0	3	1	1	13	0	0	0	1	0	0	3	0	0	2	10	2	0	0	2
ASV_1096	Bacteria	Epsilonbacteraeota	Campylobacteria	Campylobacterales	Helicobacteraceae	Helicobacter	0	0	5	8	0	20	0	0	0	0	28	0	0	4	0	0	0	0	5	1	0	0	0	0	0	0	0	0	0	0	0	0	0	0	0	0	0	0	0	6	0	0	0
ASV_1097	Bacteria	Actinobacteria	Coriobacteriia	Coriobacteriales	Coriobacteriales_Incertae_Sedis	NA	0	0	1	0	0	1	0	0	0	0	0	0	0	0	0	0	0	1	0	0	0	0	0	1	21	1	0	13	0	0	0	0	0	0	18	0	3	0	6	2	0	0	1
ASV_1098	Bacteria	Proteobacteria	Alphaproteobacteria	NA	NA	NA	0	19	0	1	0	0	0	0	0	0	0	0	0	0	0	0	0	7	0	39	0	1	0	0	0	0	0	11	0	0	0	0	0	0	0	0	0	0	0	1	0	0	0
ASV_1099	Bacteria	Firmicutes	Clostridia	Clostridiales	Lachnospiraceae	NA	0	2	5	2	0	0	0	0	0	0	0	1	0	0	0	0	0	0	0	0	0	0	1	0	5	0	1	14	0	0	0	4	1	0	12	0	5	0	0	19	0	0	5
ASV_1100	Bacteria	Firmicutes	Clostridia	Clostridiales	Lachnospiraceae	Anaerosporobacter	0	0	0	0	0	0	0	0	1	0	0	0	0	0	0	0	0	0	0	0	0	0	2	0	16	0	0	0	2	0	0	0	0	0	0	0	0	0	51	0	0	0	0
ASV_1101	Bacteria	Firmicutes	Clostridia	Clostridiales	Peptostreptococcaceae	Terrisporobacter	0	0	0	0	0	0	0	0	0	0	0	0	0	0	0	0	0	0	0	0	0	0	25	0	0	2	0	1	0	0	0	6	1	0	3	0	1	8	0	2	3	1	12
ASV_1102	Bacteria	Firmicutes	Clostridia	Clostridiales	Ruminococcaceae	Ruminiclostridium_9	2	6	0	7	0	0	1	11	0	0	6	0	2	0	0	0	0	0	4	8	0	0	0	0	7	0	0	6	0	0	0	0	0	0	8	0	0	0	4	6	0	0	0
ASV_1103	Bacteria	Firmicutes	Clostridia	Clostridiales	Ruminococcaceae	Ruminococcaceae_UCG-014	1	0	0	55	0	0	0	0	0	0	2	1	0	2	0	0	0	0	0	0	0	0	0	0	0	0	0	0	0	0	0	0	0	0	16	0	0	0	1	0	0	0	0
ASV_1104	Bacteria	Firmicutes	Clostridia	Clostridiales	Lachnospiraceae	Blautia	0	13	3	3	0	0	1	13	0	1	1	1	0	1	0	0	3	4	0	0	0	0	0	0	9	1	1	10	0	0	0	0	0	0	3	0	0	0	0	4	0	0	0
ASV_1105	Bacteria	Proteobacteria	Gammaproteobacteria	Betaproteobacteriales	Burkholderiaceae	Parasutterella	0	3	0	13	0	0	0	29	0	0	9	5	2	0	0	0	0	0	0	0	0	1	0	0	2	0	0	4	0	0	0	0	0	0	5	0	0	0	0	5	0	0	0
ASV_1106	Bacteria	Firmicutes	Clostridia	Clostridiales	Family_XI	Gallicola	0	3	0	0	0	0	11	3	0	10	0	0	0	1	0	0	0	0	0	2	1	0	0	0	33	2	0	0	0	0	0	0	0	0	0	0	0	0	0	0	0	0	0
ASV_1107	Bacteria	Bacteroidetes	Bacteroidia	Bacteroidales	Barnesiellaceae	NA	0	2	0	7	1	3	0	0	0	0	0	0	6	0	0	0	0	2	0	25	0	0	0	0	4	0	0	28	0	0	0	0	0	0	0	0	0	0	0	0	0	0	0
ASV_1108	Bacteria	Fusobacteria	Fusobacteriia	Fusobacteriales	Fusobacteriaceae	NA	0	0	0	0	0	0	0	0	68	0	2	0	0	0	0	0	0	0	0	0	1	0	0	0	0	0	0	2	1	1	0	0	0	0	3	0	0	0	0	0	0	0	0
ASV_1109	Bacteria	Firmicutes	Clostridia	Clostridiales	Ruminococcaceae	Pygmaiobacter	0	0	0	0	0	0	0	0	0	0	65	0	0	0	0	0	0	0	3	0	0	4	0	0	2	0	0	0	0	0	2	0	0	0	0	0	0	0	0	0	0	0	2
ASV_1110	Bacteria	Firmicutes	Clostridia	Clostridiales	Ruminococcaceae	Ruminococcaceae_UCG-010	0	0	0	0	0	0	0	0	0	0	0	0	0	0	0	0	0	0	0	0	0	0	0	0	1	0	0	0	0	0	3	0	0	0	2	0	0	0	72	0	0	0	0
ASV_1112	Bacteria	Firmicutes	Clostridia	Clostridiales	Lachnospiraceae	NA	0	26	0	3	0	4	1	0	0	0	1	0	6	2	0	0	0	7	0	13	0	0	0	0	2	1	0	1	0	0	2	0	0	0	1	0	0	0	3	1	0	0	3
ASV_1113	Bacteria	Firmicutes	Clostridia	Clostridiales	Peptostreptococcaceae	Romboutsia	0	11	6	0	0	0	0	0	0	0	0	8	2	1	0	0	1	0	2	0	0	5	0	0	2	0	0	4	0	0	0	0	0	0	14	0	0	0	0	10	0	0	8
ASV_1114	Bacteria	Firmicutes	Clostridia	Clostridiales	Lachnospiraceae	Oribacterium	0	6	2	9	0	1	0	0	0	0	4	0	0	0	0	0	0	0	0	0	0	0	0	0	5	0	0	7	0	0	0	0	0	0	10	0	0	0	32	0	0	0	0
ASV_1115	Bacteria	Firmicutes	Clostridia	Clostridiales	Peptostreptococcaceae	Romboutsia	0	2	7	0	0	1	0	0	0	0	0	23	0	0	0	0	1	5	0	0	0	14	0	0	0	0	0	0	0	0	0	8	0	0	2	0	0	0	0	3	0	2	5
ASV_1116	Bacteria	Firmicutes	Clostridia	Clostridiales	Ruminococcaceae	Anaerofilum	0	2	0	11	0	7	0	4	0	0	2	3	1	0	0	0	0	0	3	1	0	0	0	0	10	0	0	6	0	0	1	0	0	0	10	0	0	0	15	1	0	0	0
ASV_1117	Bacteria	Firmicutes	Clostridia	Clostridiales	Ruminococcaceae	Ruminococcaceae_UCG-013	0	2	0	2	0	0	0	0	0	0	1	1	0	0	0	0	0	1	0	1	0	0	0	0	7	0	0	0	0	0	0	0	0	0	0	0	0	0	56	6	0	0	0
ASV_1118	Bacteria	Bacteroidetes	Bacteroidia	Bacteroidales	Prevotellaceae	Alloprevotella	0	1	0	0	0	0	0	0	0	0	0	0	0	0	0	0	66	4	0	0	0	0	0	0	4	0	0	0	0	0	0	0	0	0	0	0	0	0	0	0	0	0	0
ASV_1119	Bacteria	Firmicutes	Clostridia	Clostridiales	Peptostreptococcaceae	Romboutsia	0	0	9	0	0	0	0	1	0	0	0	7	0	1	0	0	0	0	1	0	0	18	0	0	4	0	0	1	0	0	0	0	0	0	0	0	0	0	0	1	0	0	29
ASV_1120	Bacteria	Firmicutes	Bacilli	Lactobacillales	Enterococcaceae	Melissococcus	0	0	4	0	2	0	0	0	0	0	0	0	1	1	0	0	0	3	0	0	0	0	0	2	0	0	0	4	5	6	0	3	0	1	0	0	2	2	0	0	3	0	1
ASV_1121	Bacteria	Firmicutes	Bacilli	Lactobacillales	Lactobacillaceae	Lactobacillus	0	0	0	0	0	0	42	0	0	0	0	7	0	0	0	0	0	0	0	0	0	0	2	0	1	1	0	0	0	0	0	0	0	2	0	0	1	5	2	0	0	8	1
ASV_1122	Bacteria	Firmicutes	Clostridia	Clostridiales	Ruminococcaceae	NA	0	0	0	0	0	0	0	0	36	0	0	0	0	0	0	1	0	0	0	0	1	0	0	1	5	0	0	22	0	8	0	0	0	0	0	0	0	0	3	0	0	0	0
ASV_1123	Bacteria	Cyanobacteria	Oxyphotobacteria	Chloroplast	NA	NA	0	0	0	0	0	0	0	0	0	0	0	0	0	0	0	0	0	0	2	0	0	0	3	0	4	4	0	0	0	2	2	6	1	0	0	0	0	0	0	0	1	0	4
ASV_1124	Bacteria	Firmicutes	Clostridia	Clostridiales	Clostridiales_vadinBB60_group	NA	0	0	0	0	0	0	0	0	0	0	0	0	0	0	0	0	0	0	0	28	0	0	0	0	0	0	0	30	0	0	0	0	0	0	0	0	0	0	3	16	0	0	0
ASV_1126	Bacteria	Firmicutes	Clostridia	Clostridiales	Defluviitaleaceae	Defluviitaleaceae_UCG-011	0	15	0	16	0	5	2	0	0	0	3	0	0	0	0	0	0	0	0	0	0	1	0	0	9	0	0	0	0	0	0	0	0	0	0	0	0	0	25	0	0	0	0
ASV_1127	Bacteria	Firmicutes	Clostridia	Clostridiales	Ruminococcaceae	Faecalibacterium	0	8	0	0	0	5	0	5	0	0	20	5	0	0	0	0	0	0	1	0	0	0	1	0	2	0	0	0	0	0	0	0	0	0	26	0	0	0	0	0	0	0	3
ASV_1128	Bacteria	Firmicutes	Clostridia	Clostridiales	Ruminococcaceae	Ruminococcaceae_NK4A214_group	0	6	0	5	0	2	0	5	0	0	2	0	0	0	0	0	2	0	0	5	0	0	0	0	5	0	0	19	0	0	0	0	0	0	3	0	0	0	19	3	0	0	0
ASV_1129	Bacteria	Tenericutes	Mollicutes	Mollicutes_RF39	NA	NA	0	6	0	33	0	3	0	0	0	0	0	0	1	6	0	0	0	0	0	2	0	0	0	0	0	0	0	9	0	0	0	0	0	0	0	0	0	0	16	0	0	0	0
ASV_1130	Bacteria	Firmicutes	Clostridia	Clostridiales	Ruminococcaceae	Angelakisella	0	5	0	5	0	4	1	5	0	0	1	1	1	1	0	0	0	1	1	12	0	0	0	0	14	0	0	8	0	0	0	0	0	0	3	0	0	0	7	4	0	0	0
ASV_1131	Bacteria	Firmicutes	Clostridia	Clostridiales	Lachnospiraceae	Marvinbryantia	0	5	1	11	0	4	3	0	0	0	11	0	0	3	0	0	1	5	1	4	1	1	0	0	10	0	2	6	0	0	0	0	0	0	5	0	2	0	0	0	0	0	0
ASV_1132	Bacteria	Firmicutes	Clostridia	Clostridiales	Lachnospiraceae	CHKCI001	0	4	0	0	0	0	0	0	0	0	0	0	0	0	0	0	0	0	0	4	0	0	0	0	1	0	0	13	0	0	0	0	0	0	2	0	0	0	0	51	0	0	0
ASV_1133	Bacteria	Firmicutes	Bacilli	Lactobacillales	Lactobacillaceae	Lactobacillus	0	0	22	0	0	0	0	0	0	0	0	0	0	39	0	2	0	0	0	0	0	0	0	0	0	0	2	0	0	0	0	0	0	0	0	0	3	0	0	0	5	0	1
ASV_1134	Bacteria	Firmicutes	Clostridia	Clostridiales	Lachnospiraceae	NA	0	0	1	0	0	0	0	68	0	0	0	1	0	0	0	0	0	2	0	0	0	3	0	0	0	1	0	0	0	0	0	0	0	0	0	0	0	0	0	0	0	0	0
ASV_1135	Bacteria	Firmicutes	Clostridia	Clostridiales	Ruminococcaceae	NA	0	0	0	3	0	0	0	0	0	0	1	0	0	0	0	0	0	0	0	25	0	0	0	0	0	0	0	35	0	0	0	0	0	0	7	0	0	0	4	1	0	0	0
ASV_1136	Bacteria	Firmicutes	Clostridia	Clostridiales	Peptostreptococcaceae	NA	0	0	0	0	3	0	0	0	0	0	0	0	1	0	1	0	0	4	3	0	3	0	2	1	2	0	0	0	0	0	3	2	0	7	0	0	2	0	0	6	0	0	10
ASV_1137	Bacteria	Firmicutes	Clostridia	Clostridiales	Ruminococcaceae	Ruminiclostridium_9	0	0	0	0	0	0	0	0	0	0	0	0	0	0	0	0	0	0	0	1	0	0	0	0	16	2	0	30	0	0	1	0	0	0	9	0	0	0	17	0	0	0	0
ASV_1138	Bacteria	Firmicutes	Clostridia	Clostridiales	Lachnospiraceae	NA	0	17	0	7	0	2	0	4	0	1	1	3	0	0	0	0	0	3	7	1	0	0	0	0	5	0	0	11	0	0	0	0	0	0	13	0	0	0	0	0	0	0	0
ASV_1139	Bacteria	Firmicutes	Clostridia	Clostridiales	Ruminococcaceae	Ruminococcaceae_UCG-014	0	17	0	21	0	0	0	0	0	0	0	0	0	2	0	0	0	0	0	2	0	0	0	0	6	0	0	1	0	0	0	0	0	0	2	0	0	0	20	4	0	0	0
ASV_1140	Bacteria	Firmicutes	Clostridia	Clostridiales	Lachnospiraceae	Sellimonas	0	2	0	0	0	0	0	0	0	0	0	0	0	0	0	0	0	0	0	1	1	0	0	1	0	0	0	4	0	0	0	0	0	0	40	0	0	1	0	6	1	0	9
ASV_1141	Bacteria	Tenericutes	Mollicutes	Mollicutes_RF39	NA	NA	0	1	0	7	0	5	0	54	0	1	0	0	0	2	2	0	0	0	0	0	0	0	0	0	0	0	0	0	0	0	0	0	0	0	3	0	0	0	0	0	0	0	0
ASV_1142	Bacteria	Firmicutes	Clostridia	Clostridiales	Clostridiaceae_1	Clostridium_sensu_stricto_1	0	1	0	0	0	0	0	0	0	0	0	0	1	0	0	0	0	0	0	0	1	0	10	2	1	0	0	1	0	0	0	1	2	3	0	1	14	1	0	2	1	1	5
ASV_1143	Bacteria	Firmicutes	Bacilli	Lactobacillales	NA	NA	0	0	5	0	0	0	0	0	0	0	0	0	0	0	0	0	0	0	0	0	0	0	0	10	0	0	0	0	2	12	0	0	0	0	3	0	5	3	0	3	0	0	1
ASV_1144	Bacteria	Firmicutes	Clostridia	Clostridiales	Ruminococcaceae	Ruminococcaceae_UCG-010	0	0	0	0	0	0	0	0	0	0	0	0	0	0	0	0	0	0	0	3	0	0	0	0	2	0	0	13	0	0	0	0	0	0	0	0	0	0	48	9	0	0	0
ASV_1145	Bacteria	Firmicutes	Clostridia	Clostridiales	Ruminococcaceae	Faecalibacterium	0	1	0	0	0	0	0	0	0	0	1	0	0	0	0	0	0	0	0	0	0	0	0	0	34	0	0	3	0	0	1	0	0	0	24	0	0	0	0	0	0	0	7
ASV_1146	Bacteria	Firmicutes	Clostridia	Clostridiales	Peptostreptococcaceae	Terrisporobacter	0	0	0	0	0	0	0	0	0	0	0	0	0	0	0	0	1	0	0	0	0	1	15	0	1	1	0	0	2	2	0	2	2	0	1	0	11	9	0	1	3	1	2
ASV_1147	Bacteria	Firmicutes	Bacilli	Lactobacillales	Lactobacillaceae	Lactobacillus	1	0	1	0	0	0	0	0	2	0	0	2	0	4	4	0	2	0	0	0	0	3	1	0	1	1	8	0	0	0	0	0	2	0	0	1	0	2	0	0	37	0	0
ASV_1148	Bacteria	Firmicutes	Clostridia	Clostridiales	Ruminococcaceae	Ruminiclostridium	0	13	0	0	0	0	1	0	0	0	0	0	0	0	0	0	0	0	0	20	0	0	4	0	2	0	0	4	0	0	0	0	0	0	0	0	0	0	28	0	0	1	0
ASV_1149	Bacteria	Bacteroidetes	Bacteroidia	Bacteroidales	Barnesiellaceae	Barnesiella	0	8	0	5	0	7	0	10	0	0	1	1	2	0	0	0	0	0	7	1	0	0	1	0	4	0	1	2	0	0	2	0	0	0	4	0	0	0	15	0	0	0	1
ASV_1150	Bacteria	Bacteroidetes	Bacteroidia	Bacteroidales	Bacteroidaceae	Bacteroides	0	3	0	0	0	0	0	0	0	0	2	0	0	0	0	0	0	0	0	18	0	0	0	0	0	0	0	0	0	0	0	0	0	0	49	0	0	0	0	0	0	0	1
ASV_1151	Bacteria	Firmicutes	Clostridia	Clostridiales	Lachnospiraceae	CHKCI001	0	2	0	1	21	2	0	0	15	6	5	0	0	0	0	0	1	0	0	0	17	0	0	0	0	0	0	0	0	0	0	0	0	0	1	0	0	0	0	0	0	0	0
ASV_1152	Bacteria	Firmicutes	Erysipelotrichia	Erysipelotrichales	Erysipelotrichaceae	Faecalicoccus	0	0	0	2	0	2	1	0	0	0	1	0	0	0	0	0	0	6	0	0	0	0	2	0	6	0	0	5	0	0	0	0	1	0	2	0	0	0	34	0	1	0	2
ASV_1153	Bacteria	Firmicutes	Clostridia	Clostridiales	Clostridiaceae_1	Clostridium_sensu_stricto_1	0	0	0	0	0	0	0	0	0	33	0	0	14	0	0	0	0	2	0	0	0	8	0	0	0	0	0	0	0	0	0	0	0	11	0	0	0	0	0	0	0	0	0
ASV_1154	Bacteria	Tenericutes	Mollicutes	Mollicutes_RF39	NA	NA	0	0	0	0	0	0	0	0	0	0	0	0	0	0	0	0	0	0	0	0	0	0	0	0	4	0	0	0	0	0	0	0	0	0	1	0	0	0	63	0	0	0	3
ASV_1156	Bacteria	Proteobacteria	Deltaproteobacteria	Desulfovibrionales	Desulfovibrionaceae	Desulfovibrio	0	39	0	0	0	5	0	0	0	0	2	0	1	0	0	0	1	1	0	23	0	0	0	0	0	0	0	0	0	0	0	0	0	0	0	0	0	0	0	0	0	0	0
ASV_1157	Bacteria	Firmicutes	Clostridia	Clostridiales	Ruminococcaceae	NA	0	7	0	0	0	0	0	0	0	0	1	0	0	0	0	0	0	0	0	2	1	0	0	0	16	0	0	37	0	0	0	0	0	0	0	0	0	0	2	5	0	0	0
ASV_1158	Bacteria	Firmicutes	Clostridia	Clostridiales	Lachnospiraceae	Blautia	0	6	0	0	0	0	2	0	0	0	5	0	0	0	0	0	0	7	0	13	0	0	0	2	7	4	0	6	1	2	2	0	0	0	4	0	4	0	1	0	0	0	1
ASV_1159	Bacteria	Firmicutes	Clostridia	Clostridiales	Ruminococcaceae	Ruminiclostridium_5	0	4	2	0	0	1	1	3	0	0	6	0	2	0	0	0	0	0	6	0	0	0	0	0	2	0	0	9	2	0	0	0	0	0	6	0	0	0	28	0	0	0	0
ASV_1160	Bacteria	Firmicutes	Clostridia	Clostridiales	Ruminococcaceae	NA	0	2	0	3	0	0	0	0	0	0	4	0	0	2	0	0	1	1	3	4	0	0	0	2	21	1	1	1	0	0	0	5	0	0	0	0	0	0	10	1	0	0	0
ASV_1161	Bacteria	Firmicutes	Clostridia	Clostridiales	Clostridiaceae_1	Clostridium_sensu_stricto_1	0	0	0	0	0	0	0	0	0	13	0	0	0	0	0	0	0	0	0	0	0	0	13	4	0	0	0	0	5	1	2	0	3	0	4	0	0	2	0	0	2	0	3
ASV_1162	Bacteria	Firmicutes	Erysipelotrichia	Erysipelotrichales	Erysipelotrichaceae	Erysipelotrichaceae_UCG-004	0	0	0	0	0	0	0	0	0	0	0	0	0	0	0	0	0	0	0	0	0	0	0	0	20	4	0	4	0	0	0	0	0	0	28	0	0	0	4	7	0	0	3
ASV_1163	Bacteria	Bacteroidetes	Bacteroidia	Bacteroidales	Prevotellaceae	Prevotellaceae_UCG-001	0	0	0	0	0	0	0	0	0	0	0	0	0	0	0	0	0	0	0	0	0	0	0	0	12	1	0	3	0	0	0	0	0	0	23	0	0	0	25	5	0	0	1
ASV_1164	Bacteria	Firmicutes	Bacilli	Lactobacillales	Lactobacillaceae	Lactobacillus	2	0	4	0	0	0	56	0	0	0	0	2	0	3	0	2	0	0	0	0	0	0	0	0	0	0	0	0	0	0	0	0	0	0	0	0	0	0	0	0	0	2	0
ASV_1165	Bacteria	Firmicutes	Bacilli	Lactobacillales	Lactobacillaceae	Lactobacillus	1	1	2	1	1	2	0	3	0	0	1	6	0	1	6	0	4	2	2	0	0	0	1	5	2	1	1	3	0	0	0	0	1	0	1	1	0	0	0	1	3	4	7
ASV_1166	Bacteria	Firmicutes	Clostridia	Clostridiales	Ruminococcaceae	Ruminococcaceae_UCG-014	0	3	1	14	0	2	0	0	0	0	0	20	9	0	0	0	0	1	0	5	0	4	0	1	2	0	0	3	0	0	0	0	0	0	4	0	0	0	0	2	0	0	0
ASV_1167	Bacteria	Bacteroidetes	Bacteroidia	Bacteroidales	Bacteroidaceae	Bacteroides	0	2	2	7	0	1	0	2	0	0	3	1	0	0	0	0	0	0	1	0	0	1	0	0	4	0	0	1	0	0	0	0	0	0	30	0	0	0	9	1	0	0	6
ASV_1168	Bacteria	Firmicutes	Clostridia	Clostridiales	Lachnospiraceae	NA	0	0	0	0	0	0	0	0	0	0	0	0	0	0	0	0	0	0	0	0	0	0	6	1	0	3	6	2	1	2	1	1	0	0	8	0	1	1	1	1	2	4	8
ASV_1169	Bacteria	Firmicutes	Clostridia	Clostridiales	Ruminococcaceae	Ruminococcaceae_UCG-014	0	5	0	12	0	10	0	0	0	0	20	0	1	0	0	0	0	0	0	8	0	0	0	0	4	0	0	0	0	0	0	0	0	0	9	0	0	0	0	0	0	0	0
ASV_1170	Bacteria	Bacteroidetes	Bacteroidia	Bacteroidales	Prevotellaceae	Prevotellaceae_UCG-001	0	3	0	1	0	0	0	61	0	0	0	0	0	0	0	0	0	0	0	5	0	0	0	0	0	0	0	0	0	0	0	0	0	0	0	0	0	0	0	0	0	0	0
ASV_1171	Bacteria	Firmicutes	Clostridia	Clostridiales	Ruminococcaceae	Intestinimonas	0	1	0	0	0	0	0	0	0	2	0	0	1	0	0	0	0	0	0	2	0	1	0	0	2	1	0	0	0	0	0	0	0	0	2	0	0	0	58	0	0	0	0
ASV_1172	Bacteria	Firmicutes	Clostridia	Clostridiales	Ruminococcaceae	Ruminococcaceae_UCG-014	0	0	0	0	0	1	0	0	0	0	0	0	5	3	0	0	0	0	0	28	0	0	0	0	5	0	0	27	0	0	0	0	0	0	0	0	0	0	0	1	0	0	0
ASV_1173	Bacteria	Firmicutes	Clostridia	Clostridiales	Lachnospiraceae	NA	0	0	0	0	0	0	0	0	0	0	0	5	0	0	0	0	0	0	0	1	0	1	0	1	0	0	0	2	0	0	0	0	0	0	47	0	0	0	0	9	0	0	4
ASV_1175	Bacteria	Firmicutes	Bacilli	Lactobacillales	Lactobacillaceae	Lactobacillus	1	0	2	0	0	1	0	7	0	0	0	0	0	0	2	0	0	2	2	0	0	1	36	1	0	3	0	4	3	0	1	2	0	0	0	0	0	0	0	0	0	0	0
ASV_1176	Bacteria	Tenericutes	Mollicutes	Mollicutes_RF39	NA	NA	0	11	0	9	0	0	0	0	0	0	11	0	0	1	0	0	0	0	0	13	0	0	0	0	1	0	0	5	0	0	2	0	0	0	4	0	0	0	12	0	0	0	0
ASV_1177	Bacteria	Firmicutes	Clostridia	Clostridiales	Ruminococcaceae	NA	0	7	2	3	0	1	0	0	0	0	2	1	0	3	1	0	0	2	6	0	0	0	0	0	0	0	0	0	0	0	0	0	0	0	6	0	0	0	33	1	0	0	1
ASV_1178	Bacteria	Firmicutes	Clostridia	Clostridiales	Ruminococcaceae	Faecalibacterium	0	3	0	0	0	0	0	0	0	0	1	2	0	2	0	0	0	0	0	0	0	6	0	0	11	1	0	24	0	0	0	0	0	0	5	0	0	0	0	3	0	0	5
ASV_1179	Bacteria	Firmicutes	Erysipelotrichia	Erysipelotrichales	Erysipelotrichaceae	NA	0	3	0	5	0	3	0	0	0	0	0	2	0	0	0	0	0	0	0	3	0	1	0	0	0	0	1	1	0	0	0	0	0	0	0	0	0	0	50	0	0	0	0
ASV_1180	Bacteria	Firmicutes	Clostridia	Clostridiales	Ruminococcaceae	NA	0	1	0	0	0	0	0	0	0	0	0	0	0	0	0	0	0	0	0	1	0	0	0	0	0	0	0	7	0	0	0	0	0	0	0	0	0	0	59	1	0	0	0
ASV_1181	Bacteria	Firmicutes	Bacilli	Lactobacillales	Enterococcaceae	Enterococcus	0	0	5	0	0	1	0	8	3	0	0	1	0	2	0	0	0	0	0	0	2	2	0	0	0	0	0	0	1	0	0	0	0	0	0	0	0	0	0	0	0	0	0
ASV_1182	Bacteria	Firmicutes	Clostridia	Clostridiales	Lachnospiraceae	NA	0	0	0	3	0	0	0	0	2	0	1	0	0	0	0	0	0	0	0	34	0	0	0	0	14	1	0	11	0	0	0	1	0	0	1	0	0	0	0	1	0	0	0
ASV_1183	Bacteria	Firmicutes	Clostridia	Clostridiales	Peptostreptococcaceae	NA	0	0	0	0	0	0	0	0	0	1	0	0	0	0	0	0	0	0	0	0	0	0	2	1	0	0	0	0	0	7	0	26	2	4	4	0	1	0	0	0	2	2	0
ASV_1184	Bacteria	Proteobacteria	Deltaproteobacteria	Desulfovibrionales	Desulfovibrionaceae	Desulfovibrio	0	0	0	0	0	0	0	0	0	0	0	0	0	0	0	0	0	0	0	0	0	0	0	0	13	1	0	5	0	0	0	0	0	0	14	0	0	0	33	3	0	0	0
ASV_1185	Bacteria	Firmicutes	Clostridia	Clostridiales	Christensenellaceae	Christensenellaceae_R-7_group	1	4	0	2	0	10	0	0	0	0	0	0	0	0	0	0	0	0	0	31	0	0	0	0	5	0	0	7	0	0	0	0	0	0	0	0	0	0	5	3	0	0	0
ASV_1186	Bacteria	Bacteroidetes	Bacteroidia	Bacteroidales	Prevotellaceae	Prevotellaceae_UCG-001	0	12	0	1	0	7	0	0	0	0	5	0	0	1	0	0	0	1	0	13	0	0	0	0	1	0	0	0	0	0	2	0	0	0	3	0	0	0	20	1	0	0	0
ASV_1187	Bacteria	Firmicutes	Clostridia	Clostridiales	Ruminococcaceae	Ruminiclostridium	0	10	0	4	0	0	1	3	0	0	3	0	0	1	0	0	2	0	1	16	0	0	0	0	2	0	0	3	0	0	0	0	0	0	4	0	0	0	18	0	0	0	0
ASV_1188	Bacteria	Firmicutes	Clostridia	Clostridiales	Ruminococcaceae	NA	0	4	0	0	0	0	0	0	0	0	1	0	0	0	0	0	1	1	0	11	0	0	0	0	1	0	0	12	0	0	0	0	0	0	8	0	0	0	28	1	0	0	0
ASV_1189	Bacteria	Proteobacteria	Alphaproteobacteria	Rhodospirillales	NA	NA	0	4	0	0	0	27	0	0	0	0	0	0	0	0	0	0	0	0	0	1	0	0	0	0	0	0	2	34	0	0	0	0	0	0	0	0	0	0	0	0	0	0	0
ASV_1190	Bacteria	Firmicutes	Bacilli	Lactobacillales	NA	NA	0	0	1	0	0	0	0	0	0	0	0	0	0	0	0	0	0	0	0	0	0	0	2	7	0	0	0	1	2	14	3	5	0	4	0	0	6	0	0	0	0	0	2
ASV_1191	Bacteria	Bacteroidetes	Bacteroidia	Bacteroidales	Prevotellaceae	NA	0	0	0	63	0	0	0	1	1	0	0	0	0	2	0	0	0	0	0	0	0	0	0	0	0	0	0	0	0	0	0	0	0	0	1	0	0	0	0	0	0	0	0
ASV_1192	Bacteria	Firmicutes	Bacilli	Lactobacillales	Lactobacillaceae	Lactobacillus	3	0	26	0	1	0	1	0	1	0	0	2	1	5	3	5	3	0	1	0	0	0	0	0	0	0	0	0	0	0	0	0	0	0	0	0	0	2	0	3	5	0	2
ASV_1193	Bacteria	Cyanobacteria	Melainabacteria	Gastranaerophilales	NA	NA	0	18	0	7	0	0	0	0	0	1	0	0	0	1	0	0	0	0	0	13	1	0	0	0	0	0	0	26	0	0	0	0	0	0	0	0	0	0	0	0	0	0	0
ASV_1194	Bacteria	Verrucomicrobia	Verrucomicrobiae	Opitutales	Puniceicoccaceae	Cerasicoccus	0	15	0	23	0	2	0	0	0	0	8	3	9	0	0	0	0	0	2	4	0	0	0	0	0	0	0	0	0	0	0	0	0	0	1	0	0	0	0	0	0	0	0
ASV_1195	Bacteria	Bacteroidetes	Bacteroidia	Bacteroidales	Rikenellaceae	S50_wastewater-sludge_group	0	8	0	7	0	0	0	0	0	0	0	2	0	0	0	0	0	0	0	11	0	0	0	0	7	1	0	3	0	0	0	0	0	0	0	0	0	0	22	5	0	0	0
ASV_1196	Bacteria	Actinobacteria	Coriobacteriia	Coriobacteriales	Eggerthellaceae	NA	0	1	0	16	0	2	1	5	0	1	0	0	1	0	0	0	0	2	0	1	2	1	1	2	5	0	0	13	0	0	0	1	0	0	5	0	1	0	0	0	0	0	0
ASV_1197	Bacteria	Firmicutes	Clostridia	Clostridiales	Ruminococcaceae	Ruminiclostridium_9	0	1	0	0	0	0	0	0	0	0	0	0	0	0	0	0	0	0	0	0	0	0	0	0	1	0	0	8	0	0	0	0	0	0	0	0	0	0	56	1	0	0	0
ASV_1198	Bacteria	Firmicutes	Clostridia	Clostridiales	Clostridiaceae_1	Clostridium_sensu_stricto_1	0	1	0	0	0	0	0	0	0	51	0	0	0	0	0	0	1	0	0	0	0	0	6	2	0	0	0	0	0	0	0	0	0	0	2	0	0	0	0	0	0	0	2
ASV_1199	Bacteria	Firmicutes	Clostridia	Clostridiales	Ruminococcaceae	Ruminococcaceae_UCG-014	0	0	0	52	0	0	0	0	0	0	2	0	0	4	0	0	0	0	0	0	0	0	0	0	1	0	0	3	0	0	0	0	0	0	0	0	0	0	5	0	0	0	0
ASV_1200	Bacteria	Firmicutes	Clostridia	Clostridiales	NA	NA	0	0	0	0	0	0	0	0	0	0	0	0	0	0	0	0	0	0	0	0	0	0	2	0	0	0	0	0	0	0	0	3	1	0	0	0	0	0	0	0	0	0	0
ASV_1203	Bacteria	Bacteroidetes	Bacteroidia	Bacteroidales	Rikenellaceae	Rikenellaceae_RC9_gut_group	0	9	0	12	0	2	0	0	0	0	11	1	0	0	0	0	0	0	3	6	0	0	0	0	3	2	0	0	0	0	0	0	0	0	0	0	0	0	15	2	0	0	0
ASV_1204	Bacteria	Proteobacteria	Alphaproteobacteria	Rhodospirillales	NA	NA	0	9	3	31	0	5	0	3	0	0	0	0	0	0	0	0	0	0	0	5	0	0	0	0	1	0	0	4	0	0	0	0	0	0	0	0	0	0	2	3	0	0	0
ASV_1205	Bacteria	Firmicutes	Clostridia	Clostridiales	Family_XIII	Family_XIII_UCG-001	0	5	0	4	0	0	0	0	0	0	0	0	0	0	0	0	0	0	0	0	0	0	0	0	24	2	0	21	0	0	0	0	0	0	1	0	0	0	4	4	0	0	0
ASV_1206	Bacteria	Firmicutes	Clostridia	Clostridiales	Ruminococcaceae	Ruminiclostridium	0	4	0	0	0	0	3	0	0	0	2	0	0	0	0	0	0	0	0	5	0	0	0	0	5	0	0	3	0	0	0	0	0	0	1	0	0	0	42	0	0	0	1
ASV_1208	Bacteria	Firmicutes	Clostridia	Clostridiales	Lachnospiraceae	NA	0	1	0	0	0	0	0	0	0	0	0	1	0	1	1	0	0	0	0	12	0	0	0	0	21	0	0	25	0	0	0	0	0	0	3	0	0	0	0	1	0	0	0
ASV_1209	Bacteria	Firmicutes	Clostridia	Clostridiales	Ruminococcaceae	Ruminiclostridium_5	0	0	0	2	0	0	0	0	0	0	1	1	0	0	0	0	0	0	0	0	0	0	0	0	2	0	0	3	0	0	0	0	0	0	2	0	0	0	52	3	0	0	0
ASV_1210	Bacteria	Firmicutes	Clostridia	Clostridiales	Peptococcaceae	NA	0	0	0	0	0	0	0	0	0	0	0	0	0	0	0	0	1	0	0	0	0	0	0	0	0	0	0	3	0	0	0	0	0	0	2	0	0	0	60	0	0	0	0
ASV_1211	Bacteria	Firmicutes	Clostridia	Clostridiales	Ruminococcaceae	Faecalibacterium	0	0	0	0	0	0	0	0	0	0	0	0	0	0	0	0	0	6	0	29	0	0	0	0	13	0	0	9	0	0	0	0	0	0	0	0	0	0	8	1	0	0	0
ASV_1212	Bacteria	Firmicutes	Bacilli	Lactobacillales	Lactobacillaceae	Lactobacillus	3	0	3	0	0	0	0	2	0	0	0	17	1	6	1	2	2	13	6	0	0	0	0	0	2	4	0	0	0	0	0	0	0	0	0	0	0	0	0	0	0	0	0
ASV_1213	Bacteria	Firmicutes	Clostridia	Clostridiales	Peptococcaceae	NA	0	9	0	2	0	0	0	0	0	0	0	0	0	0	0	0	0	0	0	5	0	0	0	0	0	0	0	2	0	0	0	0	0	0	0	0	0	0	47	0	0	0	0
ASV_1214	Bacteria	Firmicutes	Clostridia	Clostridiales	Ruminococcaceae	Ruminococcaceae_V9D2013_group	0	6	0	0	0	0	0	0	0	0	0	0	0	0	0	0	0	9	0	11	0	0	0	0	5	0	0	2	0	0	0	0	0	0	0	0	0	0	32	0	0	0	0
ASV_1215	Bacteria	Firmicutes	Clostridia	Clostridiales	Ruminococcaceae	Subdoligranulum	0	2	0	0	0	10	1	5	0	0	4	0	0	0	0	0	0	4	0	1	0	0	0	0	6	1	0	9	0	0	0	0	0	0	0	0	0	0	14	7	0	0	0
ASV_1216	Bacteria	Firmicutes	Clostridia	Clostridiales	Ruminococcaceae	Butyricicoccus	0	0	0	2	0	0	0	8	0	0	6	1	0	0	0	0	0	0	0	5	0	0	0	0	2	0	0	2	0	0	0	0	0	0	5	0	0	0	32	2	0	0	0
ASV_1217	Bacteria	Firmicutes	Bacilli	Lactobacillales	Lactobacillaceae	Lactobacillus	0	0	0	0	0	3	12	0	0	2	0	0	0	0	0	1	0	0	0	0	0	0	0	0	0	0	3	1	0	2	0	0	0	0	0	0	0	5	9	6	0	4	0
ASV_1218	Bacteria	Firmicutes	Clostridia	Clostridiales	Clostridiaceae_1	Clostridium_sensu_stricto_1	0	0	0	0	0	0	0	0	0	47	0	0	0	0	0	0	0	0	0	0	0	0	2	1	0	0	0	0	0	5	0	0	0	0	0	0	0	2	0	0	0	0	2
ASV_1219	Bacteria	Firmicutes	Clostridia	Clostridiales	Ruminococcaceae	Ruminiclostridium_9	0	0	0	0	0	0	0	0	0	0	0	0	0	0	0	0	0	0	0	0	0	0	0	0	8	0	0	20	0	0	1	0	0	0	9	0	0	0	25	2	0	0	0
ASV_1220	Bacteria	Proteobacteria	Gammaproteobacteria	Enterobacteriales	Enterobacteriaceae	Lelliottia	2	0	0	0	0	8	0	1	0	1	0	2	9	0	3	0	0	5	20	0	1	0	0	0	0	0	0	0	0	0	0	0	0	0	0	0	0	0	0	0	0	0	0
ASV_1221	Bacteria	Proteobacteria	Deltaproteobacteria	Desulfovibrionales	Desulfovibrionaceae	Desulfovibrio	0	33	0	0	0	5	1	0	0	0	1	0	0	2	0	0	0	1	0	21	0	0	0	0	0	0	0	0	0	0	0	0	0	0	0	0	0	0	0	0	0	0	0
ASV_1222	Bacteria	Firmicutes	Clostridia	Clostridiales	Ruminococcaceae	Pseudoflavonifractor	0	15	0	1	0	4	0	20	0	0	0	0	0	0	0	0	0	0	0	0	1	0	0	0	1	0	0	5	0	0	0	0	0	0	0	0	0	0	17	0	0	0	0
ASV_1223	Bacteria	Firmicutes	Clostridia	Clostridiales	Peptococcaceae	Peptococcus	0	3	1	2	0	0	2	9	0	0	5	0	0	0	0	0	0	14	2	0	0	0	0	0	6	2	0	9	0	0	0	1	0	0	1	0	0	0	3	1	0	0	0
ASV_1224	Bacteria	Firmicutes	Clostridia	Clostridiales	Peptostreptococcaceae	Romboutsia	0	1	0	0	1	0	0	0	0	0	0	0	0	0	0	0	0	0	0	0	1	0	0	2	0	0	0	0	0	0	0	43	0	0	0	0	0	0	0	0	0	0	0
ASV_1225	Bacteria	Bacteroidetes	Bacteroidia	Bacteroidales	Tannerellaceae	Parabacteroides	0	0	0	4	0	2	1	0	0	0	4	0	0	0	0	0	0	0	0	8	0	0	0	0	0	1	0	0	0	0	0	0	0	0	15	0	0	0	27	1	0	0	0
ASV_1226	Bacteria	Firmicutes	Clostridia	Clostridiales	Peptostreptococcaceae	Romboutsia	0	0	0	0	0	0	0	0	0	0	0	5	0	0	0	0	0	0	0	0	0	0	5	1	0	1	0	0	0	11	0	0	0	12	5	0	5	1	0	1	1	3	4
ASV_1227	Bacteria	Firmicutes	Clostridia	Clostridiales	Peptostreptococcaceae	Romboutsia	0	0	0	0	0	0	0	0	0	0	0	0	0	0	0	0	0	0	0	1	0	2	0	0	0	0	0	5	0	10	0	0	0	0	31	0	0	0	0	8	0	0	6
ASV_1228	Bacteria	Firmicutes	Erysipelotrichia	Erysipelotrichales	Erysipelotrichaceae	Erysipelatoclostridium	0	0	0	0	0	0	0	0	0	0	0	0	0	0	0	0	0	0	0	0	2	0	0	0	2	0	0	6	0	0	0	0	2	0	38	0	0	0	0	7	0	0	0
ASV_1229	Bacteria	Firmicutes	Clostridia	Clostridiales	Peptostreptococcaceae	Romboutsia	0	0	0	0	0	0	0	0	0	0	0	0	0	0	0	0	0	0	0	0	0	0	2	1	0	0	0	0	0	0	0	11	0	7	1	2	1	1	0	5	0	2	5
ASV_1230	Bacteria	Firmicutes	Clostridia	Clostridiales	Lachnospiraceae	NA	0	0	0	0	0	0	0	0	0	0	0	0	0	0	0	0	0	0	0	0	0	0	2	0	28	0	1	3	0	0	0	2	0	0	0	0	0	1	16	0	2	0	0
ASV_1232	Bacteria	Firmicutes	Clostridia	Clostridiales	Ruminococcaceae	Ruminococcaceae_UCG-014	3	7	0	1	0	1	4	0	0	1	0	0	5	0	0	0	0	0	0	1	0	0	0	0	4	2	0	16	0	0	0	0	0	0	0	0	0	0	11	1	0	0	0
ASV_1233	Bacteria	Actinobacteria	Actinobacteria	Micrococcales	Dermabacteraceae	Brachybacterium	3	2	0	0	14	1	11	6	0	3	0	1	1	2	0	0	0	0	0	0	11	0	0	0	0	0	1	0	0	1	2	1	0	0	0	0	0	0	0	0	0	0	0
ASV_1234	Bacteria	Tenericutes	Mollicutes	Mollicutes_RF39	NA	NA	0	7	0	3	0	4	0	0	0	0	0	0	0	1	0	0	0	0	0	0	0	0	0	0	5	0	0	1	1	0	0	0	0	0	9	0	0	0	27	1	0	0	2
ASV_1235	Bacteria	Firmicutes	Bacilli	Bacillales	Staphylococcaceae	Jeotgalicoccus	0	7	0	0	1	0	1	1	0	0	0	0	0	0	0	0	4	35	2	0	0	0	0	1	4	0	0	0	0	1	0	2	1	0	0	0	0	0	0	0	0	0	0
ASV_1236	Bacteria	Firmicutes	Clostridia	Clostridiales	Ruminococcaceae	Ruminococcaceae_UCG-014	0	6	0	0	0	8	0	0	0	0	0	0	0	0	0	0	0	0	0	5	0	0	0	0	7	0	0	16	0	0	0	0	0	0	18	0	0	0	0	2	0	0	0
ASV_1237	Bacteria	Firmicutes	Clostridia	Clostridiales	Ruminococcaceae	UBA1819	0	5	0	0	0	0	1	0	0	0	0	0	0	0	0	0	0	0	0	5	0	0	0	0	4	0	0	4	0	0	0	0	0	0	4	0	0	0	40	0	0	0	0
ASV_1238	Bacteria	Proteobacteria	Alphaproteobacteria	NA	NA	NA	0	4	0	0	0	0	0	0	0	0	0	0	0	0	0	0	0	1	0	14	0	0	0	0	0	0	0	2	0	0	0	0	0	0	0	0	0	0	37	5	0	0	0
ASV_1239	Bacteria	Firmicutes	Clostridia	Clostridiales	Ruminococcaceae	Subdoligranulum	0	2	0	2	0	0	2	5	0	0	4	0	0	3	0	0	0	0	0	0	0	0	0	0	8	0	0	19	0	0	0	0	0	0	2	0	0	0	16	0	0	0	0
ASV_1240	Bacteria	Firmicutes	Clostridia	Clostridiales	Ruminococcaceae	Ruminococcaceae_UCG-014	0	2	0	35	0	2	0	0	0	0	0	0	0	1	0	0	0	0	0	9	0	0	0	0	0	0	0	0	0	0	0	0	0	0	1	0	0	0	12	0	0	0	0
ASV_1241	Bacteria	Bacteroidetes	Bacteroidia	Bacteroidales	Rikenellaceae	S50_wastewater-sludge_group	0	2	0	2	0	3	1	0	0	0	0	0	0	0	0	0	0	2	0	10	0	0	0	0	7	0	0	10	0	0	0	0	0	0	0	0	0	0	21	5	0	0	0
ASV_1242	Bacteria	Firmicutes	Clostridia	Clostridiales	Ruminococcaceae	Ruminococcaceae_UCG-014	0	1	1	0	0	2	0	0	0	0	0	0	1	0	0	0	0	1	0	28	0	0	0	0	2	0	0	0	0	0	0	0	0	0	0	0	0	0	22	5	0	0	0
ASV_1243	Bacteria	Firmicutes	Bacilli	Lactobacillales	Lactobacillaceae	Lactobacillus	0	1	3	0	0	4	0	1	1	0	0	0	0	1	1	8	0	0	6	0	4	0	2	0	1	0	0	0	0	0	7	0	2	0	1	5	1	0	0	0	0	2	1
ASV_1244	Bacteria	Firmicutes	Clostridia	Clostridiales	Lachnospiraceae	NA	0	0	0	0	0	2	0	15	0	0	0	0	0	5	2	0	0	30	0	0	0	6	0	0	0	0	0	0	0	0	0	0	2	0	0	0	0	0	0	1	0	0	0
ASV_1245	Bacteria	Cyanobacteria	Melainabacteria	Gastranaerophilales	NA	NA	0	0	0	0	0	0	1	0	0	0	0	0	0	0	0	0	0	2	0	30	0	0	0	0	2	3	0	5	0	0	0	0	0	0	0	0	0	0	18	2	0	0	0
ASV_1246	Bacteria	Actinobacteria	Actinobacteria	Bifidobacteriales	Bifidobacteriaceae	Aeriscardovia	0	0	0	0	0	0	0	0	0	0	0	3	0	0	0	0	0	0	0	0	6	2	0	0	0	0	0	0	0	1	11	1	1	0	2	0	2	4	0	0	8	1	4
ASV_1248	Bacteria	Firmicutes	Clostridia	Clostridiales	Ruminococcaceae	Ruminococcaceae_UCG-008	0	0	0	0	0	0	0	0	0	0	0	0	0	0	0	0	0	0	0	0	1	0	0	0	2	0	0	0	0	0	0	0	0	0	0	0	0	0	59	0	0	1	0
ASV_1249	Bacteria	Bacteroidetes	Bacteroidia	Bacteroidales	Bacteroidaceae	Bacteroides	0	0	0	0	0	0	0	0	0	0	0	0	0	0	0	0	0	0	0	0	0	0	2	0	3	1	5	7	7	3	0	1	0	0	1	1	0	4	3	3	2	1	7
ASV_1250	Bacteria	Firmicutes	Erysipelotrichia	Erysipelotrichales	Erysipelotrichaceae	Erysipelatoclostridium	0	13	0	1	0	3	4	0	0	0	0	0	0	3	0	0	1	2	0	9	0	0	0	0	2	0	0	18	0	0	0	0	0	0	2	0	0	0	0	3	0	0	0
ASV_1251	Bacteria	Firmicutes	Erysipelotrichia	Erysipelotrichales	Erysipelotrichaceae	Erysipelotrichaceae_UCG-004	0	12	0	15	0	11	0	18	0	0	0	4	2	0	0	0	0	0	0	0	0	0	0	0	0	0	0	0	0	0	0	0	0	0	0	0	0	0	0	0	0	0	0
ASV_1252	Bacteria	Firmicutes	Clostridia	Clostridiales	Clostridiales_vadinBB60_group	NA	0	6	0	4	0	0	0	0	0	0	2	0	0	0	0	0	0	0	3	5	0	0	0	0	2	0	0	5	0	0	0	0	0	0	9	0	0	0	24	2	0	0	0
ASV_1253	Bacteria	Firmicutes	Clostridia	Clostridiales	Ruminococcaceae	NA	0	5	0	0	0	0	0	0	0	0	0	0	0	0	0	0	0	0	0	4	0	0	0	0	1	0	0	5	0	0	0	0	0	0	0	0	0	0	47	0	0	0	0
ASV_1254	Bacteria	Firmicutes	Clostridia	Clostridiales	NA	NA	0	4	0	0	0	0	0	4	0	6	0	0	2	0	10	2	0	0	4	0	0	0	0	0	19	3	4	1	0	0	0	0	0	0	0	0	0	0	0	0	0	1	0
ASV_1255	Bacteria	Firmicutes	Clostridia	Clostridiales	Family_XIII	Family_XIII_UCG-001	0	4	0	19	0	0	1	6	0	0	2	0	0	0	0	0	0	0	0	2	0	1	0	0	4	0	0	9	0	0	0	0	0	0	2	0	0	0	10	2	0	0	0
ASV_1256	Bacteria	Proteobacteria	Gammaproteobacteria	Betaproteobacteriales	Burkholderiaceae	Parasutterella	0	2	0	14	0	4	0	7	0	0	13	1	1	0	0	0	0	1	0	7	0	0	0	0	0	0	0	2	0	0	0	0	0	0	2	0	2	0	3	3	0	0	0
ASV_1257	Bacteria	Firmicutes	Clostridia	Clostridiales	Lachnospiraceae	NA	0	2	1	5	0	0	0	4	0	0	5	2	2	2	0	0	4	9	14	0	0	0	0	0	6	0	0	1	0	0	0	0	0	0	3	0	0	0	0	0	0	0	2
ASV_1258	Bacteria	Proteobacteria	Gammaproteobacteria	Pseudomonadales	Moraxellaceae	Acinetobacter	0	1	0	0	0	0	0	0	0	0	0	0	0	0	0	0	0	0	0	0	2	0	0	0	0	0	0	0	0	0	0	0	0	0	0	0	0	0	0	0	0	0	0
ASV_1259	Bacteria	Firmicutes	Clostridia	Clostridiales	Peptostreptococcaceae	NA	0	0	0	0	0	0	0	0	0	0	0	8	0	0	0	0	0	0	0	0	1	2	0	0	0	0	0	0	0	3	7	2	0	1	3	0	0	0	0	0	11	4	7
ASV_1261	Bacteria	Bacteroidetes	Bacteroidia	Bacteroidales	Rikenellaceae	Rikenellaceae_RC9_gut_group	0	0	0	0	0	0	0	0	0	0	0	0	0	0	0	0	0	0	0	0	0	0	0	0	7	2	0	4	0	0	0	0	0	0	18	0	0	0	29	0	0	0	2
ASV_1262	Bacteria	Proteobacteria	Gammaproteobacteria	Pseudomonadales	Moraxellaceae	Acinetobacter	3	0	1	0	1	8	0	3	0	4	0	1	5	0	3	0	2	8	8	1	0	0	2	0	0	1	0	0	0	0	0	0	0	0	0	0	0	0	0	0	2	1	0
ASV_1263	Bacteria	Firmicutes	Clostridia	Clostridiales	Lachnospiraceae	Lachnospiraceae_FCS020_group	0	7	0	3	0	1	0	0	0	0	3	6	0	0	0	0	0	0	1	4	0	0	1	0	3	1	0	1	0	0	0	0	0	0	1	0	0	0	22	6	0	0	0
ASV_1264	Bacteria	Firmicutes	Bacilli	Lactobacillales	Lactobacillaceae	Lactobacillus	0	6	17	0	0	0	0	0	0	0	0	0	0	29	0	1	0	0	0	0	4	0	0	0	0	0	0	0	4	0	0	0	0	0	0	0	0	0	0	0	0	0	0
ASV_1265	Bacteria	Firmicutes	Clostridia	Clostridiales	Lachnospiraceae	NA	0	2	2	9	0	1	0	11	0	0	3	0	0	1	0	0	0	0	0	5	0	0	0	0	9	1	0	10	0	0	0	0	0	0	0	0	0	0	0	7	0	0	0
ASV_1266	Bacteria	Firmicutes	Clostridia	Clostridiales	Lachnospiraceae	NA	0	0	0	3	0	0	0	0	0	0	0	0	0	0	0	0	0	0	0	0	0	0	0	4	3	0	0	48	0	0	0	0	0	0	0	0	0	0	0	2	0	0	0
ASV_1267	Bacteria	Firmicutes	Clostridia	Clostridiales	Clostridiales_vadinBB60_group	NA	0	0	0	2	0	0	0	0	0	0	0	0	0	0	0	0	1	0	0	1	0	0	0	0	1	0	0	10	0	0	0	0	0	0	0	0	0	0	39	7	0	0	0
ASV_1268	Bacteria	Proteobacteria	Gammaproteobacteria	Enterobacteriales	Enterobacteriaceae	Providencia	0	0	0	1	0	0	0	0	0	14	0	38	0	0	0	0	0	0	0	8	0	0	0	0	0	0	0	0	0	0	0	0	0	0	0	0	0	0	0	0	0	0	0
ASV_1269	Bacteria	Cyanobacteria	Melainabacteria	Gastranaerophilales	NA	NA	0	0	0	0	0	1	3	0	0	0	0	0	0	1	0	0	0	0	0	34	0	0	0	0	0	0	0	5	0	0	0	0	0	0	0	0	0	0	9	8	0	0	0
ASV_1270	Bacteria	Firmicutes	Clostridia	Clostridiales	Ruminococcaceae	Ruminococcaceae_UCG-014	0	0	0	0	0	0	0	0	0	0	0	0	0	2	0	0	0	5	0	53	0	0	0	0	1	0	0	0	0	0	0	0	0	0	0	0	0	0	0	0	0	0	0
ASV_1271	Bacteria	Firmicutes	Clostridia	Clostridiales	Ruminococcaceae	Ruminococcaceae_NK4A214_group	0	0	0	0	0	0	0	0	0	0	0	0	0	0	0	0	0	0	0	9	2	0	0	0	0	0	0	4	0	0	0	0	0	0	0	0	0	0	46	0	0	0	0
ASV_1272	Bacteria	Bacteroidetes	Bacteroidia	Bacteroidales	NA	NA	0	0	0	0	0	0	0	0	0	0	0	0	0	0	0	0	0	0	0	0	0	0	0	0	4	2	0	11	0	0	0	0	0	0	4	0	0	0	39	0	0	0	1
ASV_1273	Bacteria	Firmicutes	Clostridia	Clostridiales	Ruminococcaceae	Ruminiclostridium_9	0	6	0	6	0	0	0	0	0	1	0	0	0	0	0	0	0	0	0	5	0	0	0	0	3	1	0	1	0	0	0	0	0	0	6	0	0	0	31	0	0	0	0
ASV_1274	Bacteria	Firmicutes	Bacilli	Lactobacillales	Lactobacillaceae	Lactobacillus	0	1	1	1	0	0	2	0	2	2	0	0	0	2	0	8	15	0	0	0	0	0	2	3	3	0	0	0	0	0	3	0	0	0	2	0	0	0	0	2	0	3	0
ASV_1275	Bacteria	Firmicutes	Clostridia	Clostridiales	Lachnospiraceae	Lachnoclostridium	0	1	1	11	0	1	0	27	0	0	1	1	2	0	0	0	1	0	3	3	0	2	0	0	0	0	0	0	0	0	0	0	0	0	5	0	0	0	0	0	0	0	0
ASV_1276	Bacteria	Firmicutes	Bacilli	Bacillales	Planococcaceae	Lysinibacillus	0	0	0	0	3	0	0	0	0	0	0	0	2	2	0	0	0	5	0	0	0	0	0	0	0	0	0	0	0	0	0	0	0	16	0	0	0	0	0	0	0	0	0
ASV_1277	Bacteria	Firmicutes	Bacilli	Lactobacillales	Aerococcaceae	Aerococcus	0	0	0	0	2	0	0	15	0	0	0	0	0	1	1	0	1	12	0	0	2	0	0	1	3	0	0	0	0	6	0	1	0	0	0	0	0	0	0	0	0	0	0
ASV_1279	Bacteria	Bacteroidetes	Bacteroidia	Bacteroidales	Rikenellaceae	Rikenellaceae_RC9_gut_group	0	0	0	0	0	0	0	3	0	0	0	0	0	0	0	0	0	0	0	0	0	0	0	0	7	0	0	7	0	0	0	0	0	0	18	0	0	0	23	2	0	0	0
ASV_1280	Bacteria	Firmicutes	Clostridia	Clostridiales	Lachnospiraceae	NA	0	0	0	0	0	0	0	0	0	0	0	1	0	0	0	0	0	1	1	3	0	0	0	0	14	0	0	8	0	0	1	4	0	1	15	0	0	2	1	4	3	0	0
ASV_1281	Bacteria	Firmicutes	Clostridia	Clostridiales	Lachnospiraceae	Blautia	0	0	0	0	0	0	0	0	0	0	0	0	0	0	0	0	0	0	0	0	0	0	0	2	0	7	6	5	3	1	0	2	1	0	0	2	4	2	1	1	2	4	8
ASV_1282	Bacteria	Firmicutes	Clostridia	Clostridiales	Lachnospiraceae	Oribacterium	0	0	0	0	0	0	0	0	0	0	0	0	0	0	0	0	0	0	0	0	0	0	0	0	13	0	0	10	0	0	0	0	0	0	23	0	0	0	10	0	0	0	1
ASV_1283	Bacteria	Firmicutes	Clostridia	Clostridiales	Ruminococcaceae	NA	0	7	0	1	0	0	0	0	0	0	2	0	0	0	0	0	0	1	3	9	1	0	0	0	4	0	0	0	0	0	0	0	0	0	0	0	0	0	30	1	0	0	0
ASV_1284	Bacteria	Firmicutes	Clostridia	Clostridiales	Lachnospiraceae	Marvinbryantia	0	1	0	11	0	0	0	0	0	0	4	0	1	0	0	0	0	0	0	2	0	1	0	0	18	0	0	12	0	0	0	0	0	0	0	0	0	0	9	0	0	0	0
ASV_1285	Bacteria	Firmicutes	Clostridia	Clostridiales	Lachnospiraceae	NA	0	0	2	23	0	0	0	0	0	0	1	0	0	0	0	0	0	0	0	0	0	1	0	0	26	0	0	3	0	0	1	0	0	0	0	0	0	0	0	0	0	0	0
ASV_1286	Bacteria	Firmicutes	Clostridia	Clostridiales	Ruminococcaceae	Ruminococcaceae_UCG-014	0	0	1	22	0	8	0	0	0	0	1	13	0	2	0	0	0	9	1	1	0	0	0	0	1	0	0	0	0	0	0	0	0	0	0	0	0	0	0	0	0	0	0
ASV_1287	Bacteria	Bacteroidetes	Bacteroidia	Bacteroidales	Rikenellaceae	Rikenellaceae_RC9_gut_group	0	0	0	0	0	0	0	0	0	0	0	0	0	0	0	0	0	0	0	0	0	0	0	0	3	2	0	51	0	0	3	0	0	0	0	0	0	0	0	0	0	0	0
ASV_1288	Bacteria	Proteobacteria	Deltaproteobacteria	Desulfovibrionales	Desulfovibrionaceae	Mailhella	0	12	0	0	0	0	0	1	0	0	0	3	0	0	0	0	0	0	2	3	0	0	0	0	1	0	0	0	0	0	0	0	0	0	1	0	0	0	35	0	0	0	0
ASV_1289	Bacteria	Firmicutes	Clostridia	Clostridiales	Ruminococcaceae	Ruminococcaceae_UCG-014	0	10	0	37	0	0	1	0	0	0	0	0	0	1	0	0	1	0	0	0	1	0	0	0	0	0	0	0	0	0	0	0	0	0	7	0	0	0	0	0	0	0	0
ASV_1290	Bacteria	Firmicutes	Clostridia	Clostridiales	Ruminococcaceae	Ruminococcaceae_UCG-009	0	5	0	0	0	0	0	0	0	0	0	1	0	1	0	0	0	0	0	4	0	0	0	0	2	0	0	7	0	0	0	0	0	0	2	0	0	0	33	3	0	0	0
ASV_1291	Bacteria	Firmicutes	Clostridia	Clostridiales	Lachnospiraceae	Eisenbergiella	0	4	1	4	0	0	1	1	0	0	8	5	2	2	0	0	0	1	2	1	0	0	0	0	3	0	0	4	0	0	0	0	0	0	10	0	0	0	8	0	0	0	0
ASV_1292	Bacteria	Firmicutes	Clostridia	Clostridiales	Christensenellaceae	Christensenellaceae_R-7_group	0	4	0	1	0	0	0	0	0	0	0	0	0	0	0	0	0	0	0	3	0	0	0	0	0	0	0	0	0	0	0	0	0	0	0	0	0	0	49	1	0	0	0
ASV_1293	Bacteria	Bacteroidetes	Bacteroidia	Bacteroidales	Rikenellaceae	Alistipes	0	2	2	3	0	0	0	20	0	0	4	1	0	0	0	0	0	0	11	5	0	1	0	0	2	2	0	0	0	0	0	0	0	0	5	0	0	0	0	0	0	0	0
ASV_1294	Bacteria	Proteobacteria	Gammaproteobacteria	Enterobacteriales	Enterobacteriaceae	Pseudocitrobacter	0	1	2	0	0	0	0	0	12	2	17	0	0	0	0	0	0	0	0	0	0	9	0	0	0	0	0	2	0	1	0	0	0	0	0	0	0	0	0	7	0	0	0
ASV_1295	Bacteria	Actinobacteria	Actinobacteria	Micrococcales	Brevibacteriaceae	Brevibacterium	0	1	0	0	3	0	0	0	0	0	0	0	0	0	0	0	0	0	0	0	2	0	0	2	0	0	0	0	0	0	0	41	0	4	0	0	1	0	0	0	0	1	0
ASV_1296	Bacteria	Firmicutes	Clostridia	Clostridiales	NA	NA	0	0	0	0	2	0	4	0	0	3	0	0	1	0	0	0	0	0	0	0	0	0	1	1	0	0	0	0	0	0	0	46	0	0	0	0	0	0	0	0	0	0	0
ASV_1297	Bacteria	Fusobacteria	Fusobacteriia	Fusobacteriales	Fusobacteriaceae	NA	0	0	0	0	0	0	0	0	25	0	2	0	0	0	0	0	0	0	0	0	7	0	0	0	0	0	0	0	0	0	3	0	0	0	3	17	0	0	0	0	0	0	0
ASV_1298	Bacteria	Firmicutes	Clostridia	Clostridiales	NA	NA	0	0	0	0	0	0	0	0	0	0	0	0	0	0	0	0	0	1	0	0	0	0	0	0	7	0	0	3	0	0	0	2	0	0	16	0	0	0	0	22	0	0	2
ASV_1299	Bacteria	Tenericutes	Mollicutes	Mollicutes_RF39	NA	NA	0	0	0	0	0	0	0	0	0	0	0	0	0	0	0	0	0	0	0	0	0	0	0	0	8	2	0	33	0	0	0	2	0	0	0	0	0	0	6	6	0	0	1
ASV_1300	Bacteria	Firmicutes	Clostridia	Clostridiales	Peptostreptococcaceae	NA	0	0	0	0	0	0	0	0	0	0	0	0	0	0	0	0	0	0	0	0	0	0	0	0	0	0	0	0	0	0	0	0	0	0	0	0	0	1	0	1	0	0	2
ASV_1301	Bacteria	Firmicutes	Clostridia	Clostridiales	Ruminococcaceae	Ruminococcaceae_UCG-014	0	40	0	1	0	0	0	0	0	0	0	0	0	0	0	0	0	0	0	0	0	0	0	0	0	0	0	15	0	0	0	0	0	0	0	0	0	0	0	1	0	0	0
ASV_1302	Bacteria	Proteobacteria	Gammaproteobacteria	Enterobacteriales	Enterobacteriaceae	Pseudocitrobacter	0	0	7	0	0	0	0	0	0	0	1	0	0	1	0	0	0	0	1	0	0	40	0	0	0	0	0	0	0	0	0	0	0	0	0	0	0	0	0	0	0	0	0
ASV_1303	Bacteria	Proteobacteria	Gammaproteobacteria	Betaproteobacteriales	Burkholderiaceae	Sutterella	0	0	4	6	0	0	0	39	0	0	4	1	0	0	0	0	0	1	2	0	0	0	0	0	0	0	0	0	0	0	0	0	0	0	0	0	0	0	0	0	0	0	0
ASV_1304	Bacteria	Firmicutes	Clostridia	Clostridiales	Lachnospiraceae	NA	0	0	1	10	0	2	1	2	0	2	1	0	0	1	0	0	1	7	9	0	0	2	0	0	8	1	0	5	0	0	0	0	0	0	1	0	0	0	0	0	0	0	3
ASV_1305	Bacteria	Firmicutes	Clostridia	Clostridiales	Lachnospiraceae	NA	0	0	0	3	0	1	0	8	0	0	0	1	0	0	0	0	0	0	0	2	0	0	0	0	1	0	0	2	0	0	0	0	0	0	7	0	0	0	32	0	0	0	0
ASV_1306	Bacteria	Firmicutes	Bacilli	Bacillales	Staphylococcaceae	Staphylococcus	0	0	0	0	1	0	0	0	0	0	0	6	1	0	0	0	5	0	0	0	0	0	0	0	6	2	0	0	0	0	0	0	0	0	0	0	0	2	0	0	0	0	0
ASV_1307	Bacteria	Bacteroidetes	Bacteroidia	Bacteroidales	Bacteroidaceae	Bacteroides	0	0	0	0	0	0	0	49	0	0	0	4	1	0	0	0	3	0	0	0	0	0	0	0	0	0	0	0	0	0	0	0	0	0	0	0	0	0	0	0	0	0	0
ASV_1309	Bacteria	Fusobacteria	Fusobacteriia	Fusobacteriales	Fusobacteriaceae	Fusobacterium	0	0	0	0	0	0	0	0	0	0	0	0	0	0	0	0	0	0	0	0	0	0	2	1	4	0	7	6	1	1	4	0	0	0	2	2	2	3	2	0	2	4	6
ASV_1310	Bacteria	Bacteroidetes	Bacteroidia	Bacteroidales	Rikenellaceae	Rikenellaceae_RC9_gut_group	0	0	0	0	0	0	0	0	0	0	0	0	0	0	0	0	0	0	0	0	0	0	0	0	8	2	0	3	0	0	0	0	0	0	9	0	0	0	34	0	0	0	0
ASV_1311	Bacteria	Proteobacteria	Deltaproteobacteria	Desulfovibrionales	Desulfovibrionaceae	NA	0	13	3	5	0	0	3	8	0	0	0	2	0	0	0	0	0	0	0	2	0	0	0	0	4	0	0	0	0	0	0	0	0	0	4	0	1	0	7	1	0	0	0
ASV_1312	Bacteria	Bacteroidetes	Bacteroidia	Bacteroidales	Prevotellaceae	Prevotellaceae_UCG-001	0	11	1	4	0	1	0	8	0	0	6	0	0	0	0	0	0	0	0	7	0	0	0	0	5	1	0	2	0	0	0	0	0	0	1	0	0	0	4	5	0	0	0
ASV_1313	Bacteria	Actinobacteria	Actinobacteria	Micrococcales	Micrococcaceae	Kocuria	0	8	0	0	0	1	0	0	0	0	0	0	0	0	3	0	3	2	0	0	0	1	1	0	7	1	0	1	1	4	1	1	0	0	5	0	2	0	0	1	3	0	1
ASV_1314	Bacteria	Firmicutes	Clostridia	Clostridiales	NA	NA	0	5	0	10	0	2	0	0	0	0	0	0	0	0	0	0	0	0	0	3	0	0	0	0	8	0	0	10	0	0	0	0	0	0	0	0	0	0	17	1	0	0	0
ASV_1315	Bacteria	Firmicutes	Bacilli	Lactobacillales	Lactobacillaceae	Lactobacillus	0	2	1	0	2	7	6	0	1	4	0	3	0	2	0	5	6	0	5	0	1	0	0	0	0	1	3	0	0	0	1	0	0	0	0	0	0	0	1	0	0	1	2
ASV_1316	Bacteria	Firmicutes	Clostridia	Clostridiales	Ruminococcaceae	Ruminiclostridium_5	0	0	0	2	0	0	0	0	0	0	2	2	0	0	0	0	0	0	0	0	0	0	0	0	3	0	0	0	0	0	0	0	0	0	0	0	0	0	46	0	0	0	0
ASV_1317	Bacteria	Bacteroidetes	Bacteroidia	Bacteroidales	Bacteroidaceae	Bacteroides	0	0	0	0	0	0	0	0	0	0	0	0	0	1	0	0	0	1	0	0	0	0	0	0	5	0	0	5	0	0	0	0	0	0	10	0	0	0	29	3	0	0	0
ASV_1318	Bacteria	Firmicutes	Clostridia	Clostridiales	Ruminococcaceae	Negativibacillus	2	0	0	0	0	0	0	0	0	0	0	0	0	0	0	0	0	0	0	1	0	0	0	0	2	3	0	12	0	0	0	0	0	0	1	0	0	0	32	2	0	0	0
ASV_1319	Bacteria	Proteobacteria	Gammaproteobacteria	Betaproteobacteriales	Burkholderiaceae	Parasutterella	1	5	0	1	0	3	0	13	0	0	8	0	0	0	0	0	0	3	3	2	0	1	0	0	1	0	0	3	0	0	0	0	0	0	9	0	0	0	0	2	0	0	0
ASV_1320	Bacteria	Bacteroidetes	Bacteroidia	Bacteroidales	F082	NA	0	32	4	17	0	0	0	0	0	0	0	0	0	0	0	0	0	0	0	0	0	0	0	0	0	0	0	0	0	0	0	0	0	0	0	0	0	0	2	0	0	0	0
ASV_1321	Bacteria	Firmicutes	Clostridia	Clostridiales	Lachnospiraceae	NA	0	6	1	8	0	6	0	0	0	0	3	2	0	0	0	0	0	0	10	9	1	0	0	0	4	0	0	0	0	0	0	0	0	0	5	0	0	0	0	0	0	0	0
ASV_1322	Bacteria	Firmicutes	Erysipelotrichia	Erysipelotrichales	Erysipelotrichaceae	Dielma	0	3	0	0	0	3	0	0	0	2	0	0	0	1	0	0	0	0	0	1	0	0	0	0	5	0	0	4	0	0	0	0	0	0	0	0	0	0	36	0	0	0	0
ASV_1323	Bacteria	Firmicutes	Clostridia	Clostridiales	Ruminococcaceae	Ruminococcaceae_UCG-014	0	2	1	14	0	0	0	5	0	0	0	0	1	1	0	0	2	0	0	13	0	0	0	0	0	0	0	11	0	0	0	0	0	0	3	0	0	0	0	2	0	0	0
ASV_1324	Bacteria	Firmicutes	Clostridia	Clostridiales	Ruminococcaceae	Ruminococcaceae_NK4A214_group	0	2	1	0	0	0	0	20	0	0	0	0	0	0	0	0	1	3	3	6	0	0	0	0	1	1	0	1	0	0	0	0	0	0	0	0	0	0	16	0	0	0	0
ASV_1325	Bacteria	Firmicutes	Clostridia	Clostridiales	Lachnospiraceae	NA	0	0	2	0	0	0	0	0	0	0	0	0	0	0	0	0	0	0	1	1	0	0	0	0	3	0	0	9	0	0	0	0	2	0	16	0	0	0	0	6	0	0	10
ASV_1326	Bacteria	Firmicutes	Clostridia	Clostridiales	Clostridiales_vadinBB60_group	NA	0	0	0	3	0	5	0	0	0	2	0	0	4	0	0	0	0	0	0	7	0	0	0	1	3	0	0	8	0	0	0	0	0	0	0	0	0	0	22	0	0	0	0
ASV_1327	Bacteria	Firmicutes	Clostridia	Clostridiales	Lachnospiraceae	Fusicatenibacter	0	0	0	1	1	0	0	0	0	0	0	0	1	0	0	0	1	0	0	0	0	0	0	0	19	2	0	1	0	0	0	0	0	0	0	0	0	0	27	2	0	0	0
ASV_1328	Bacteria	Firmicutes	Clostridia	Clostridiales	Defluviitaleaceae	Defluviitaleaceae_UCG-011	0	0	0	0	0	0	0	0	0	0	0	0	0	0	0	0	0	0	0	8	0	0	0	0	1	1	0	36	0	0	0	0	0	0	0	0	0	0	0	9	0	0	0
ASV_1329	Bacteria	Firmicutes	Clostridia	Clostridiales	Peptostreptococcaceae	Terrisporobacter	0	0	0	0	0	0	0	0	0	0	0	0	0	0	0	0	0	0	0	0	0	0	6	1	0	0	0	0	0	0	0	1	1	1	3	0	2	8	0	12	0	2	2
ASV_1330	Bacteria	Bacteroidetes	Bacteroidia	Bacteroidales	NA	NA	0	0	0	0	0	0	0	0	0	0	0	0	0	0	0	0	0	0	0	0	0	0	0	1	10	2	0	1	0	0	0	0	0	0	21	0	0	0	15	3	0	0	2
ASV_1332	Bacteria	Firmicutes	Clostridia	Clostridiales	Ruminococcaceae	Ruminococcaceae_UCG-014	1	29	0	11	0	0	5	0	0	0	2	0	0	0	0	0	0	0	0	1	0	0	0	0	3	0	0	2	0	0	0	0	0	0	0	0	0	0	0	0	0	0	0
ASV_1333	Bacteria	Firmicutes	Bacilli	Lactobacillales	Lactobacillaceae	Lactobacillus	1	1	1	0	0	2	2	1	3	0	2	3	3	0	2	0	0	0	1	0	2	2	0	0	1	0	0	7	0	0	0	0	0	0	9	2	0	0	4	3	0	0	0
ASV_1334	Bacteria	Bacteroidetes	Bacteroidia	Bacteroidales	Prevotellaceae	Prevotellaceae_UCG-001	0	16	0	16	0	0	0	0	0	0	3	1	0	0	0	0	0	0	0	7	0	0	0	0	0	0	0	3	0	0	0	0	0	0	6	0	0	0	0	2	0	0	0
ASV_1335	Bacteria	Firmicutes	Clostridia	Clostridiales	Ruminococcaceae	Flavonifractor	0	8	2	3	0	1	0	8	0	0	2	2	1	0	0	0	0	0	0	6	0	0	0	0	4	0	0	0	0	0	0	0	0	0	0	0	0	0	15	2	0	0	0
ASV_1336	Bacteria	Firmicutes	Clostridia	Clostridiales	Ruminococcaceae	Subdoligranulum	0	5	0	1	0	3	2	2	0	0	2	0	0	0	0	0	1	1	4	3	2	0	1	0	4	0	0	12	0	0	0	0	2	0	0	0	0	0	0	4	0	0	0
ASV_1337	Bacteria	Firmicutes	Clostridia	Clostridiales	Ruminococcaceae	Pygmaiobacter	0	4	0	2	0	0	0	0	0	0	3	0	0	3	0	0	0	3	5	2	0	0	0	0	2	0	0	0	0	0	0	0	0	0	3	0	0	0	24	0	0	0	0
ASV_1338	Bacteria	Firmicutes	Clostridia	Clostridiales	Clostridiales_vadinBB60_group	NA	0	3	5	3	0	0	0	11	0	0	1	2	0	0	0	0	0	0	0	2	0	0	0	0	0	0	0	2	0	0	0	0	0	0	0	0	0	0	23	2	0	0	0
ASV_1339	Bacteria	Firmicutes	Clostridia	Clostridiales	Lachnospiraceae	NA	0	3	0	0	1	0	0	0	3	2	0	1	1	1	0	0	0	8	0	4	8	1	0	0	3	0	0	3	0	0	4	0	0	0	0	0	0	0	0	8	0	0	1
ASV_1340	Bacteria	Firmicutes	Clostridia	Clostridiales	Ruminococcaceae	GCA-900066225	0	3	0	2	0	0	0	0	0	0	0	1	0	0	0	0	0	0	5	1	0	1	0	0	1	0	0	3	0	0	0	0	0	0	0	0	0	0	35	0	0	0	0
ASV_1341	Bacteria	Firmicutes	Clostridia	Clostridiales	Ruminococcaceae	Ruminococcaceae_UCG-014	0	2	2	1	0	0	0	22	0	0	16	0	0	1	0	0	0	1	1	3	0	0	0	0	3	0	0	0	0	0	0	0	0	0	0	0	0	0	0	0	0	0	0
ASV_1342	Bacteria	Firmicutes	Clostridia	Clostridiales	Family_XIII	Family_XIII_AD3011_group	0	1	0	3	0	0	0	0	0	0	0	0	0	0	0	0	0	0	0	3	0	0	0	0	2	0	0	0	0	0	0	0	0	0	2	0	0	0	42	1	0	0	0
ASV_1343	Bacteria	Firmicutes	Clostridia	Clostridiales	Lachnospiraceae	NA	0	0	0	0	0	0	0	0	0	0	0	0	0	0	0	0	0	0	0	0	0	0	0	0	18	0	0	3	0	0	0	0	0	0	1	0	0	2	13	0	0	0	3
ASV_1344	Bacteria	Proteobacteria	Gammaproteobacteria	Aeromonadales	Succinivibrionaceae	Anaerobiospirillum	0	20	0	0	0	0	0	0	0	0	0	1	0	0	0	0	0	0	0	10	0	0	0	0	0	0	0	0	0	0	0	0	0	0	14	0	0	0	0	0	0	0	2
ASV_1345	Bacteria	Bacteroidetes	Bacteroidia	Bacteroidales	Barnesiellaceae	Barnesiella	0	11	1	0	0	0	0	0	0	0	1	0	1	0	0	0	0	0	2	6	0	0	0	0	1	0	0	20	0	0	0	0	0	0	5	0	0	0	0	4	0	0	0
ASV_1346	Bacteria	Firmicutes	Clostridia	Clostridiales	Lachnospiraceae	Lactonifactor	0	3	3	4	0	0	0	0	1	0	3	0	1	0	0	0	0	0	0	1	0	0	0	0	24	0	0	3	0	0	2	0	0	0	3	0	1	0	1	1	1	0	1
ASV_1347	Bacteria	Firmicutes	Clostridia	Clostridiales	Peptococcaceae	Peptococcus	0	3	0	2	0	0	0	14	0	0	0	1	0	0	0	0	0	10	0	0	0	0	0	0	12	0	0	9	0	0	1	0	0	0	0	0	0	0	0	0	0	0	0
ASV_1348	Bacteria	Firmicutes	Bacilli	Lactobacillales	NA	NA	0	3	0	0	0	0	0	0	34	0	0	0	0	1	0	0	0	0	0	3	0	0	0	0	4	3	0	3	0	0	1	0	0	0	1	0	0	0	0	0	0	0	0
ASV_1349	Bacteria	Firmicutes	Clostridia	Clostridiales	Clostridiales_vadinBB60_group	NA	0	2	0	6	0	0	0	0	0	0	0	0	0	0	0	0	0	0	0	14	0	0	0	0	0	0	0	4	0	0	0	0	0	0	0	0	0	0	26	1	0	0	0
ASV_1350	Bacteria	Firmicutes	Bacilli	Lactobacillales	Enterococcaceae	Enterococcus	0	2	0	0	0	4	8	4	0	1	0	0	0	0	0	0	1	24	2	0	0	0	0	0	2	0	0	0	0	0	0	0	0	0	0	0	0	0	0	0	0	0	0
ASV_1351	Bacteria	Firmicutes	Bacilli	Lactobacillales	Lactobacillaceae	Lactobacillus	0	0	1	0	1	0	0	1	0	0	0	14	0	0	6	0	4	4	4	0	0	0	0	1	4	8	1	0	0	1	0	0	1	0	0	0	0	0	0	1	0	0	1
ASV_1352	Bacteria	Firmicutes	Clostridia	Clostridiales	Ruminococcaceae	NA	0	0	0	3	0	0	0	15	0	0	0	0	0	0	0	0	0	4	1	0	0	0	0	0	1	2	0	3	0	0	0	0	0	0	0	0	0	0	23	1	0	0	0
ASV_1353	Bacteria	Firmicutes	Clostridia	Clostridiales	Lachnospiraceae	NA	0	0	0	1	0	0	0	0	0	0	3	0	0	0	0	0	0	0	0	1	0	0	0	0	14	1	1	14	0	0	0	0	0	0	9	0	0	0	5	0	0	0	0
ASV_1355	Bacteria	Firmicutes	Clostridia	Clostridiales	Peptococcaceae	NA	0	0	0	0	0	1	0	0	0	0	1	0	2	0	0	0	0	0	3	1	0	0	0	0	1	0	0	0	0	0	0	0	0	0	0	0	0	0	44	0	0	0	0
ASV_1356	Bacteria	Firmicutes	Bacilli	Bacillales	Planococcaceae	Caryophanon	0	0	0	0	0	0	0	0	2	1	0	0	0	0	0	0	0	0	0	0	0	0	1	0	0	0	0	0	0	0	2	3	0	35	0	1	0	1	0	0	0	0	0
ASV_1357	Bacteria	Firmicutes	Clostridia	Clostridiales	Ruminococcaceae	NA	0	0	0	0	0	0	0	0	0	0	1	0	0	0	0	0	0	0	0	3	0	0	0	0	1	0	0	17	0	0	0	0	0	0	1	0	0	0	28	2	0	0	0
ASV_1358	Bacteria	Firmicutes	Clostridia	Clostridiales	Peptostreptococcaceae	Romboutsia	0	0	0	0	0	0	0	0	0	0	0	0	0	0	0	0	0	0	0	0	0	0	0	0	0	0	0	0	0	3	0	1	0	0	0	0	3	0	0	0	0	0	0
ASV_1360	Bacteria	Firmicutes	Bacilli	Lactobacillales	Streptococcaceae	Lactococcus	2	0	1	0	0	6	0	0	0	0	0	0	4	0	6	0	0	5	28	0	0	0	0	0	0	0	0	0	0	0	0	0	0	0	0	0	0	0	0	0	0	0	0
ASV_1361	Bacteria	Firmicutes	Clostridia	Clostridiales	Lachnospiraceae	NA	0	4	1	3	0	0	1	0	0	0	4	3	1	2	0	0	0	3	0	6	0	0	0	0	8	1	0	7	0	0	0	0	0	0	4	0	0	0	0	3	0	0	1
ASV_1362	Bacteria	Firmicutes	Clostridia	Clostridiales	Ruminococcaceae	Ruminococcaceae_UCG-014	0	4	0	11	0	3	0	8	0	0	4	0	0	0	0	0	0	0	0	5	0	0	0	0	0	0	0	5	0	0	1	0	0	0	0	0	0	0	11	0	0	0	0
ASV_1363	Bacteria	Firmicutes	Clostridia	Clostridiales	Ruminococcaceae	Ruminiclostridium_5	0	1	0	1	0	2	0	0	0	0	1	0	0	0	0	0	0	0	0	4	0	0	0	0	9	0	0	20	0	0	0	0	0	0	0	0	0	0	14	0	0	0	0
ASV_1364	Bacteria	Firmicutes	Clostridia	Clostridiales	Ruminococcaceae	Ruminiclostridium_5	0	1	0	1	0	6	0	0	0	0	0	0	0	0	0	0	0	0	0	0	0	0	0	0	3	0	0	1	0	0	0	0	0	0	1	0	0	0	39	0	0	0	0
ASV_1365	Bacteria	Firmicutes	Bacilli	Lactobacillales	Aerococcaceae	Facklamia	0	1	0	0	0	0	4	6	0	0	0	0	0	1	0	0	7	10	0	0	0	0	0	1	0	0	0	0	0	2	3	0	0	0	4	0	0	1	0	3	1	0	0
ASV_1366	Bacteria	Firmicutes	Clostridia	Clostridiales	Peptostreptococcaceae	Romboutsia	0	0	1	0	1	0	0	0	0	0	0	0	0	0	0	0	0	0	0	0	0	2	0	0	1	0	0	7	0	0	2	0	0	0	18	0	1	0	0	9	0	0	10
ASV_1367	Bacteria	Firmicutes	Clostridia	Clostridiales	Ruminococcaceae	NA	0	0	0	3	0	0	0	0	0	0	1	0	0	0	0	0	0	0	2	1	0	0	0	0	15	0	0	0	0	0	0	3	0	0	0	0	0	0	17	1	0	0	0
ASV_1368	Bacteria	Bacteroidetes	Bacteroidia	Bacteroidales	Rikenellaceae	Rikenellaceae_RC9_gut_group	0	0	0	3	0	0	0	21	0	0	0	0	3	0	0	0	0	0	6	19	0	0	0	0	0	0	0	0	0	0	0	0	0	0	0	0	0	0	0	0	0	0	0
ASV_1369	Bacteria	Firmicutes	Erysipelotrichia	Erysipelotrichales	Erysipelotrichaceae	Erysipelatoclostridium	0	0	0	0	0	2	0	0	0	0	0	0	0	1	0	0	0	0	0	0	0	0	0	0	10	2	0	13	0	0	1	0	0	0	2	0	0	0	14	6	1	0	0
ASV_1370	Bacteria	Bacteroidetes	Bacteroidia	Bacteroidales	Rikenellaceae	Rikenellaceae_RC9_gut_group	0	0	0	0	0	1	0	24	0	0	5	3	0	0	0	0	0	0	2	11	1	0	0	0	4	0	0	0	0	0	0	0	0	0	0	0	0	0	1	0	0	0	0
ASV_1372	Bacteria	Firmicutes	Bacilli	Lactobacillales	Aerococcaceae	NA	1	1	0	0	4	1	0	0	0	0	0	3	21	2	0	0	0	0	5	0	0	4	0	0	0	0	0	1	0	0	0	0	0	0	0	0	0	0	0	0	2	0	1
ASV_1373	Bacteria	Bacteroidetes	Bacteroidia	Bacteroidales	Bacteroidaceae	Bacteroides	0	11	1	5	0	3	0	16	0	0	3	0	0	0	0	0	0	0	3	2	3	0	0	0	0	0	0	1	0	0	0	0	0	0	3	0	0	0	0	0	0	0	0
ASV_1374	Bacteria	Firmicutes	Clostridia	Clostridiales	Lachnospiraceae	NA	0	9	0	17	0	4	0	0	0	0	15	0	0	1	0	0	3	0	0	0	0	0	0	0	0	0	0	0	0	0	0	0	0	0	0	0	0	0	0	0	0	0	2
ASV_1375	Bacteria	Firmicutes	Clostridia	Clostridiales	Peptostreptococcaceae	NA	0	6	7	0	0	0	0	0	0	0	0	3	0	0	0	0	0	0	2	0	0	2	0	0	1	2	0	1	0	0	0	2	0	0	17	0	0	0	0	6	0	0	2
ASV_1376	Bacteria	Firmicutes	Clostridia	Clostridiales	Peptostreptococcaceae	NA	0	3	1	0	0	0	0	0	0	0	0	4	0	1	0	0	0	1	3	0	1	5	0	0	0	0	0	5	0	0	0	6	0	2	7	0	1	0	0	1	0	0	3
ASV_1377	Bacteria	Firmicutes	Clostridia	Clostridiales	Peptostreptococcaceae	Romboutsia	0	2	0	0	0	0	0	0	0	0	0	0	0	0	0	0	0	0	0	0	0	0	0	0	0	1	1	2	0	0	0	0	0	0	17	0	0	0	0	15	0	0	0
ASV_1378	Bacteria	Firmicutes	Clostridia	Clostridiales	Ruminococcaceae	Anaerofilum	0	2	0	1	0	0	0	0	0	0	1	0	0	0	0	0	0	0	0	1	0	0	0	0	5	0	0	7	0	0	0	0	0	0	6	0	0	0	21	6	0	0	0
ASV_1379	Bacteria	Firmicutes	Clostridia	Clostridiales	Ruminococcaceae	Pseudoflavonifractor	0	2	0	0	0	0	0	0	0	0	0	0	0	0	0	0	0	0	0	0	0	0	0	0	3	0	0	0	0	0	0	0	0	0	3	0	0	0	43	0	0	0	0
ASV_1380	Bacteria	Firmicutes	Clostridia	Clostridiales	Ruminococcaceae	Faecalibacterium	0	1	0	3	0	0	0	0	0	0	3	0	0	0	0	0	0	0	0	3	0	1	0	0	0	0	0	38	0	0	0	0	0	0	0	0	0	0	0	2	0	0	0
ASV_1381	Bacteria	Firmicutes	Clostridia	Clostridiales	Ruminococcaceae	Faecalibacterium	0	1	0	2	0	4	0	28	0	0	2	5	2	0	0	0	2	0	0	0	0	0	0	0	4	0	0	0	0	0	0	0	0	0	0	0	0	0	0	0	0	0	0
ASV_1382	Bacteria	Firmicutes	Clostridia	Clostridiales	Lachnospiraceae	UC5-1-2E3	0	0	1	0	0	0	0	0	0	0	0	3	0	0	0	0	0	0	0	0	0	2	0	0	3	0	0	10	0	0	0	0	0	0	21	0	0	0	0	6	0	0	5
ASV_1383	Bacteria	Firmicutes	Clostridia	Clostridiales	Ruminococcaceae	NA	0	0	0	13	0	0	0	0	0	0	8	0	1	0	0	0	0	0	0	2	0	1	0	0	0	0	0	1	0	0	0	0	0	0	20	0	0	0	4	0	0	0	1
ASV_1384	Bacteria	Firmicutes	Bacilli	Lactobacillales	Lactobacillaceae	Lactobacillus	0	0	0	0	0	7	16	0	0	0	0	0	0	0	0	0	0	0	0	0	0	0	0	1	1	0	0	0	0	0	0	0	0	0	0	0	0	4	1	3	0	0	0
ASV_1385	Bacteria	Firmicutes	Clostridia	Clostridiales	Peptostreptococcaceae	Terrisporobacter	0	0	0	0	0	0	1	0	0	0	0	0	0	0	0	0	0	0	0	0	0	0	13	1	0	4	0	2	0	0	0	0	2	0	2	1	0	7	0	1	3	0	5
ASV_1386	Bacteria	Firmicutes	Clostridia	Clostridiales	Clostridiaceae_1	Clostridium_sensu_stricto_1	0	0	0	0	0	0	0	0	0	39	0	0	3	0	0	0	0	0	0	0	0	0	0	2	0	0	0	0	0	0	0	0	0	0	1	0	0	0	0	0	0	0	0
ASV_1387	Bacteria	Firmicutes	Clostridia	Clostridiales	Lachnospiraceae	NA	0	0	0	0	0	0	0	0	0	0	0	4	0	0	0	0	0	0	0	7	0	0	0	0	4	1	0	25	0	0	0	0	0	0	0	0	0	0	4	5	0	0	0
ASV_1388	Bacteria	Firmicutes	Clostridia	Clostridiales	NA	NA	0	0	0	0	0	0	0	0	0	0	0	3	1	3	0	0	0	1	0	0	0	1	3	2	1	0	0	1	0	1	0	4	3	2	2	0	1	2	0	4	0	0	2
ASV_1389	Bacteria	Firmicutes	Clostridia	Clostridiales	Peptostreptococcaceae	Intestinibacter	0	0	0	0	0	0	0	0	0	0	0	1	0	0	0	0	0	0	0	0	0	0	0	0	0	0	0	0	0	5	1	6	0	6	9	0	3	3	0	0	2	2	0
ASV_1390	Bacteria	Firmicutes	Clostridia	Clostridiales	Peptostreptococcaceae	NA	0	0	0	0	0	0	0	0	0	0	0	0	0	0	0	1	0	0	0	0	0	1	0	0	0	0	0	2	0	0	0	0	0	0	42	0	0	0	0	0	0	0	1
ASV_1391	Bacteria	Proteobacteria	Gammaproteobacteria	Aeromonadales	Succinivibrionaceae	Anaerobiospirillum	0	21	6	0	0	0	0	0	0	0	0	0	0	0	0	0	0	0	0	6	0	0	1	0	1	0	0	1	0	0	0	0	0	0	10	0	0	0	0	1	0	0	1
ASV_1392	Bacteria	Firmicutes	Clostridia	Clostridiales	Clostridiales_vadinBB60_group	NA	0	10	0	6	0	0	1	0	0	0	0	0	0	0	0	0	0	0	0	9	0	0	0	0	0	1	0	6	0	0	0	0	0	0	1	0	0	0	15	1	0	0	0
ASV_1393	Bacteria	Firmicutes	Clostridia	Clostridiales	Lachnospiraceae	NA	0	10	1	15	0	2	0	0	0	1	3	0	0	5	0	0	0	0	0	0	0	1	0	0	7	0	0	1	0	0	2	0	0	0	2	0	0	0	0	0	0	0	0
ASV_1394	Bacteria	Firmicutes	Clostridia	Clostridiales	Ruminococcaceae	Intestinimonas	0	9	0	1	0	0	0	0	0	0	0	0	0	0	0	0	0	0	0	15	1	0	0	0	2	0	0	4	0	0	0	0	0	0	0	0	0	0	15	1	0	0	1
ASV_1395	Bacteria	Firmicutes	Clostridia	Clostridiales	Ruminococcaceae	Ruminococcaceae_UCG-002	0	7	0	2	1	3	0	5	0	0	0	1	0	0	0	0	1	0	2	1	0	0	0	0	5	1	0	2	0	0	1	0	0	0	1	0	0	0	17	0	0	0	0
ASV_1396	Bacteria	Firmicutes	Clostridia	Clostridiales	Ruminococcaceae	NA	0	7	1	5	0	0	0	0	0	0	2	2	3	0	0	0	0	0	0	4	0	0	0	0	2	0	0	1	0	0	0	0	0	0	4	0	0	0	19	0	0	0	0
ASV_1397	Bacteria	Firmicutes	Clostridia	Clostridiales	Defluviitaleaceae	Defluviitaleaceae_UCG-011	0	6	0	8	0	0	0	0	0	0	0	0	0	0	0	0	0	0	0	4	0	0	0	0	2	0	0	22	0	0	0	0	0	0	0	0	0	0	8	0	0	0	0
ASV_1398	Bacteria	Firmicutes	Clostridia	Clostridiales	Ruminococcaceae	Ruminiclostridium_5	0	5	0	5	0	1	0	0	0	0	1	0	0	0	0	0	1	0	0	7	0	0	0	0	5	0	0	7	0	0	0	0	0	0	1	0	0	0	14	3	0	0	0
ASV_1399	Bacteria	Tenericutes	Mollicutes	Mollicutes_RF39	NA	NA	0	5	1	4	0	18	0	0	0	0	0	2	0	0	3	0	0	1	3	4	0	0	0	0	5	0	2	1	0	0	0	0	0	0	0	0	0	0	0	0	0	0	0
ASV_1400	Bacteria	Firmicutes	Clostridia	Clostridiales	Family_XIII	Family_XIII_AD3011_group	0	4	0	1	0	4	1	0	0	0	0	0	0	4	0	0	0	0	0	3	0	1	1	0	6	0	1	10	0	1	0	0	0	0	0	0	0	0	10	2	0	0	0
ASV_1401	Bacteria	Firmicutes	Clostridia	Clostridiales	Ruminococcaceae	Pseudoflavonifractor	0	4	0	6	0	5	0	12	0	1	1	0	0	0	0	0	0	0	3	8	2	1	0	0	1	0	0	4	0	0	0	0	0	0	2	0	0	0	0	0	0	0	0
ASV_1402	Bacteria	Firmicutes	Clostridia	Clostridiales	Christensenellaceae	Christensenellaceae_R-7_group	0	3	0	0	0	0	0	0	0	0	0	0	0	0	0	0	0	0	0	3	0	0	0	0	0	0	0	1	0	0	0	0	0	0	0	0	0	0	41	2	0	0	0
ASV_1403	Bacteria	Firmicutes	Clostridia	Clostridiales	Ruminococcaceae	Ruminococcaceae_UCG-005	0	3	0	2	0	0	1	8	0	0	1	0	0	0	0	0	1	0	0	9	0	0	0	0	1	1	0	8	0	0	0	0	0	0	2	0	0	0	12	0	0	0	1
ASV_1404	Bacteria	Firmicutes	Clostridia	Clostridiales	Lachnospiraceae	GCA-900066575	0	2	0	1	0	0	0	0	0	0	0	0	0	0	0	0	0	3	0	30	0	1	0	0	0	0	0	2	0	0	0	0	0	0	3	0	0	0	8	0	0	0	0
ASV_1405	Bacteria	Firmicutes	Clostridia	Clostridiales	Clostridiaceae_2	NA	0	2	2	0	0	0	0	1	0	0	0	4	0	0	0	0	0	0	0	0	0	1	0	0	0	0	0	0	0	0	1	0	0	0	25	0	0	0	0	0	0	0	12
ASV_1406	Bacteria	Firmicutes	Clostridia	Clostridiales	Lachnospiraceae	Sellimonas	0	1	5	0	0	0	0	28	0	0	0	2	0	0	0	0	0	0	1	0	0	0	0	0	3	0	0	2	0	0	0	0	0	0	2	0	0	0	0	3	0	0	3
ASV_1407	Bacteria	Firmicutes	Clostridia	Clostridiales	Clostridiales_vadinBB60_group	NA	0	0	0	5	0	0	0	2	0	0	2	1	0	0	0	0	0	0	4	1	0	0	0	0	1	0	0	0	0	0	0	0	0	0	16	0	0	0	18	0	0	0	0
ASV_1408	Bacteria	Firmicutes	Clostridia	Clostridiales	Ruminococcaceae	Angelakisella	0	0	0	2	0	4	0	1	0	0	2	0	1	0	0	0	0	0	5	2	0	0	0	0	3	0	0	5	0	0	0	0	0	0	2	0	0	0	22	1	0	0	0
ASV_1409	Bacteria	Firmicutes	Clostridia	Clostridiales	Clostridiales_vadinBB60_group	NA	0	0	0	0	0	1	1	0	0	0	0	0	0	0	0	0	0	0	0	32	0	0	0	0	0	0	0	15	0	0	0	0	0	0	0	0	0	0	0	1	0	0	0
ASV_1410	Bacteria	Firmicutes	Bacilli	Lactobacillales	Lactobacillaceae	Lactobacillus	0	0	0	0	0	0	23	0	0	0	0	0	0	0	0	0	0	0	0	0	0	0	0	0	5	0	0	2	0	0	0	0	0	0	0	0	0	4	10	5	0	0	0
ASV_1411	Bacteria	Fusobacteria	Fusobacteriia	Fusobacteriales	Fusobacteriaceae	Fusobacterium	0	0	0	0	0	0	0	2	5	3	1	0	0	1	0	0	0	0	0	0	3	0	0	0	0	1	0	0	2	0	1	0	0	0	1	17	0	10	0	0	0	0	0
ASV_1412	Bacteria	Firmicutes	Clostridia	Clostridiales	Ruminococcaceae	Ruminiclostridium_5	0	0	0	0	0	0	0	0	0	0	9	0	0	0	0	0	0	0	0	0	0	0	0	0	1	0	0	0	0	0	0	0	0	0	16	0	0	0	23	0	0	0	1
ASV_1413	Bacteria	Cyanobacteria	Oxyphotobacteria	Chloroplast	NA	NA	0	0	0	0	0	0	0	0	0	0	0	8	1	0	0	0	0	2	1	0	0	6	2	0	0	0	0	0	0	0	2	2	0	3	0	0	0	0	0	1	0	1	0
ASV_1414	Bacteria	Firmicutes	Clostridia	Clostridiales	Christensenellaceae	Christensenellaceae_R-7_group	0	0	0	0	0	0	0	0	0	0	0	0	1	0	0	0	0	2	0	2	0	0	0	0	0	0	0	2	0	0	0	0	0	0	0	0	0	0	43	0	0	0	0
ASV_1415	Bacteria	Firmicutes	Erysipelotrichia	Erysipelotrichales	Erysipelotrichaceae	Erysipelatoclostridium	0	0	0	0	0	0	0	0	0	0	0	0	0	0	0	0	0	0	0	1	0	0	0	0	3	0	0	2	0	1	0	1	0	0	24	0	0	0	0	14	1	0	0
ASV_1416	Bacteria	Firmicutes	Clostridia	Clostridiales	Peptostreptococcaceae	Romboutsia	0	0	0	0	0	0	0	0	0	0	0	0	0	0	0	0	0	0	0	0	0	1	3	0	0	0	0	0	0	0	0	11	0	6	0	0	8	0	0	0	2	1	0
ASV_1417	Bacteria	Firmicutes	Clostridia	Clostridiales	Peptostreptococcaceae	Terrisporobacter	0	0	0	0	0	0	0	0	0	0	0	0	0	0	0	0	0	0	0	0	0	0	3	0	0	0	0	0	0	1	0	2	3	0	2	0	5	6	0	0	0	0	5
ASV_1418	Bacteria	Firmicutes	Bacilli	Lactobacillales	Enterococcaceae	Enterococcus	0	0	0	0	0	0	0	0	0	0	0	0	0	0	0	0	0	0	0	0	0	0	0	0	0	0	0	1	0	0	0	0	0	0	0	0	0	0	0	0	0	0	0
ASV_1419	Bacteria	Firmicutes	Bacilli	Lactobacillales	Lactobacillaceae	Lactobacillus	1	1	3	0	0	1	1	0	0	0	0	0	0	0	0	0	0	0	1	1	0	0	2	0	2	0	0	0	0	0	0	0	0	0	0	0	0	1	0	11	13	6	0
ASV_1420	Bacteria	Firmicutes	Clostridia	Clostridiales	Lachnospiraceae	NA	0	6	0	5	0	0	1	0	0	0	0	1	0	1	0	0	0	0	1	4	1	0	0	0	10	0	0	17	0	0	0	0	0	0	0	0	0	0	0	2	0	0	0
ASV_1421	Bacteria	Firmicutes	Clostridia	Clostridiales	Ruminococcaceae	Ruminiclostridium_5	0	2	0	0	0	0	0	0	0	0	0	0	0	0	0	0	0	0	0	0	0	0	0	0	0	0	0	3	0	0	0	0	0	0	0	0	0	0	43	1	0	0	0
ASV_1422	Bacteria	Firmicutes	Clostridia	Clostridiales	Lachnospiraceae	NA	0	2	0	6	0	3	0	0	0	0	7	1	0	1	0	0	0	0	0	0	0	0	0	0	10	0	1	2	0	0	1	0	0	0	12	0	0	0	0	0	0	0	3
ASV_1423	Bacteria	Firmicutes	Clostridia	Clostridiales	Lachnospiraceae	NA	0	0	2	14	0	0	0	0	0	0	8	0	0	3	0	0	0	5	2	0	0	3	0	0	6	0	0	0	0	0	0	0	0	0	1	0	0	0	0	0	0	0	5
ASV_1424	Bacteria	Firmicutes	Clostridia	Clostridiales	Clostridiaceae_1	Clostridium_sensu_stricto_1	0	0	1	1	0	0	0	1	0	27	0	1	0	0	0	0	0	0	0	0	1	0	0	0	0	0	0	0	0	1	0	1	0	0	0	0	0	0	0	0	0	0	6
ASV_1425	Bacteria	Fusobacteria	Fusobacteriia	Fusobacteriales	Fusobacteriaceae	NA	0	0	0	0	3	0	0	0	1	0	2	0	0	0	0	0	0	0	0	0	0	0	1	0	0	0	0	1	0	0	0	0	0	0	4	1	0	36	0	0	0	0	0
ASV_1426	Bacteria	Firmicutes	Clostridia	Clostridiales	Ruminococcaceae	Ruminococcaceae_UCG-014	0	0	0	0	0	0	0	0	0	0	0	0	0	0	0	0	0	0	0	1	0	0	0	0	1	0	0	4	0	0	0	0	0	0	0	0	0	0	36	7	0	0	0
ASV_1427	Bacteria	Cyanobacteria	Melainabacteria	Gastranaerophilales	NA	NA	0	44	0	0	0	0	1	0	0	0	0	0	0	0	0	0	0	0	0	0	0	0	0	0	0	0	0	0	0	0	1	0	0	0	0	0	0	0	0	1	0	0	0
ASV_1428	Bacteria	Firmicutes	Bacilli	Lactobacillales	NA	NA	0	5	2	0	0	2	0	0	0	0	0	0	0	5	0	0	0	0	0	0	0	0	0	0	8	8	0	5	0	0	0	0	0	0	11	0	2	0	0	0	0	0	0
ASV_1429	Bacteria	Firmicutes	Clostridia	Clostridiales	Ruminococcaceae	Ruminiclostridium	0	5	0	1	0	0	0	0	0	0	2	0	0	0	0	0	0	0	0	8	0	1	0	0	1	0	0	3	0	0	0	0	0	0	2	0	0	0	22	3	0	0	0
ASV_1430	Bacteria	Firmicutes	Clostridia	Clostridiales	Lachnospiraceae	Lachnospiraceae_UCG-010	0	4	0	0	0	0	0	0	0	0	3	0	0	0	0	0	0	0	0	2	0	0	0	0	5	0	0	0	0	0	0	0	0	0	1	0	0	0	33	0	0	0	0
ASV_1431	Bacteria	Actinobacteria	Coriobacteriia	Coriobacteriales	Coriobacteriaceae	Enorma	0	3	0	3	0	4	0	26	0	0	0	0	0	0	0	0	0	5	1	0	0	3	0	0	0	0	0	1	0	0	0	0	0	0	0	0	0	0	2	0	0	0	0
ASV_1432	Bacteria	Firmicutes	Clostridia	Clostridiales	Peptococcaceae	NA	0	2	0	1	0	0	0	0	0	0	0	0	0	0	0	0	0	0	0	0	0	0	0	0	3	0	0	0	0	0	0	0	0	0	2	0	0	0	40	0	0	0	0
ASV_1433	Bacteria	Firmicutes	Clostridia	Clostridiales	Peptococcaceae	NA	0	2	0	0	0	4	0	0	0	0	1	0	0	0	0	0	0	0	0	0	0	0	0	0	0	0	0	0	0	0	0	0	0	0	0	0	0	0	41	0	0	0	0
ASV_1434	Bacteria	Firmicutes	Clostridia	Clostridiales	Ruminococcaceae	Ruminiclostridium_9	0	1	0	1	0	7	0	0	0	0	5	1	1	2	1	0	0	0	2	9	0	0	0	0	0	0	0	0	0	0	0	0	0	0	5	0	0	0	11	2	0	0	0
ASV_1435	Bacteria	Firmicutes	Clostridia	Clostridiales	Ruminococcaceae	Ruminococcaceae_UCG-010	0	1	0	0	0	0	0	0	0	0	0	0	0	0	0	0	0	0	0	2	0	0	0	0	0	0	0	5	0	0	0	0	0	0	0	0	0	0	39	1	0	0	0
ASV_1436	Bacteria	Firmicutes	Clostridia	Clostridiales	Syntrophomonadaceae	Pelospora	0	1	0	0	0	1	0	12	0	0	0	0	0	0	0	0	0	0	0	2	0	0	0	0	0	0	0	0	0	0	0	0	0	0	0	0	0	0	32	0	0	0	0
ASV_1437	Bacteria	Firmicutes	Clostridia	Clostridiales	Ruminococcaceae	Ruminococcaceae_UCG-010	0	1	0	3	0	0	0	0	0	0	1	1	0	0	0	0	0	0	1	2	0	0	0	0	0	0	0	0	0	0	0	0	0	0	1	0	0	0	37	1	0	0	0
ASV_1438	Bacteria	Firmicutes	Bacilli	Lactobacillales	Enterococcaceae	NA	0	1	4	0	0	0	0	0	1	0	0	0	0	3	0	0	0	3	0	0	0	0	0	2	3	3	6	5	0	0	0	0	0	0	0	0	0	3	0	0	1	0	0
ASV_1439	Bacteria	Firmicutes	Bacilli	Bacillales	Staphylococcaceae	Jeotgalicoccus	0	0	2	0	4	1	3	4	0	2	0	0	0	1	1	0	2	23	1	0	0	0	0	0	0	0	0	0	0	0	0	0	0	0	0	0	2	0	0	0	0	0	0
ASV_1440	Bacteria	Firmicutes	Bacilli	Lactobacillales	Lactobacillaceae	Lactobacillus	0	0	1	0	0	0	23	0	1	0	1	1	0	2	0	4	1	2	2	0	0	0	0	0	0	2	0	0	0	0	0	0	0	0	0	0	0	0	1	6	0	0	0
ASV_1441	Bacteria	Actinobacteria	Coriobacteriia	Coriobacteriales	Coriobacteriaceae	Enorma	0	0	0	5	0	6	0	6	0	0	0	0	0	0	0	0	4	0	3	0	0	0	0	0	9	0	0	0	0	0	0	0	0	0	2	0	0	0	8	5	0	0	0
ASV_1442	Bacteria	Cyanobacteria	Melainabacteria	Gastranaerophilales	NA	NA	0	0	0	0	0	0	1	0	0	0	0	0	0	0	0	0	0	0	0	22	0	0	0	0	0	0	0	21	0	0	0	0	0	0	0	0	0	0	0	4	0	0	0
ASV_1443	Bacteria	Firmicutes	Clostridia	Clostridiales	Ruminococcaceae	Ruminococcaceae_NK4A214_group	0	0	0	0	0	0	0	8	0	0	0	0	0	1	0	0	0	0	0	1	0	0	0	0	5	1	0	0	0	0	0	0	0	0	0	0	0	0	32	0	0	0	0
ASV_1444	Bacteria	Firmicutes	Bacilli	Lactobacillales	NA	NA	0	0	0	0	0	0	0	0	0	0	0	0	0	0	0	0	0	0	0	0	0	0	0	0	2	0	0	41	0	0	0	0	0	0	0	0	1	0	0	3	0	0	0
ASV_1445	Bacteria	Bacteroidetes	Bacteroidia	Bacteroidales	Prevotellaceae	Alloprevotella	0	0	0	0	0	0	0	0	0	0	0	0	0	0	0	0	0	0	0	0	0	0	4	1	2	2	3	2	4	0	3	3	1	1	6	1	1	0	0	0	1	1	1
ASV_1446	Bacteria	Proteobacteria	Alphaproteobacteria	Rhizobiales	Rhizobiaceae	Allorhizobium-Neorhizobium-Pararhizobium-Rhizobium	4	0	0	0	0	0	0	1	0	0	0	2	3	1	2	0	1	9	11	0	1	1	0	0	1	1	0	0	0	0	0	0	0	0	0	0	0	0	0	0	0	0	0
ASV_1447	Bacteria	Firmicutes	Bacilli	Lactobacillales	Lactobacillaceae	Lactobacillus	1	0	0	0	0	0	0	0	0	0	1	0	0	0	10	0	27	5	0	0	1	0	0	0	0	1	0	0	0	0	0	0	0	0	0	0	0	0	0	0	1	0	0
ASV_1448	Bacteria	Proteobacteria	Gammaproteobacteria	Pseudomonadales	Pseudomonadaceae	Pseudomonas	1	1	1	0	0	3	1	0	0	0	0	1	6	0	3	0	0	3	20	0	0	6	0	0	0	0	0	0	0	0	0	0	0	0	0	0	0	0	0	0	0	0	0
ASV_1449	Bacteria	Proteobacteria	Deltaproteobacteria	Desulfovibrionales	Desulfovibrionaceae	Mailhella	1	10	0	3	0	0	1	1	0	0	0	1	0	0	0	0	0	0	0	6	0	0	0	0	0	0	0	3	0	0	0	0	0	0	0	0	0	0	18	3	0	0	0
ASV_1450	Bacteria	Proteobacteria	Deltaproteobacteria	Desulfovibrionales	Desulfovibrionaceae	Desulfovibrio	0	26	0	1	0	0	1	0	0	0	2	0	0	0	0	0	0	1	0	16	0	0	0	0	0	0	0	0	0	0	0	0	0	0	0	0	0	0	0	0	0	0	0
ASV_1451	Bacteria	Firmicutes	Clostridia	Clostridiales	Ruminococcaceae	Candidatus_Soleaferrea	0	11	0	0	0	0	0	0	0	0	0	0	3	0	0	0	0	2	1	5	0	0	0	0	0	0	0	1	0	0	0	0	0	0	0	0	0	0	21	3	0	0	0
ASV_1452	Bacteria	Firmicutes	Clostridia	Clostridiales	Lachnospiraceae	Lachnoclostridium	0	4	0	0	0	2	0	0	0	0	0	0	0	2	0	0	0	0	0	0	0	0	0	0	2	1	0	5	0	0	0	0	0	0	16	0	0	0	3	10	0	0	0
ASV_1453	Bacteria	Firmicutes	Clostridia	Clostridiales	Ruminococcaceae	Flavonifractor	0	3	0	0	1	3	0	2	0	0	11	0	1	0	0	1	1	0	0	11	0	1	0	0	0	0	0	8	0	0	1	0	0	0	1	0	0	0	2	0	0	0	0
ASV_1454	Bacteria	Firmicutes	Clostridia	Clostridiales	Ruminococcaceae	NA	0	2	0	0	0	0	1	0	0	0	0	0	0	0	0	0	0	0	0	0	0	0	0	0	0	1	0	1	0	0	0	0	0	0	0	0	0	0	42	0	0	0	0
ASV_1455	Bacteria	Firmicutes	Clostridia	Clostridiales	Christensenellaceae	Christensenellaceae_R-7_group	0	2	0	0	0	7	3	11	0	0	0	1	0	0	0	0	1	0	0	4	0	0	0	0	0	1	0	12	0	0	0	0	0	0	0	0	0	0	5	0	0	0	0
ASV_1456	Bacteria	Firmicutes	Clostridia	Clostridiales	Ruminococcaceae	Ruminococcaceae_NK4A214_group	0	2	0	1	0	0	0	0	0	0	0	1	0	0	0	0	0	0	0	9	0	0	0	0	2	3	0	6	0	0	0	0	0	0	0	0	0	0	23	0	0	0	0
ASV_1457	Bacteria	Firmicutes	Clostridia	Clostridiales	Peptostreptococcaceae	Romboutsia	0	2	1	0	0	0	0	1	0	0	0	0	0	0	0	0	0	0	0	0	1	1	0	0	6	0	0	11	0	0	0	0	0	0	11	0	0	0	0	3	0	0	3
ASV_1458	Bacteria	Firmicutes	Clostridia	Clostridiales	Ruminococcaceae	Ruminiclostridium_9	0	0	0	3	0	3	1	0	0	0	7	2	0	0	0	0	0	2	0	8	0	0	0	0	5	0	0	7	0	0	0	0	0	0	5	0	0	0	3	1	0	0	0
ASV_1459	Bacteria	Lentisphaerae	Lentisphaeria	Victivallales	Victivallaceae	Victivallis	0	0	0	1	0	0	0	40	0	0	1	1	0	0	0	0	0	0	4	0	0	0	0	0	0	0	0	0	0	0	0	0	0	0	0	0	0	0	0	0	0	0	0
ASV_1461	Bacteria	Bacteroidetes	Bacteroidia	Bacteroidales	Bacteroidaceae	Bacteroides	0	0	0	0	0	0	0	0	0	0	0	0	0	0	0	0	0	0	0	0	0	0	5	2	1	3	2	0	2	0	2	1	0	1	0	2	3	0	2	0	3	1	4
ASV_1462	Bacteria	Firmicutes	Clostridia	Clostridiales	Lachnospiraceae	Blautia	0	0	0	0	0	0	0	0	0	0	0	0	0	0	0	0	0	0	0	0	0	0	2	5	2	0	2	3	8	2	0	0	0	1	0	0	2	1	1	4	0	2	2
ASV_1463	Bacteria	Tenericutes	Mollicutes	Mollicutes_RF39	NA	NA	0	9	2	2	0	4	0	0	0	1	0	1	0	1	0	0	0	0	0	2	0	0	0	0	0	0	0	3	0	0	0	0	0	0	2	0	0	0	19	0	0	0	0
ASV_1464	Bacteria	Firmicutes	Clostridia	Clostridiales	Lachnospiraceae	NA	0	9	0	0	0	0	0	0	0	0	0	0	0	0	0	0	0	2	0	2	0	0	0	0	5	0	0	1	0	0	0	0	0	0	4	0	0	0	17	6	0	0	0
ASV_1466	Bacteria	Firmicutes	Clostridia	Clostridiales	Ruminococcaceae	Faecalibacterium	0	3	0	7	0	0	0	0	0	0	9	0	0	0	0	0	0	0	2	5	0	0	0	0	0	0	0	12	0	0	0	0	0	0	8	0	0	0	0	0	0	0	0
ASV_1467	Bacteria	Bacteroidetes	Bacteroidia	Bacteroidales	Rikenellaceae	Rikenellaceae_RC9_gut_group	0	3	1	8	0	0	0	0	0	0	11	0	0	0	0	0	0	0	0	5	0	0	0	0	2	0	0	1	0	0	0	0	0	0	0	0	0	0	15	0	0	0	0
ASV_1468	Bacteria	Firmicutes	Clostridia	Clostridiales	Ruminococcaceae	NA	0	3	0	8	0	0	0	0	0	0	1	0	0	0	0	0	0	0	0	9	0	0	0	0	2	0	0	6	0	0	0	0	0	0	0	0	0	0	17	0	0	0	0
ASV_1469	Bacteria	Firmicutes	Bacilli	Lactobacillales	Lactobacillaceae	Lactobacillus	0	2	0	1	0	2	0	0	9	1	3	1	0	0	0	0	0	0	0	0	0	1	0	0	1	0	0	4	0	0	0	0	0	0	4	1	0	0	4	12	0	0	0
ASV_1470	Bacteria	Firmicutes	Clostridia	Clostridiales	Ruminococcaceae	Oscillibacter	0	2	0	0	0	0	0	6	0	0	1	0	1	1	0	0	0	0	0	3	0	0	0	0	2	0	0	2	0	0	0	0	0	0	7	0	0	0	18	3	0	0	0
ASV_1471	Bacteria	Cyanobacteria	Melainabacteria	Gastranaerophilales	NA	NA	0	1	0	0	0	0	0	0	0	0	0	0	0	0	0	0	0	0	0	0	0	0	0	0	0	0	0	11	0	2	0	0	0	0	0	0	0	0	0	32	0	0	0
ASV_1472	Bacteria	Firmicutes	Clostridia	Clostridiales	Ruminococcaceae	NA	0	1	0	0	0	0	0	9	0	0	2	0	0	0	0	0	0	0	0	1	0	0	0	0	2	0	0	0	0	0	0	0	0	0	15	0	0	0	16	0	0	0	0
ASV_1473	Bacteria	Firmicutes	Clostridia	Clostridiales	Ruminococcaceae	Caproiciproducens	0	0	0	1	0	0	0	0	0	0	0	1	0	0	0	0	0	0	0	0	0	0	0	0	0	0	0	1	0	0	0	0	0	0	0	0	0	0	43	0	0	0	0
ASV_1474	Bacteria	Firmicutes	Bacilli	NA	NA	NA	0	0	0	0	1	0	0	1	0	0	0	0	1	0	0	0	0	0	0	0	0	0	4	0	0	0	0	0	0	0	4	1	0	24	0	3	0	0	0	0	0	0	3
ASV_1475	Bacteria	Firmicutes	Clostridia	Clostridiales	Clostridiaceae_1	Clostridium_sensu_stricto_6	0	0	0	0	0	0	0	0	0	7	0	0	0	0	0	0	0	0	0	0	0	0	6	0	0	0	0	0	0	0	1	3	3	0	2	0	2	1	0	0	5	0	0
ASV_1476	Bacteria	Firmicutes	Bacilli	Lactobacillales	Enterococcaceae	NA	0	0	0	0	0	0	0	0	0	0	0	0	0	1	0	0	0	0	0	0	4	0	0	0	0	3	29	0	0	0	0	0	3	0	0	0	1	0	0	0	2	0	0
ASV_1477	Bacteria	Firmicutes	Clostridia	Clostridiales	Peptostreptococcaceae	NA	0	0	0	0	0	0	0	0	0	0	0	0	0	0	0	0	0	1	0	0	0	0	1	1	0	0	0	0	0	2	0	0	0	0	5	0	3	2	0	2	1	0	11
ASV_1478	Bacteria	Firmicutes	Bacilli	Lactobacillales	Leuconostocaceae	Leuconostoc	3	0	0	0	1	4	0	2	0	0	0	3	3	0	5	0	2	16	2	0	0	0	1	0	0	0	0	0	0	0	3	0	0	0	0	0	0	0	0	0	0	0	0
ASV_1479	Bacteria	Firmicutes	Clostridia	Clostridiales	Ruminococcaceae	Oscillibacter	2	0	0	0	0	0	0	0	0	0	0	0	0	0	0	0	0	2	0	7	0	0	0	0	0	0	0	0	0	0	0	0	0	0	0	0	0	0	34	0	0	0	0
ASV_1480	Bacteria	Firmicutes	Clostridia	Clostridiales	Family_XIII	Family_XIII_AD3011_group	0	9	0	0	0	0	2	0	0	0	0	0	0	0	0	0	0	0	0	8	0	0	0	0	1	0	0	5	0	0	0	0	0	0	0	0	0	0	20	0	0	0	0
ASV_1481	Bacteria	Firmicutes	Clostridia	Clostridiales	Ruminococcaceae	Oscillibacter	0	9	0	4	0	3	2	2	0	0	0	1	0	0	0	0	0	0	0	2	0	0	0	0	3	0	0	1	0	0	0	0	0	0	1	0	0	0	15	2	0	0	0
ASV_1482	Bacteria	Firmicutes	Clostridia	Clostridiales	Ruminococcaceae	NA	0	6	0	4	0	0	0	0	0	0	1	0	0	0	0	0	0	0	0	0	0	0	0	0	5	1	0	14	0	0	0	0	0	0	1	0	0	0	10	3	0	0	0
ASV_1483	Bacteria	Proteobacteria	Gammaproteobacteria	Betaproteobacteriales	Burkholderiaceae	Parasutterella	0	3	2	2	0	9	0	1	0	0	2	1	0	1	0	0	0	0	0	10	0	0	0	0	6	0	0	3	0	0	0	0	0	0	5	0	0	0	0	0	0	0	0
ASV_1484	Bacteria	Firmicutes	Clostridia	Clostridiales	Ruminococcaceae	Ruminococcaceae_UCG-009	0	3	0	0	0	0	0	0	0	0	0	0	0	0	0	0	0	3	0	5	0	0	0	0	3	3	0	4	0	0	0	0	0	0	2	0	0	0	19	0	0	0	0
ASV_1485	Bacteria	Firmicutes	Clostridia	Clostridiales	Ruminococcaceae	Ruminiclostridium	0	2	0	1	0	0	0	0	0	0	0	1	0	0	0	0	0	2	3	3	0	0	0	0	2	0	0	1	0	0	0	0	0	0	6	0	0	0	24	0	0	0	0
ASV_1486	Bacteria	Fusobacteria	Fusobacteriia	Fusobacteriales	Fusobacteriaceae	NA	0	1	0	0	0	0	0	0	8	0	3	0	0	0	0	0	0	0	0	0	1	0	0	0	2	1	0	2	0	0	0	0	0	0	20	4	0	0	0	0	1	0	0
ASV_1487	Bacteria	Firmicutes	Bacilli	Lactobacillales	Enterococcaceae	Enterococcus	0	1	0	0	0	0	0	0	0	0	0	0	1	0	0	0	0	1	0	0	0	0	0	0	2	1	0	5	0	0	0	1	0	0	0	0	0	0	0	0	0	0	0
ASV_1488	Bacteria	Bacteroidetes	Bacteroidia	Bacteroidales	Bacteroidaceae	Bacteroides	0	0	0	1	0	1	0	0	0	0	10	0	0	0	0	0	0	0	0	1	0	0	0	0	0	0	0	0	0	0	0	0	0	0	31	0	0	0	0	0	0	0	1
ASV_1489	Bacteria	Fusobacteria	Fusobacteriia	Fusobacteriales	Fusobacteriaceae	NA	0	0	0	0	0	0	0	0	30	0	0	0	0	0	0	0	0	0	0	0	2	0	0	0	0	1	0	2	0	0	1	0	0	0	4	2	0	0	3	0	0	0	0
ASV_1490	Bacteria	Firmicutes	Bacilli	Lactobacillales	Lactobacillaceae	Lactobacillus	0	0	0	0	0	0	0	0	0	0	1	0	0	2	0	0	0	0	0	0	0	2	32	0	0	0	0	0	0	0	0	0	8	0	0	0	0	0	0	0	0	0	0
ASV_1491	Bacteria	Bacteroidetes	Bacteroidia	Bacteroidales	Bacteroidaceae	Bacteroides	0	0	0	0	0	0	0	0	0	0	0	0	0	0	0	0	0	0	0	0	0	0	0	0	12	2	0	2	0	0	0	0	0	0	18	0	0	0	9	1	0	0	0
ASV_1493	Bacteria	Firmicutes	Bacilli	Lactobacillales	Lactobacillaceae	Lactobacillus	5	2	1	0	6	4	0	4	0	1	0	1	2	1	3	0	7	4	1	0	0	0	0	0	1	1	0	0	0	0	0	0	0	0	0	0	0	0	0	0	0	0	0
ASV_1494	Bacteria	Bacteroidetes	Bacteroidia	Bacteroidales	Prevotellaceae	Prevotellaceae_UCG-001	0	15	1	17	0	0	0	1	0	0	1	0	0	1	0	0	0	0	0	4	0	0	0	0	3	0	0	0	0	0	0	0	0	0	0	0	0	0	0	1	0	0	0
ASV_1495	Bacteria	Firmicutes	Clostridia	Clostridiales	Lachnospiraceae	NA	0	11	2	2	0	1	5	3	0	0	0	0	0	1	0	0	0	1	3	0	0	0	0	0	5	0	0	2	0	0	0	0	0	0	2	0	0	0	0	1	0	0	2
ASV_1496	Bacteria	Actinobacteria	Actinobacteria	Corynebacteriales	Dietziaceae	Dietzia	0	7	0	0	0	7	0	22	0	0	0	0	0	2	0	0	2	3	0	0	1	0	0	0	0	0	0	0	0	0	0	0	0	0	0	0	0	0	0	0	0	0	0
ASV_1497	Bacteria	Firmicutes	Clostridia	Clostridiales	Ruminococcaceae	Oscillibacter	0	5	2	3	0	0	0	2	0	0	0	0	2	0	0	0	0	0	0	7	0	0	0	0	1	1	0	0	0	0	0	0	0	0	4	0	0	0	17	0	0	0	0
ASV_1498	Bacteria	Firmicutes	Clostridia	Clostridiales	Lachnospiraceae	Oribacterium	0	4	1	8	0	4	0	0	0	0	3	0	0	0	0	0	0	3	0	5	0	0	0	0	4	0	0	4	1	0	0	0	0	0	2	0	0	0	2	1	0	0	1
ASV_1499	Bacteria	Firmicutes	Clostridia	Clostridiales	Ruminococcaceae	Anaerofilum	0	2	0	5	0	3	0	1	0	0	6	1	0	0	0	0	0	0	1	0	0	0	0	0	0	0	0	0	0	0	0	0	0	0	2	0	0	0	18	3	0	0	2
ASV_1500	Bacteria	Firmicutes	Clostridia	Clostridiales	Ruminococcaceae	Ruminococcaceae_UCG-014	0	2	0	0	0	1	1	0	0	0	0	0	0	0	0	0	0	0	0	34	0	0	0	0	0	0	0	6	0	0	0	0	0	0	0	0	0	0	0	0	0	0	0
ASV_1501	Bacteria	Firmicutes	Clostridia	Clostridiales	Ruminococcaceae	Caproiciproducens	0	1	0	4	0	0	0	0	0	0	0	0	0	0	0	0	0	0	2	0	0	0	0	0	0	0	0	0	0	0	0	0	0	0	2	0	0	0	35	0	0	0	0
ASV_1502	Bacteria	Proteobacteria	Gammaproteobacteria	Betaproteobacteriales	Burkholderiaceae	Oxalobacter	0	0	3	3	0	0	2	5	0	0	0	0	0	0	0	0	0	0	0	3	0	0	0	0	2	0	0	3	0	0	0	0	0	0	0	0	0	0	20	3	0	0	0
ASV_1503	Bacteria	Firmicutes	Clostridia	Clostridiales	Peptostreptococcaceae	NA	0	0	2	0	1	0	0	1	0	0	0	1	4	0	1	0	0	3	3	0	3	2	0	0	0	0	0	0	0	0	0	7	0	4	0	0	0	0	0	0	0	3	3
ASV_1506	Bacteria	Firmicutes	Clostridia	Clostridiales	Lachnospiraceae	Sellimonas	0	18	0	0	0	2	2	0	0	0	0	0	0	0	0	0	0	0	0	0	0	0	0	0	0	0	0	13	0	0	0	0	0	0	3	0	0	0	0	5	0	0	0
ASV_1507	Bacteria	Proteobacteria	Deltaproteobacteria	Desulfovibrionales	Desulfovibrionaceae	Mailhella	0	8	0	2	0	0	0	0	0	1	0	1	0	1	0	0	0	0	0	4	0	0	0	0	1	0	0	1	0	0	0	0	0	0	0	0	0	0	22	2	0	0	0
ASV_1508	Bacteria	Firmicutes	Clostridia	Clostridiales	Ruminococcaceae	Ruminococcaceae_UCG-009	0	5	0	5	0	1	0	0	0	0	0	0	2	0	0	0	1	0	0	1	0	0	0	0	1	0	0	0	0	0	0	0	0	0	0	0	0	0	25	0	0	0	0
ASV_1509	Bacteria	Firmicutes	Clostridia	Clostridiales	Ruminococcaceae	Oscillibacter	0	4	1	4	0	1	0	1	0	0	0	0	0	0	0	0	0	0	0	5	0	1	0	0	8	0	0	8	0	0	0	0	0	0	0	0	0	0	6	4	0	0	0
ASV_1510	Bacteria	Proteobacteria	Deltaproteobacteria	Desulfovibrionales	Desulfovibrionaceae	Desulfovibrio	0	3	7	0	0	0	0	0	0	0	0	1	0	0	0	0	0	2	5	17	0	0	0	0	6	0	0	0	0	0	0	0	0	0	0	0	0	0	0	2	0	0	0
ASV_1511	Bacteria	Firmicutes	Clostridia	Clostridiales	Ruminococcaceae	Ruminococcaceae_UCG-014	0	1	0	0	0	0	3	0	0	0	0	0	0	0	0	0	0	0	0	0	0	0	0	0	0	2	0	18	0	0	0	0	0	0	0	0	0	0	12	7	0	0	0
ASV_1512	Bacteria	Patescibacteria	Saccharimonadia	Saccharimonadales	NA	NA	0	0	0	8	0	2	0	3	0	0	4	5	0	0	0	0	0	2	2	6	0	3	1	0	2	2	0	0	0	0	0	1	0	0	0	0	0	0	2	0	0	0	0
ASV_1513	Bacteria	Fusobacteria	Fusobacteriia	Fusobacteriales	Fusobacteriaceae	NA	0	0	0	1	0	0	0	0	3	0	6	0	0	0	0	0	0	0	0	0	2	0	0	0	2	0	0	7	0	0	3	0	0	0	16	0	0	0	0	0	0	0	0
ASV_1514	Bacteria	Firmicutes	Bacilli	Lactobacillales	Lactobacillaceae	Lactobacillus	0	0	0	0	5	0	0	0	1	0	0	0	0	15	2	0	0	1	0	0	0	0	1	2	0	0	0	0	0	0	7	0	0	2	0	0	0	0	0	0	1	0	0
ASV_1515	Bacteria	Proteobacteria	Alphaproteobacteria	Rhodobacterales	Rhodobacteraceae	Paracoccus	0	0	0	0	4	7	0	2	0	2	0	0	0	1	7	0	0	0	9	0	1	3	0	0	0	0	1	0	0	3	0	0	1	0	0	0	2	0	0	0	0	0	0
ASV_1516	Bacteria	Firmicutes	Bacilli	Lactobacillales	Lactobacillaceae	Lactobacillus	0	0	0	0	1	0	0	0	0	0	0	2	3	1	14	0	0	1	0	0	0	0	2	0	0	4	3	0	0	0	0	0	0	0	0	0	0	3	0	0	3	1	0
ASV_1518	Bacteria	Firmicutes	Clostridia	Clostridiales	Peptostreptococcaceae	Romboutsia	0	0	0	0	0	0	0	0	0	0	0	0	0	0	0	0	0	0	0	0	0	0	4	0	0	0	0	0	0	3	0	3	0	0	2	0	0	4	0	4	2	5	11
ASV_1519	Bacteria	Firmicutes	Negativicutes	Selenomonadales	Veillonellaceae	Megamonas	0	0	0	0	0	0	0	0	0	0	0	0	0	0	0	0	0	0	0	0	0	0	0	0	2	0	0	1	0	0	0	0	0	0	1	0	0	0	0	22	0	0	6
ASV_1520	Bacteria	Proteobacteria	Gammaproteobacteria	Enterobacteriales	Enterobacteriaceae	Klebsiella	0	1	0	0	0	0	0	0	0	0	0	0	0	0	0	0	1	2	0	0	0	0	0	0	0	0	0	0	0	0	0	0	0	0	0	0	0	0	0	0	0	0	0
ASV_1521	Bacteria	Cyanobacteria	Oxyphotobacteria	Chloroplast	NA	NA	2	0	0	0	0	4	0	12	0	0	0	0	0	0	1	0	2	7	11	0	0	0	0	0	0	0	0	0	0	0	0	0	1	0	0	0	0	0	0	0	1	0	0
ASV_1522	Bacteria	Firmicutes	Bacilli	Lactobacillales	Lactobacillaceae	Lactobacillus	1	0	3	0	0	0	0	0	0	2	0	1	0	0	0	11	0	1	1	0	0	0	0	0	0	1	0	0	0	0	1	0	2	0	0	3	1	0	0	3	0	2	1
ASV_1523	Bacteria	Cyanobacteria	Melainabacteria	Gastranaerophilales	NA	NA	0	25	0	5	0	0	0	0	0	0	0	0	0	0	0	0	0	0	0	0	0	0	0	0	0	0	0	5	0	0	0	0	0	0	0	0	0	0	0	5	0	0	0
ASV_1524	Bacteria	Proteobacteria	Gammaproteobacteria	Aeromonadales	Succinivibrionaceae	Anaerobiospirillum	0	18	5	0	0	1	0	0	0	0	0	0	0	1	0	0	0	0	0	5	0	0	0	0	2	0	0	0	0	0	0	0	0	0	5	0	0	0	1	0	0	0	0
ASV_1525	Bacteria	Firmicutes	Erysipelotrichia	Erysipelotrichales	Erysipelotrichaceae	NA	0	8	0	6	0	0	0	0	0	0	0	0	1	0	0	0	0	0	0	5	0	0	0	0	0	0	0	2	0	0	0	0	0	0	0	0	0	0	19	1	0	0	0
ASV_1526	Bacteria	Firmicutes	Clostridia	Clostridiales	NA	NA	0	6	0	0	0	0	1	0	0	0	0	0	0	0	0	0	0	0	1	0	1	2	0	0	0	2	0	5	0	0	0	0	0	0	13	0	0	0	0	10	0	0	0
ASV_1527	Bacteria	Firmicutes	Clostridia	Clostridiales	Ruminococcaceae	NA	0	5	0	0	0	0	0	0	0	0	0	0	0	0	0	0	0	0	0	2	0	0	0	0	1	0	0	2	0	0	0	0	0	0	0	0	0	0	31	1	0	0	0
ASV_1528	Bacteria	Firmicutes	Clostridia	Clostridiales	Peptostreptococcaceae	NA	0	2	2	0	0	0	0	0	5	0	0	0	0	0	0	0	0	0	0	0	2	0	0	0	2	0	0	8	0	12	0	0	0	0	4	2	0	0	0	0	0	0	2
ASV_1530	Bacteria	Actinobacteria	Actinobacteria	Micrococcales	Micrococcaceae	Kocuria	0	0	2	0	0	0	0	0	0	0	0	0	1	0	0	0	4	1	0	0	0	0	0	0	0	0	0	0	0	1	1	1	5	11	0	0	2	0	0	0	1	0	6
ASV_1531	Bacteria	Firmicutes	Clostridia	Clostridiales	Lachnospiraceae	Lachnospiraceae_FCS020_group	0	0	0	9	0	0	0	0	0	0	2	0	1	1	0	0	1	0	3	1	0	0	0	0	3	0	0	5	0	0	0	0	0	0	1	0	0	0	14	1	0	0	0
ASV_1532	Bacteria	Firmicutes	Clostridia	Clostridiales	Ruminococcaceae	Subdoligranulum	0	0	0	3	0	0	0	0	0	1	0	2	0	1	0	0	0	2	23	0	0	2	0	0	1	1	0	1	0	0	2	0	0	0	1	0	0	0	1	0	0	0	0
ASV_1533	Bacteria	Firmicutes	Clostridia	Clostridiales	Lachnospiraceae	Blautia	0	0	0	1	1	0	0	0	0	0	0	0	0	1	0	0	0	2	0	1	0	1	1	0	2	3	2	6	0	0	0	0	0	0	5	0	1	0	0	9	0	2	0
ASV_1534	Bacteria	Actinobacteria	Actinobacteria	Corynebacteriales	Corynebacteriaceae	Corynebacterium_1	0	0	0	0	1	0	0	0	0	1	0	0	1	0	6	0	3	0	0	0	0	3	0	0	0	0	0	0	0	0	0	0	0	6	0	0	0	0	0	0	0	0	0
ASV_1535	Bacteria	Firmicutes	Clostridia	Clostridiales	Clostridiaceae_1	Clostridium_sensu_stricto_1	0	0	0	0	0	0	0	1	0	12	0	0	1	0	0	0	0	0	0	0	0	0	7	2	0	0	0	0	1	6	0	1	0	0	0	0	0	2	0	0	0	0	0
ASV_1536	Bacteria	Firmicutes	Clostridia	Clostridiales	NA	NA	0	0	0	0	0	0	0	0	0	0	0	0	0	0	0	0	1	1	0	0	0	5	0	0	1	0	0	8	0	0	0	0	0	0	23	0	0	0	0	0	0	0	0
ASV_1537	Bacteria	Firmicutes	Bacilli	Lactobacillales	Lactobacillaceae	Lactobacillus	0	0	0	0	0	0	0	0	0	0	0	0	0	0	0	0	0	0	0	0	0	0	7	0	0	0	0	0	0	0	0	0	0	0	0	0	3	0	0	7	10	4	0
ASV_1538	Bacteria	Firmicutes	NA	NA	NA	NA	0	0	0	0	0	0	0	0	0	0	0	0	0	0	0	0	0	0	0	0	0	0	2	4	0	0	0	1	9	12	0	0	0	0	0	0	3	0	0	0	0	0	0
ASV_1539	Bacteria	Firmicutes	Clostridia	Clostridiales	Peptostreptococcaceae	Asaccharospora	0	0	0	0	0	0	0	0	0	0	0	0	0	0	0	0	0	0	0	0	0	0	0	0	1	0	0	0	0	0	0	2	0	0	23	0	2	0	0	0	0	0	8
ASV_1540	Bacteria	Proteobacteria	Gammaproteobacteria	Pseudomonadales	Moraxellaceae	Acinetobacter	5	0	1	0	0	2	0	0	0	0	0	1	2	2	3	0	0	3	12	0	0	0	0	0	0	3	0	0	0	0	1	0	0	0	0	0	0	0	0	0	0	0	0
ASV_1541	Bacteria	Proteobacteria	Gammaproteobacteria	Pseudomonadales	Moraxellaceae	Acinetobacter	5	0	1	0	0	2	0	1	0	0	0	0	2	0	7	0	0	3	11	0	0	0	1	0	0	0	0	0	0	0	0	0	0	0	0	0	0	0	0	0	0	0	0
ASV_1542	Bacteria	Actinobacteria	Actinobacteria	Corynebacteriales	Corynebacteriaceae	Corynebacterium_1	2	15	0	0	1	0	2	0	0	0	0	0	0	0	0	0	7	3	0	0	0	0	0	0	0	0	0	0	0	0	0	2	0	0	0	0	0	0	0	0	0	0	0
ASV_1543	Bacteria	Firmicutes	Bacilli	Lactobacillales	Carnobacteriaceae	Carnobacterium	1	2	3	0	0	0	0	24	0	1	0	3	5	1	0	0	0	1	0	0	0	0	0	0	0	0	0	0	0	0	0	0	0	0	0	0	0	0	0	0	0	0	0
ASV_1544	Bacteria	Cyanobacteria	Melainabacteria	Gastranaerophilales	NA	NA	0	28	1	0	0	0	2	0	1	0	0	0	0	0	0	0	0	0	0	4	0	0	0	0	0	0	0	2	0	0	0	0	0	0	0	0	0	0	0	3	0	0	0
ASV_1545	Bacteria	Firmicutes	Bacilli	Lactobacillales	NA	NA	0	6	0	1	0	0	0	0	0	0	0	0	1	0	0	0	1	0	0	0	0	1	0	0	26	0	0	1	0	0	0	0	0	0	2	0	0	0	0	2	0	0	0
ASV_1546	Bacteria	Tenericutes	Mollicutes	Mollicutes_RF39	NA	NA	0	6	0	0	0	0	0	0	0	0	0	0	0	0	0	0	0	4	0	23	0	0	0	0	1	0	0	7	0	0	0	0	0	0	0	0	0	0	0	0	0	0	0
ASV_1547	Bacteria	Cyanobacteria	Melainabacteria	Gastranaerophilales	NA	NA	0	5	0	0	0	0	0	1	2	0	0	0	0	0	0	0	0	0	0	0	0	0	0	0	2	0	0	4	0	0	0	0	0	0	0	0	0	0	26	0	0	0	0
ASV_1548	Bacteria	Firmicutes	Clostridia	Clostridiales	Ruminococcaceae	NA	0	4	0	0	0	0	0	0	0	0	0	0	0	0	0	0	0	0	0	9	0	0	0	0	0	0	0	6	0	0	0	0	0	0	0	0	0	0	22	0	0	0	0
ASV_1549	Bacteria	Firmicutes	Clostridia	Clostridiales	Peptostreptococcaceae	NA	0	2	0	0	0	0	2	0	0	1	0	1	0	0	0	0	1	0	0	0	1	1	0	0	0	0	0	0	0	5	0	16	0	3	0	0	0	0	0	0	0	0	0
ASV_1550	Bacteria	Firmicutes	Clostridia	Clostridiales	Ruminococcaceae	Oscillibacter	0	1	0	0	0	0	0	0	0	0	0	0	0	0	0	0	0	0	0	2	0	0	0	0	3	0	0	1	0	0	0	0	0	0	2	0	0	0	31	1	0	0	0
ASV_1551	Bacteria	Firmicutes	Clostridia	Clostridiales	Ruminococcaceae	Intestinimonas	0	1	0	2	0	0	1	0	0	0	0	0	3	0	0	0	0	2	1	29	0	0	0	0	0	0	0	2	0	0	0	0	0	0	0	0	0	0	0	0	0	0	0
ASV_1552	Bacteria	Firmicutes	Clostridia	Clostridiales	Ruminococcaceae	NA	0	0	2	8	0	0	0	0	0	0	0	0	1	0	0	0	0	0	0	0	0	0	0	0	6	0	0	0	0	0	0	0	0	0	0	0	0	0	23	0	0	0	1
ASV_1553	Bacteria	Bacteroidetes	Bacteroidia	Bacteroidales	Prevotellaceae	Prevotella_7	0	0	1	35	0	0	0	0	1	0	0	2	0	0	0	0	0	0	0	0	0	2	0	0	0	0	0	0	0	0	0	0	0	0	0	0	0	0	0	0	0	0	0
ASV_1554	Bacteria	Firmicutes	Negativicutes	Selenomonadales	Veillonellaceae	Megasphaera	0	0	0	18	0	0	0	0	0	0	9	0	1	1	0	0	0	0	0	1	2	1	0	0	1	0	0	0	0	0	0	0	0	0	6	0	0	0	0	0	0	0	0
ASV_1555	Bacteria	Fusobacteria	Fusobacteriia	Fusobacteriales	Fusobacteriaceae	Fusobacterium	0	0	0	7	0	0	0	0	4	0	2	0	0	0	0	0	0	0	0	0	1	0	0	0	2	2	0	1	0	0	0	0	0	0	21	1	0	0	0	0	0	0	0
ASV_1556	Bacteria	Firmicutes	Clostridia	Clostridiales	Lachnospiraceae	Cellulosilyticum	0	0	0	1	0	0	0	0	0	0	0	0	0	0	0	0	0	0	0	0	0	0	0	0	4	0	0	0	0	2	5	0	0	0	15	0	1	1	0	4	0	0	0
ASV_1557	Bacteria	Actinobacteria	Actinobacteria	Micrococcales	Dermabacteraceae	Brachybacterium	0	0	0	0	1	0	3	0	0	7	0	0	0	0	0	0	1	0	0	0	1	0	0	1	1	1	0	0	0	3	0	9	0	2	0	0	1	0	0	0	0	0	0
ASV_1558	Bacteria	Firmicutes	Clostridia	Clostridiales	Clostridiaceae_1	Clostridium_sensu_stricto_1	0	0	0	0	0	0	1	0	0	25	0	0	0	0	0	0	0	0	0	0	0	0	1	1	0	0	0	0	0	2	0	0	1	0	2	0	0	1	0	0	0	0	2
ASV_1559	Bacteria	Firmicutes	Clostridia	Clostridiales	Peptostreptococcaceae	Romboutsia	0	0	0	0	0	0	0	0	0	0	0	0	0	0	0	0	0	0	0	0	0	0	1	0	0	0	0	0	0	1	0	5	0	1	0	1	2	3	0	4	6	2	2
ASV_1560	Bacteria	Firmicutes	Clostridia	Clostridiales	Ruminococcaceae	Ruminiclostridium_9	0	0	0	0	0	0	0	0	0	0	0	0	0	0	0	0	0	0	0	0	0	0	0	0	1	0	0	0	0	0	0	0	0	0	4	0	2	0	32	0	0	0	1
ASV_1561	Bacteria	Firmicutes	Bacilli	Lactobacillales	Lactobacillaceae	Lactobacillus	1	0	0	0	0	0	2	0	0	0	0	1	0	1	27	0	5	0	0	0	0	0	0	0	0	0	0	0	0	0	0	0	0	0	0	0	0	0	0	2	0	0	0
ASV_1562	Bacteria	Firmicutes	Bacilli	Lactobacillales	Lactobacillaceae	Lactobacillus	1	0	5	0	1	2	1	0	0	1	1	6	0	4	4	0	8	1	0	0	0	0	0	0	1	2	0	0	0	1	0	0	1	0	0	0	0	0	0	0	0	0	0
ASV_1563	Bacteria	Firmicutes	Clostridia	Clostridiales	Ruminococcaceae	Oscillibacter	0	6	0	4	0	0	0	4	0	0	4	0	1	1	0	0	2	1	1	3	0	0	0	0	1	0	0	1	0	0	0	0	0	0	1	0	0	0	2	6	0	0	0
ASV_1564	Bacteria	Firmicutes	Clostridia	Clostridiales	Ruminococcaceae	Anaerotruncus	0	5	1	4	0	2	0	0	0	0	2	0	0	0	0	0	0	1	1	7	0	0	0	0	5	0	0	2	0	0	0	0	0	0	5	0	0	0	3	2	0	0	0
ASV_1565	Bacteria	Firmicutes	Clostridia	Clostridiales	Ruminococcaceae	Ruminococcaceae_UCG-013	0	2	0	3	0	0	0	0	0	0	0	0	0	0	0	1	0	0	5	0	1	0	0	0	1	0	0	2	0	0	0	0	0	0	2	0	0	0	23	0	0	0	0
ASV_1566	Bacteria	Firmicutes	Clostridia	Clostridiales	Ruminococcaceae	Ruminococcaceae_UCG-002	0	2	0	0	0	0	1	0	0	0	0	1	0	0	0	0	0	0	0	0	0	0	0	0	1	0	0	7	0	0	0	0	0	0	3	0	0	0	23	0	0	0	2
ASV_1567	Bacteria	Patescibacteria	Saccharimonadia	Saccharimonadales	NA	NA	0	2	3	4	0	1	0	0	0	0	0	6	0	0	0	0	0	1	0	2	1	10	0	0	0	0	0	0	0	0	0	3	0	0	3	0	0	1	0	2	0	0	0
ASV_1568	Bacteria	Firmicutes	Clostridia	Clostridiales	Ruminococcaceae	NA	0	1	0	6	0	0	0	0	0	0	1	0	0	0	0	0	0	0	0	7	0	0	0	0	5	0	0	8	0	0	0	0	0	0	0	0	0	0	7	5	0	0	0
ASV_1569	Bacteria	Firmicutes	Clostridia	Clostridiales	Ruminococcaceae	Ruminiclostridium_9	0	1	0	0	0	2	0	0	0	0	0	0	0	0	0	0	0	0	4	14	0	0	0	0	1	0	1	9	0	0	0	0	0	0	2	0	0	0	0	4	0	2	0
ASV_1571	Bacteria	Firmicutes	Clostridia	Clostridiales	Lachnospiraceae	NA	0	0	2	7	0	3	0	2	0	0	1	0	0	1	0	1	0	0	0	0	0	0	0	0	6	1	0	9	0	0	0	0	0	0	7	0	0	0	0	0	0	0	0
ASV_1572	Bacteria	Firmicutes	Clostridia	Clostridiales	Peptostreptococcaceae	Romboutsia	0	0	1	0	0	0	0	0	0	0	0	0	0	0	0	0	0	0	0	0	0	0	0	0	3	0	0	6	0	0	0	0	0	0	16	0	0	1	0	2	0	0	3
ASV_1573	Bacteria	Verrucomicrobia	Verrucomicrobiae	Opitutales	Puniceicoccaceae	Cerasicoccus	0	0	0	4	0	0	0	0	0	0	0	0	0	0	0	0	0	0	0	7	0	0	0	0	2	0	0	0	0	0	0	0	0	0	0	0	0	0	23	4	0	0	0
ASV_1574	Bacteria	Firmicutes	Clostridia	Clostridiales	Ruminococcaceae	Ruminococcaceae_UCG-014	0	0	0	1	0	9	0	0	0	0	0	0	0	1	0	0	0	0	0	23	0	0	0	0	2	0	0	0	0	0	0	1	0	0	0	0	0	0	0	0	0	0	0
ASV_1575	Bacteria	Firmicutes	Clostridia	Clostridiales	Ruminococcaceae	Ruminococcus_1	0	0	0	1	0	0	0	0	0	0	1	0	0	0	0	0	0	0	0	1	0	0	0	0	1	0	0	16	0	0	0	0	0	0	0	0	0	0	14	4	0	0	0
ASV_1576	Bacteria	Firmicutes	Clostridia	Clostridiales	Peptostreptococcaceae	Romboutsia	0	0	0	0	0	0	1	0	0	0	0	0	0	0	0	2	0	5	0	0	0	0	1	0	4	0	0	0	0	3	0	6	0	4	0	0	1	0	0	0	0	0	0
ASV_1577	Bacteria	Firmicutes	Clostridia	Clostridiales	NA	NA	0	0	0	0	0	0	0	0	0	0	1	0	0	0	0	0	0	0	0	0	0	1	0	0	6	0	2	0	0	0	0	2	0	0	19	0	1	0	0	7	0	0	1
ASV_1579	Bacteria	Firmicutes	Erysipelotrichia	Erysipelotrichales	Erysipelotrichaceae	Erysipelatoclostridium	0	0	0	0	0	0	0	0	0	0	0	0	0	0	0	0	0	0	0	0	0	0	0	0	2	0	0	6	0	0	0	1	0	0	20	0	0	0	0	6	0	0	0
ASV_1580	Bacteria	Firmicutes	Negativicutes	Selenomonadales	Veillonellaceae	NA	2	0	11	0	0	0	0	0	0	0	0	11	0	2	0	0	0	0	1	0	0	7	0	0	0	0	0	0	0	0	1	0	0	0	0	0	0	0	0	0	0	0	3
ASV_1581	Bacteria	Proteobacteria	Gammaproteobacteria	Enterobacteriales	Enterobacteriaceae	Izhakiella	1	2	1	0	2	0	0	13	0	6	0	0	1	0	0	0	9	1	3	0	0	0	0	0	0	0	0	0	0	0	0	0	0	0	0	0	0	0	0	0	0	0	0
ASV_1582	Bacteria	Actinobacteria	Actinobacteria	Corynebacteriales	Dietziaceae	Dietzia	0	10	0	0	0	2	10	6	0	1	0	0	1	5	0	0	0	1	0	0	2	0	0	0	0	0	0	0	0	0	0	1	0	0	0	0	0	0	0	0	0	0	0
ASV_1583	Bacteria	Firmicutes	Clostridia	Clostridiales	Ruminococcaceae	Ruminiclostridium_9	0	10	0	3	0	0	1	0	0	0	3	4	3	0	0	0	1	0	1	0	0	1	0	0	4	0	0	5	0	0	0	0	0	0	3	0	0	0	0	0	0	0	0
ASV_1584	Bacteria	Firmicutes	Clostridia	Clostridiales	Lachnospiraceae	NA	0	6	0	0	0	1	0	1	0	0	0	0	0	0	0	1	0	0	0	2	0	0	0	0	1	0	0	2	0	0	0	0	0	0	0	0	0	0	24	0	0	0	0
ASV_1585	Bacteria	Firmicutes	Bacilli	Lactobacillales	Carnobacteriaceae	Atopobacter	0	5	0	2	0	0	0	0	0	0	0	0	1	0	0	0	0	0	0	2	0	0	0	0	13	0	0	0	0	0	0	0	0	0	10	0	0	0	0	2	0	0	3
ASV_1586	Bacteria	Firmicutes	Clostridia	Clostridiales	Ruminococcaceae	NA	0	4	0	3	0	0	0	0	0	0	0	0	0	0	0	0	0	0	0	4	0	0	0	0	2	0	0	0	0	0	0	0	0	0	0	0	0	0	26	0	0	0	0
ASV_1587	Bacteria	Firmicutes	Clostridia	Clostridiales	Ruminococcaceae	Oscillibacter	0	4	0	0	0	1	0	0	0	0	4	0	0	0	0	0	0	0	0	2	0	0	0	0	3	0	0	0	0	0	0	0	0	0	5	0	0	0	20	0	0	0	0
ASV_1588	Bacteria	Bacteroidetes	Bacteroidia	Bacteroidales	Bacteroidaceae	Bacteroides	0	4	0	14	0	1	0	0	0	0	14	0	0	0	0	0	0	0	0	2	0	0	0	0	1	0	0	0	0	0	0	0	0	0	3	0	0	0	0	0	0	0	0
ASV_1589	Bacteria	Firmicutes	Negativicutes	Selenomonadales	Acidaminococcaceae	Phascolarctobacterium	0	4	0	0	0	0	0	0	1	0	0	0	0	0	0	0	0	0	0	32	0	0	0	0	0	0	0	1	0	0	0	0	0	0	1	0	0	0	0	0	0	0	0
ASV_1590	Bacteria	Tenericutes	Mollicutes	Mollicutes_RF39	NA	NA	0	4	0	14	0	3	1	0	0	0	1	0	0	1	0	0	0	0	0	1	0	0	0	0	1	1	0	1	0	0	0	0	0	0	0	0	0	0	11	0	0	0	0
ASV_1591	Bacteria	Firmicutes	Clostridia	Clostridiales	Ruminococcaceae	Ruminococcaceae_UCG-005	0	3	0	0	0	0	0	0	0	0	0	0	1	0	0	0	0	0	0	3	0	0	0	0	8	0	0	3	0	0	0	0	0	0	7	0	0	0	11	1	0	0	0
ASV_1592	Bacteria	Firmicutes	Clostridia	Clostridiales	Ruminococcaceae	Ruminococcaceae_UCG-010	0	2	0	0	0	0	0	0	0	0	0	0	0	0	0	0	0	2	0	0	0	0	0	0	0	0	0	0	0	0	0	0	0	0	0	0	0	0	29	6	0	0	0
ASV_1593	Bacteria	Actinobacteria	Coriobacteriia	Coriobacteriales	Atopobiaceae	Olsenella	0	2	1	4	0	0	2	9	0	0	1	1	0	0	0	0	0	12	2	0	0	0	0	0	0	0	0	0	0	2	0	0	0	0	0	0	0	0	2	0	0	0	1
ASV_1594	Bacteria	Firmicutes	Clostridia	Clostridiales	Peptostreptococcaceae	Romboutsia	0	1	0	0	0	0	0	0	0	0	0	0	0	0	0	0	0	0	0	0	0	0	0	0	0	0	0	5	0	1	0	0	0	0	2	0	0	0	0	13	0	0	15
ASV_1595	Bacteria	Firmicutes	Bacilli	Lactobacillales	Lactobacillaceae	Lactobacillus	0	0	4	0	0	0	0	0	2	0	0	1	0	0	0	29	1	0	0	0	1	0	0	0	0	1	0	0	0	0	0	0	0	0	0	0	0	0	0	0	0	0	0
ASV_1596	Bacteria	Firmicutes	Clostridia	Clostridiales	NA	NA	0	0	1	0	0	0	0	0	0	0	0	0	1	0	1	1	1	0	0	0	0	0	0	0	1	0	0	0	0	2	0	20	0	0	0	0	0	0	0	0	0	0	0
ASV_1597	Bacteria	Fusobacteria	Fusobacteriia	Fusobacteriales	Fusobacteriaceae	Fusobacterium	0	0	0	3	1	0	0	0	27	0	2	0	0	0	0	0	0	0	0	0	1	0	0	0	0	0	0	0	0	0	0	0	0	0	0	3	0	0	2	0	0	0	0
ASV_1598	Bacteria	Firmicutes	Erysipelotrichia	Erysipelotrichales	Erysipelotrichaceae	Turicibacter	0	0	0	0	1	0	0	0	7	0	0	0	18	0	0	0	0	0	0	0	0	0	0	0	0	0	0	0	0	0	0	0	0	0	0	0	0	0	0	0	0	0	0
ASV_1599	Bacteria	Firmicutes	Clostridia	Clostridiales	Lachnospiraceae	Lachnospiraceae_NK4B4_group	0	0	0	0	0	0	3	0	0	0	1	0	0	3	0	0	0	0	0	2	0	0	1	0	2	0	0	4	0	0	0	0	0	0	2	0	0	0	19	2	0	0	0
ASV_1600	Bacteria	Firmicutes	Clostridia	Clostridiales	Peptostreptococcaceae	Paeniclostridium	0	0	0	0	0	0	0	0	0	0	0	2	0	0	0	0	0	0	0	0	0	0	1	1	4	0	5	0	4	1	0	0	0	1	1	1	1	0	1	5	0	2	2
ASV_1601	Bacteria	Firmicutes	Clostridia	Clostridiales	Christensenellaceae	NA	0	0	0	0	0	0	0	0	0	0	0	0	0	0	0	0	0	0	0	4	0	0	0	0	3	0	0	2	0	0	0	0	0	0	0	0	0	0	30	0	0	0	0
ASV_1602	Bacteria	Firmicutes	Clostridia	Clostridiales	Ruminococcaceae	Faecalibacterium	0	0	0	0	0	0	0	0	0	0	0	0	0	0	0	0	0	0	0	0	1	0	0	0	23	0	0	9	0	0	0	0	0	0	2	0	0	0	0	0	0	0	0
ASV_1603	Bacteria	Firmicutes	Erysipelotrichia	Erysipelotrichales	Erysipelotrichaceae	NA	0	0	0	0	0	0	0	0	0	0	0	0	0	0	0	0	0	0	0	0	0	0	1	0	4	0	0	1	0	0	0	2	0	0	18	0	0	0	0	2	0	0	2
ASV_1604	Bacteria	Firmicutes	Clostridia	Clostridiales	Ruminococcaceae	Ruminococcaceae_UCG-007	0	0	0	0	0	0	0	0	0	0	0	0	0	0	0	0	0	0	0	0	0	0	0	0	3	0	0	2	0	0	0	0	0	0	3	0	0	0	29	2	0	0	0
ASV_1605	Bacteria	Firmicutes	Clostridia	Clostridiales	Lachnospiraceae	Blautia	0	0	0	0	0	0	0	0	0	0	0	0	0	0	0	0	0	0	0	0	0	0	1	3	0	0	3	4	6	2	0	0	0	0	0	2	3	0	2	1	0	1	1
ASV_1606	Bacteria	Firmicutes	Clostridia	Clostridiales	Lachnospiraceae	Lachnospiraceae_NK4A136_group	1	5	0	1	0	3	0	0	0	0	0	1	0	0	0	0	0	3	0	1	0	0	0	0	5	0	0	1	0	0	0	0	0	0	6	0	0	0	11	0	0	0	0
ASV_1607	Bacteria	Bacteroidetes	Bacteroidia	Bacteroidales	Bacteroidaceae	Bacteroides	0	8	0	0	0	0	0	0	0	0	0	5	2	1	0	0	0	0	0	12	0	0	0	0	5	1	0	0	0	0	0	0	0	0	1	0	0	0	3	0	0	0	0
ASV_1608	Bacteria	Bacteroidetes	Bacteroidia	Bacteroidales	NA	NA	0	4	1	2	0	0	0	0	0	0	3	1	0	0	0	0	0	0	0	17	0	0	0	0	0	0	0	6	0	0	0	0	0	0	2	0	0	0	1	1	0	0	0
ASV_1609	Bacteria	Proteobacteria	Alphaproteobacteria	Rhodospirillales	NA	NA	0	3	0	13	0	9	0	0	0	0	0	1	2	0	0	0	0	0	2	0	0	0	0	0	3	0	0	5	0	0	0	0	0	0	0	0	0	0	0	0	0	0	0
ASV_1610	Bacteria	Firmicutes	Negativicutes	Selenomonadales	Acidaminococcaceae	Phascolarctobacterium	0	2	0	0	0	0	0	0	0	0	0	1	0	0	0	0	0	0	0	1	0	0	0	0	0	0	0	0	0	0	0	0	0	0	29	0	0	0	0	1	0	0	0
ASV_1611	Bacteria	Firmicutes	Clostridia	Clostridiales	Lachnospiraceae	NA	0	1	0	1	0	4	0	1	0	0	4	1	0	0	0	0	0	0	0	1	0	0	0	0	2	0	0	5	0	0	0	0	0	0	0	0	0	0	18	0	0	0	0
ASV_1612	Bacteria	Firmicutes	Clostridia	Clostridiales	Christensenellaceae	Christensenellaceae_R-7_group	0	1	0	0	0	0	0	0	0	0	0	0	0	0	0	0	0	0	0	0	0	0	0	0	1	0	0	2	0	0	0	0	0	0	0	0	0	0	34	0	0	0	0
ASV_1613	Bacteria	Firmicutes	Clostridia	Clostridiales	Ruminococcaceae	NA	0	0	2	0	0	0	0	0	0	0	0	0	0	0	0	0	0	0	0	0	0	0	0	0	0	0	0	0	0	0	0	0	0	0	2	0	0	0	32	1	0	0	1
ASV_1614	Bacteria	Proteobacteria	Gammaproteobacteria	Enterobacteriales	Enterobacteriaceae	Escherichia/Shigella	0	0	1	0	0	0	0	0	0	9	3	0	0	0	0	0	0	0	0	0	0	2	0	0	0	0	0	0	0	0	0	0	0	0	0	0	0	0	0	1	0	0	0
ASV_1615	Bacteria	Firmicutes	Clostridia	Clostridiales	Clostridiaceae_2	NA	0	0	1	0	1	0	0	0	0	0	1	2	0	0	0	0	0	0	0	0	0	0	0	0	0	0	0	0	0	0	0	1	0	0	15	0	0	0	0	0	0	0	7
ASV_1616	Bacteria	Firmicutes	Clostridia	Clostridiales	Ruminococcaceae	NA	0	0	0	4	0	0	0	0	0	0	7	0	1	0	0	1	0	0	0	0	0	0	0	0	5	0	0	2	0	0	3	0	0	0	8	0	0	0	7	0	0	0	0
ASV_1617	Bacteria	Firmicutes	Clostridia	Clostridiales	Lachnospiraceae	NA	0	0	0	0	0	0	0	0	0	0	0	0	0	0	0	0	0	0	2	1	0	8	0	0	14	1	0	1	0	0	2	0	0	0	2	0	0	0	0	6	0	0	1
ASV_1618	Bacteria	Bacteroidetes	Bacteroidia	Bacteroidales	Prevotellaceae	Prevotellaceae_UCG-001	0	0	0	0	0	0	0	0	0	0	0	0	0	0	0	0	0	0	0	0	0	0	0	0	11	0	0	4	0	0	0	0	0	0	7	0	0	0	0	12	0	0	4
ASV_1619	Bacteria	Firmicutes	Clostridia	Clostridiales	Lachnospiraceae	NA	0	0	0	0	0	0	0	0	0	0	0	0	0	0	0	0	0	0	0	0	0	0	0	0	9	2	0	8	0	0	0	0	0	0	8	0	0	0	10	0	0	0	0
ASV_1621	Bacteria	Firmicutes	Bacilli	Bacillales	Staphylococcaceae	Staphylococcus	3	0	0	0	0	0	2	25	0	0	0	0	0	0	0	0	0	0	1	0	2	0	0	0	0	0	0	0	0	0	0	0	0	0	0	0	0	0	0	0	0	0	0
ASV_1622	Bacteria	Proteobacteria	Alphaproteobacteria	Rhizobiales	Rhizobiaceae	NA	3	2	0	0	0	10	0	0	0	0	0	0	5	0	5	0	0	4	5	0	0	0	0	0	0	0	0	0	0	0	0	0	0	0	0	0	0	0	0	0	0	0	0
ASV_1623	Bacteria	Firmicutes	Bacilli	Lactobacillales	Lactobacillaceae	Lactobacillus	2	0	2	0	2	0	0	0	0	0	0	0	0	0	0	1	1	3	0	0	3	0	0	0	0	4	1	4	0	0	2	0	2	0	0	0	1	2	0	0	4	3	0
ASV_1625	Bacteria	Bacteroidetes	Bacteroidia	Bacteroidales	Prevotellaceae	NA	0	10	0	12	0	0	0	1	0	0	1	0	0	0	0	0	0	0	0	8	0	0	0	0	3	0	0	0	0	0	0	0	0	0	1	0	0	0	0	0	0	0	1
ASV_1626	Bacteria	Firmicutes	Clostridia	Clostridiales	Peptostreptococcaceae	NA	0	3	3	0	0	0	0	0	0	0	0	0	0	0	0	0	0	0	0	0	0	0	0	0	1	0	0	0	0	0	0	0	0	0	18	0	0	0	0	2	0	0	3
ASV_1627	Bacteria	Firmicutes	Clostridia	Clostridiales	Ruminococcaceae	Ruminiclostridium_9	0	3	0	3	0	0	0	0	0	0	6	2	0	0	0	0	1	0	1	6	0	0	0	0	1	0	0	2	0	0	0	0	0	0	0	0	0	0	10	2	0	0	0
ASV_1628	Bacteria	Firmicutes	Clostridia	Clostridiales	Christensenellaceae	Christensenellaceae_R-7_group	0	2	0	0	0	0	2	0	0	0	0	0	0	1	0	0	0	0	0	0	0	0	0	0	2	1	0	0	0	0	0	0	0	0	0	0	0	0	29	0	0	0	0
ASV_1629	Bacteria	Firmicutes	Clostridia	Clostridiales	Peptostreptococcaceae	NA	0	2	0	0	0	0	0	0	0	0	0	1	0	0	0	0	0	0	0	0	0	0	0	0	3	0	0	4	0	0	0	0	1	0	17	0	0	0	1	7	0	0	0
ASV_1630	Bacteria	Actinobacteria	Coriobacteriia	Coriobacteriales	Coriobacteriaceae	Collinsella	0	1	0	2	0	2	1	4	0	0	1	0	0	0	1	0	0	11	3	1	1	0	0	0	0	0	1	0	0	0	0	4	0	0	1	0	0	0	1	0	0	0	0
ASV_1631	Bacteria	Firmicutes	Clostridia	Clostridiales	Clostridiales_vadinBB60_group	NA	0	1	0	0	0	0	0	0	0	0	0	0	0	0	0	0	0	0	0	0	0	0	0	0	0	0	0	3	0	0	0	0	0	0	0	0	0	0	31	2	0	0	0
ASV_1632	Bacteria	Firmicutes	Clostridia	Clostridiales	Ruminococcaceae	Ruminococcaceae_UCG-014	0	1	0	3	0	0	2	0	0	0	0	0	0	2	0	0	0	0	0	13	0	0	0	0	0	0	0	0	0	0	0	0	0	0	0	0	0	0	15	1	0	0	0
ASV_1633	Bacteria	Firmicutes	Clostridia	Clostridiales	Lachnospiraceae	NA	0	1	0	1	0	0	0	0	0	0	1	0	0	1	0	0	0	0	0	1	0	0	0	0	3	0	0	13	0	0	0	0	0	0	0	0	0	0	14	2	0	0	0
ASV_1634	Bacteria	Firmicutes	Bacilli	Lactobacillales	Lactobacillaceae	Lactobacillus	0	0	4	0	0	0	0	0	0	0	0	2	0	0	0	0	0	1	1	0	0	13	0	0	0	0	0	0	0	0	0	0	0	0	0	0	0	0	0	0	0	0	0
ASV_1635	Bacteria	Firmicutes	Bacilli	Lactobacillales	Lactobacillaceae	Lactobacillus	0	0	2	0	0	3	1	0	0	1	0	0	7	6	1	0	2	0	0	0	0	0	2	0	2	2	1	0	0	0	0	0	0	0	0	0	0	0	0	0	0	1	0
ASV_1636	Bacteria	Firmicutes	Bacilli	Bacillales	Planococcaceae	NA	0	0	0	0	3	0	0	0	0	0	0	0	3	0	0	0	0	3	0	0	0	0	0	0	0	0	0	0	0	3	0	1	1	18	0	1	0	0	0	0	0	0	0
ASV_1637	Bacteria	Firmicutes	Bacilli	Lactobacillales	Carnobacteriaceae	Atopostipes	0	0	0	0	1	2	3	0	0	1	0	0	0	0	0	0	1	29	0	0	0	0	0	0	0	0	0	0	0	0	0	0	0	0	0	0	0	0	0	0	0	0	0
ASV_1638	Bacteria	Fusobacteria	Fusobacteriia	Fusobacteriales	Fusobacteriaceae	NA	0	0	0	0	1	0	0	0	2	0	4	0	0	0	0	0	0	0	0	0	2	0	0	1	0	0	0	0	0	0	0	0	0	0	0	5	0	20	0	0	0	0	0
ASV_1639	Bacteria	Firmicutes	Bacilli	Lactobacillales	Lactobacillaceae	Lactobacillus	0	0	0	0	0	1	0	0	0	2	0	0	0	0	0	0	0	0	0	0	0	0	0	0	2	1	0	0	0	0	0	0	0	0	0	0	1	1	0	2	0	0	9
ASV_1640	Bacteria	Bacteroidetes	Bacteroidia	Bacteroidales	Bacteroidaceae	Bacteroides	0	0	0	0	0	0	0	0	0	0	0	0	0	32	0	2	2	0	0	0	0	0	0	1	0	0	0	0	0	0	0	0	0	0	0	0	0	0	0	0	0	0	0
ASV_1641	Bacteria	Bacteroidetes	Bacteroidia	Bacteroidales	Bacteroidaceae	Bacteroides	0	0	0	0	0	0	0	0	0	0	0	0	0	0	0	0	1	0	0	0	0	0	0	0	4	0	0	0	0	0	0	0	0	0	4	0	0	0	27	1	0	0	0
ASV_1642	Bacteria	Firmicutes	Bacilli	Bacillales	Staphylococcaceae	NA	0	0	0	0	0	0	0	0	0	0	0	0	0	0	0	0	0	1	0	0	0	0	0	0	0	0	0	0	0	0	0	14	0	2	4	0	1	0	0	1	0	0	0
ASV_1643	Bacteria	Firmicutes	Clostridia	Clostridiales	NA	NA	0	0	0	0	0	0	0	0	0	0	0	0	0	0	0	0	0	0	0	0	2	0	0	0	4	3	0	3	0	0	0	0	0	0	15	0	0	0	1	6	0	0	0
ASV_1644	Bacteria	Actinobacteria	Actinobacteria	Corynebacteriales	Dietziaceae	Dietzia	0	0	0	0	0	0	0	0	0	0	0	0	0	0	0	0	0	0	0	0	0	0	1	0	0	0	0	0	0	0	1	20	0	4	0	0	0	1	0	3	0	0	0
ASV_1649	Bacteria	Firmicutes	Clostridia	Clostridiales	Ruminococcaceae	Ruminococcaceae_UCG-014	0	32	0	0	0	0	1	0	0	0	0	0	0	0	0	0	0	0	0	0	0	0	0	0	0	0	0	2	0	0	0	0	0	0	0	0	0	0	0	1	0	0	0
ASV_1650	Bacteria	Firmicutes	Clostridia	Clostridiales	Ruminococcaceae	NA	0	7	0	5	0	2	0	0	0	0	0	2	0	0	0	0	0	0	0	6	0	0	0	0	2	0	0	5	0	0	0	0	0	0	0	0	0	0	7	0	0	0	0
ASV_1651	Bacteria	Actinobacteria	Actinobacteria	Micrococcales	Micrococcaceae	Citricoccus	0	7	0	0	2	1	3	4	0	0	0	0	1	2	0	0	0	4	0	0	3	0	0	0	0	0	0	0	0	0	1	4	0	1	0	0	0	0	0	0	0	0	0
ASV_1652	Bacteria	Firmicutes	Erysipelotrichia	Erysipelotrichales	Erysipelotrichaceae	NA	0	6	0	0	0	0	0	0	5	0	0	0	0	0	0	0	0	0	0	0	15	0	0	0	4	2	3	1	0	0	0	0	0	0	0	0	0	0	0	0	0	0	0
ASV_1653	Bacteria	Bacteroidetes	Bacteroidia	Bacteroidales	Bacteroidaceae	Bacteroides	0	6	0	5	0	0	0	0	0	0	10	0	0	0	0	0	0	0	0	7	0	0	0	0	2	0	0	5	0	0	0	0	0	0	1	0	0	0	0	0	0	0	0
ASV_1654	Bacteria	Firmicutes	Clostridia	Clostridiales	Ruminococcaceae	Ruminococcaceae_UCG-014	0	3	0	0	0	0	0	0	0	0	0	0	0	0	0	0	0	0	0	15	0	0	0	0	5	0	0	3	0	0	0	0	0	0	2	0	0	0	4	2	0	0	0
ASV_1655	Bacteria	Firmicutes	Bacilli	Lactobacillales	NA	NA	0	1	0	0	0	0	0	0	0	0	0	0	0	1	0	6	0	0	0	1	0	0	0	0	11	0	0	2	0	0	0	0	0	0	14	0	0	0	0	0	0	0	0
ASV_1656	Bacteria	Firmicutes	Clostridia	Clostridiales	Ruminococcaceae	Ruminococcaceae_UCG-014	0	1	1	0	0	0	1	0	0	0	0	0	0	0	0	0	0	0	0	0	0	0	0	0	0	0	0	29	0	0	0	0	0	0	0	0	0	0	0	4	0	0	0
ASV_1657	Bacteria	Firmicutes	Clostridia	Clostridiales	Peptostreptococcaceae	NA	0	1	0	0	0	0	0	0	0	0	0	0	0	0	0	0	0	0	0	0	0	0	3	0	0	0	0	0	0	3	0	10	0	2	0	0	1	1	0	2	0	0	0
ASV_1658	Bacteria	Firmicutes	Bacilli	Lactobacillales	Lactobacillaceae	Lactobacillus	0	0	0	0	3	0	0	0	1	13	0	1	1	0	0	0	2	0	4	0	1	0	0	0	0	1	0	0	0	0	0	0	0	0	0	0	0	0	0	1	0	0	1
ASV_1659	Bacteria	Proteobacteria	Gammaproteobacteria	Enterobacteriales	Enterobacteriaceae	NA	0	0	0	0	0	1	0	0	0	3	0	25	0	0	0	0	1	0	1	3	0	0	0	0	0	0	0	0	0	0	0	0	0	0	0	0	0	0	0	0	0	0	0
ASV_1660	Bacteria	Firmicutes	Clostridia	Clostridiales	Lachnospiraceae	NA	0	0	0	0	0	0	0	0	0	0	1	0	0	0	0	0	0	0	0	0	1	1	0	0	4	0	0	2	0	0	0	0	0	0	5	0	0	0	0	19	0	0	0
ASV_1661	Bacteria	Firmicutes	Clostridia	Clostridiales	Lachnospiraceae	NA	0	0	0	0	0	0	0	0	0	0	0	2	0	0	0	0	0	0	0	0	0	0	0	0	6	0	0	8	0	0	3	0	0	0	14	0	0	1	0	2	0	0	0
ASV_1662	Bacteria	Firmicutes	Clostridia	Clostridiales	Clostridiaceae_1	NA	0	0	0	0	0	0	0	0	0	0	0	0	0	0	0	0	0	0	0	0	0	1	2	0	0	0	0	0	0	0	0	2	0	1	2	0	2	3	0	2	1	0	3
ASV_1664	Bacteria	Firmicutes	Clostridia	Clostridiales	Peptostreptococcaceae	Asaccharospora	0	0	0	0	0	0	0	0	0	0	0	0	0	0	0	0	0	0	0	0	0	0	0	0	0	0	0	5	0	0	0	2	0	0	0	0	0	0	0	15	0	0	0
ASV_1665	Bacteria	Firmicutes	Clostridia	Clostridiales	NA	NA	0	0	0	0	0	0	0	0	0	0	0	0	0	0	0	0	0	0	0	0	0	0	0	0	0	0	0	1	0	0	0	0	0	0	14	0	0	2	0	14	0	0	3
ASV_1667	Bacteria	Bacteroidetes	Bacteroidia	Bacteroidales	Prevotellaceae	Prevotellaceae_UCG-001	0	11	0	1	0	1	0	4	0	0	3	2	0	0	0	0	0	0	1	6	0	0	0	0	1	0	0	1	0	0	0	0	0	0	0	0	0	0	1	2	0	0	0
ASV_1668	Bacteria	Firmicutes	Clostridia	Clostridiales	Ruminococcaceae	Anaerotruncus	0	7	2	1	0	0	0	0	0	0	0	1	0	0	0	0	1	1	0	6	0	0	0	0	0	0	0	0	0	0	0	0	0	0	0	0	0	0	16	0	0	0	0
ASV_1669	Bacteria	Actinobacteria	Actinobacteria	Micrococcales	Dermabacteraceae	Brachybacterium	0	5	0	0	1	0	5	9	0	0	0	0	3	1	0	1	2	3	0	0	2	1	0	0	2	0	0	0	0	0	0	0	0	0	0	0	0	0	0	0	0	0	0
ASV_1670	Bacteria	Firmicutes	Bacilli	Lactobacillales	Enterococcaceae	Enterococcus	0	2	0	0	0	0	0	1	0	0	0	0	1	0	0	0	0	3	0	0	1	0	0	5	0	0	2	0	4	4	0	0	0	0	0	0	5	0	0	0	1	0	4
ASV_1671	Bacteria	Firmicutes	Clostridia	Clostridiales	Ruminococcaceae	Ruminococcaceae_UCG-014	0	1	0	0	0	0	0	0	0	0	0	0	0	0	0	0	0	0	0	0	0	0	0	0	7	0	0	4	0	0	0	0	0	0	22	0	0	0	0	0	0	0	1
ASV_1672	Bacteria	Firmicutes	Clostridia	Clostridiales	Ruminococcaceae	Fournierella	0	1	0	0	0	0	0	0	13	0	1	0	0	0	0	0	0	0	0	0	0	0	0	0	1	0	0	5	0	1	0	0	0	1	4	0	0	0	0	0	0	0	0
ASV_1673	Bacteria	Firmicutes	Clostridia	Clostridiales	Ruminococcaceae	Ruminiclostridium_5	0	1	3	0	0	0	0	0	0	0	0	1	0	0	0	0	0	0	0	0	0	4	0	2	0	0	0	3	0	0	0	0	0	0	8	0	0	0	0	8	0	0	0
ASV_1674	Bacteria	Firmicutes	Bacilli	Bacillales	Staphylococcaceae	Salinicoccus	0	0	2	0	0	9	13	1	0	4	0	0	0	1	0	0	1	0	0	0	4	0	0	0	0	0	0	0	0	0	0	0	0	0	0	0	0	0	0	0	0	0	0
ASV_1675	Bacteria	Firmicutes	Clostridia	Clostridiales	Peptostreptococcaceae	NA	0	0	1	0	0	0	1	0	0	1	0	1	0	0	0	0	0	1	0	0	0	4	0	0	0	1	0	2	0	0	0	2	0	1	11	0	0	0	0	1	0	3	3
ASV_1676	Bacteria	Firmicutes	Clostridia	Clostridiales	Christensenellaceae	Christensenellaceae_R-7_group	0	0	1	0	0	0	1	0	0	0	1	2	0	0	0	0	0	3	1	2	0	0	0	0	9	0	0	4	0	0	0	0	0	0	0	0	0	0	11	0	0	0	0
ASV_1677	Bacteria	Firmicutes	Clostridia	Clostridiales	Christensenellaceae	NA	0	0	0	1	0	0	0	0	0	0	0	0	0	0	0	0	1	0	0	1	0	0	0	0	0	0	0	0	0	0	0	0	0	0	0	0	0	0	32	0	0	0	0
ASV_1678	Bacteria	Firmicutes	Clostridia	Clostridiales	Clostridiales_vadinBB60_group	NA	0	0	0	1	0	0	0	0	0	0	0	0	0	0	0	0	0	0	0	6	0	0	0	0	0	0	0	5	0	0	0	0	0	0	4	0	0	0	18	1	0	0	0
ASV_1679	Bacteria	Firmicutes	Clostridia	Clostridiales	Clostridiaceae_2	NA	0	0	0	0	1	0	1	0	0	0	0	0	0	0	0	0	1	0	0	0	1	0	0	0	0	0	0	0	0	1	2	17	0	0	0	0	0	0	0	0	0	0	7
ASV_1680	Bacteria	Proteobacteria	Gammaproteobacteria	Betaproteobacteriales	Burkholderiaceae	Ralstonia	0	0	0	0	0	7	1	9	0	0	0	0	0	0	0	0	0	2	0	0	0	0	0	0	0	0	0	0	0	0	0	0	0	0	0	0	0	0	0	0	0	0	0
ASV_1681	Bacteria	Firmicutes	Clostridia	Clostridiales	Ruminococcaceae	Oscillibacter	0	0	0	0	0	0	0	0	0	0	0	0	1	0	0	0	0	0	0	0	0	0	0	0	0	0	0	0	0	0	1	0	0	0	0	0	0	0	32	1	0	0	0
ASV_1682	Bacteria	Firmicutes	Bacilli	Lactobacillales	Streptococcaceae	Streptococcus	0	0	0	0	0	0	0	0	0	0	0	0	0	0	0	0	1	0	0	0	0	0	0	1	5	8	4	6	2	0	0	0	0	0	0	0	4	0	0	0	0	0	0
ASV_1683	Bacteria	Firmicutes	Clostridia	Clostridiales	Clostridiaceae_1	Clostridium_sensu_stricto_6	0	0	0	0	0	0	0	0	0	0	0	0	0	0	0	0	0	0	0	0	0	1	3	0	0	0	0	0	0	0	0	1	0	1	1	0	2	5	0	0	0	1	8
ASV_1685	Bacteria	Fusobacteria	Fusobacteriia	Fusobacteriales	Fusobacteriaceae	Fusobacterium	0	0	0	0	0	0	0	0	0	0	0	0	0	0	0	0	0	0	0	0	0	0	2	2	1	1	3	6	3	0	0	0	0	0	1	2	1	1	0	0	0	4	0
ASV_1686	Bacteria	Firmicutes	Bacilli	Lactobacillales	Streptococcaceae	Streptococcus	1	1	0	0	0	0	0	0	0	0	0	0	0	0	1	0	0	3	0	0	0	0	0	0	0	2	0	0	14	0	0	2	1	0	1	1	0	0	0	1	2	0	0
ASV_1688	Bacteria	Firmicutes	Clostridia	Clostridiales	Ruminococcaceae	Ruminococcaceae_UCG-014	0	15	1	0	0	0	0	0	0	0	0	0	0	1	0	0	0	0	0	2	0	0	0	0	1	0	0	2	0	0	0	0	0	0	0	0	0	0	12	0	0	0	0
ASV_1689	Bacteria	Lentisphaerae	Lentisphaeria	Victivallales	vadinBE97	NA	0	13	0	7	0	2	0	0	1	0	2	2	0	0	0	0	0	0	0	1	1	0	0	0	3	0	0	0	0	0	0	0	0	0	0	0	0	0	2	0	0	0	0
ASV_1690	Bacteria	Bacteroidetes	Bacteroidia	Bacteroidales	NA	NA	0	12	0	5	0	0	0	3	0	0	1	0	1	0	0	0	0	0	6	3	0	3	0	0	0	0	0	0	0	0	0	0	0	0	0	0	0	0	0	0	0	0	0
ASV_1691	Bacteria	Firmicutes	Clostridia	Clostridiales	Ruminococcaceae	Butyricicoccus	0	11	0	0	0	0	0	2	0	0	6	0	0	0	0	0	3	0	3	1	0	0	0	0	3	0	0	0	0	0	0	0	0	0	5	0	0	0	0	0	0	0	0
ASV_1692	Bacteria	Bacteroidetes	Bacteroidia	Bacteroidales	Bacteroidaceae	Bacteroides	0	4	0	0	0	0	0	0	0	0	4	0	0	0	0	0	0	0	0	0	0	0	0	0	0	0	0	1	0	0	0	0	0	0	24	0	0	0	0	1	0	0	0
ASV_1693	Bacteria	Deferribacteres	Deferribacteres	Deferribacterales	Deferribacteraceae	Mucispirillum	0	3	1	0	0	0	0	0	0	0	0	0	0	0	0	0	0	0	1	0	0	0	0	0	0	0	0	2	0	0	1	0	0	0	6	0	0	0	1	8	0	4	0
ASV_1694	Bacteria	Firmicutes	Clostridia	Clostridiales	Ruminococcaceae	Ruminiclostridium_9	0	2	1	0	0	0	0	19	0	0	0	3	1	0	0	0	0	0	0	1	0	0	0	0	0	0	0	0	0	0	0	0	0	0	1	0	0	0	0	4	0	0	2
ASV_1695	Bacteria	Firmicutes	Clostridia	Clostridiales	Ruminococcaceae	Subdoligranulum	0	2	0	0	0	0	4	0	0	0	0	0	0	0	0	0	0	3	2	1	0	0	1	0	0	3	0	8	0	0	0	0	0	0	0	0	1	0	0	7	0	0	0
ASV_1697	Bacteria	Firmicutes	Clostridia	Clostridiales	Lachnospiraceae	NA	0	1	1	2	0	0	0	15	0	0	0	0	0	0	0	0	0	0	2	1	0	1	0	0	8	0	0	0	0	0	0	0	0	0	0	0	0	0	2	1	0	0	0
ASV_1698	Bacteria	Firmicutes	Erysipelotrichia	Erysipelotrichales	Erysipelotrichaceae	Candidatus_Stoquefichus	0	1	0	0	0	0	0	0	17	0	0	0	0	0	0	0	0	0	0	0	0	0	0	0	1	0	0	0	0	0	0	0	0	0	0	0	1	0	1	0	0	0	11
ASV_1699	Bacteria	Firmicutes	Clostridia	Clostridiales	Peptostreptococcaceae	NA	0	0	5	0	0	0	0	0	0	0	0	1	0	0	0	0	0	0	0	0	0	2	0	0	0	0	0	4	0	0	2	0	0	0	0	0	0	0	0	15	0	0	4
ASV_1700	Bacteria	Firmicutes	Clostridia	Clostridiales	Peptostreptococcaceae	Asaccharospora	0	0	3	0	0	0	0	2	0	0	0	1	0	0	0	0	0	2	0	0	0	13	0	0	1	0	0	0	0	0	0	2	0	2	1	0	2	0	1	0	0	0	1
ASV_1701	Bacteria	Firmicutes	Clostridia	Clostridiales	Peptostreptococcaceae	Romboutsia	0	0	1	0	0	0	0	0	0	0	0	0	0	0	0	0	0	0	0	0	0	1	0	0	0	0	0	7	0	0	0	1	0	0	9	0	0	0	0	8	0	2	5
ASV_1702	Bacteria	Firmicutes	Clostridia	Clostridiales	Peptostreptococcaceae	Romboutsia	0	0	0	0	0	0	0	1	0	0	0	0	0	0	0	0	0	0	0	0	0	4	0	0	1	1	0	5	0	0	0	0	0	1	6	0	2	0	0	1	0	0	3
ASV_1703	Bacteria	Firmicutes	Clostridia	Clostridiales	Clostridiaceae_1	Clostridium_sensu_stricto_6	0	0	0	0	0	0	0	0	1	3	0	3	0	0	0	0	0	0	0	0	1	13	1	0	0	0	0	0	0	0	0	0	0	4	0	0	0	0	0	0	0	0	0
ASV_1705	Bacteria	Tenericutes	Mollicutes	Mollicutes_RF39	NA	NA	0	0	0	0	0	0	0	0	0	0	7	2	0	1	0	0	0	1	0	0	0	0	0	0	4	0	0	6	0	0	0	0	0	0	13	0	0	0	0	0	0	0	0
ASV_1707	Bacteria	Firmicutes	Clostridia	Clostridiales	Lachnospiraceae	NA	0	0	0	0	0	0	0	0	0	0	0	0	0	0	0	0	0	0	0	5	0	0	2	0	14	0	0	12	0	0	0	0	0	0	0	0	0	0	1	0	0	0	0
ASV_1709	Bacteria	Firmicutes	Bacilli	Lactobacillales	Streptococcaceae	Streptococcus	0	0	0	0	0	0	0	0	0	0	0	0	0	0	0	0	0	0	0	0	0	0	0	0	0	0	0	6	18	0	0	0	0	0	0	0	5	0	0	0	0	0	1
ASV_1711	Bacteria	Proteobacteria	Gammaproteobacteria	Enterobacteriales	Enterobacteriaceae	Erwinia	1	0	1	0	0	6	0	6	0	0	0	1	1	0	1	0	1	0	13	0	0	0	0	0	0	0	1	0	0	0	0	0	0	0	0	0	0	0	0	0	0	0	0
ASV_1712	Bacteria	Firmicutes	Clostridia	Clostridiales	Ruminococcaceae	Ruminococcaceae_UCG-002	0	4	0	14	0	1	0	0	0	0	2	0	0	1	0	0	0	0	0	4	0	0	0	0	0	0	0	0	0	0	0	0	0	0	5	0	0	0	2	0	0	0	0
ASV_1713	Bacteria	Firmicutes	Clostridia	Clostridiales	Peptostreptococcaceae	NA	0	3	0	0	0	0	0	0	0	0	0	0	0	0	0	0	0	0	0	0	0	0	0	0	1	0	0	3	0	0	1	0	0	0	16	0	0	0	0	2	0	0	1
ASV_1714	Bacteria	Actinobacteria	Coriobacteriia	Coriobacteriales	Coriobacteriaceae	Enorma	0	1	1	1	0	0	0	2	0	0	2	0	0	0	0	0	0	2	0	2	0	1	0	0	3	0	0	4	0	0	0	0	0	0	1	0	0	0	12	1	0	0	0
ASV_1715	Bacteria	Firmicutes	Clostridia	Clostridiales	Ruminococcaceae	Ruminococcaceae_UCG-010	0	1	0	2	0	0	0	0	0	0	0	0	0	0	0	0	0	0	0	4	0	0	0	0	0	0	0	5	0	0	0	0	0	0	0	0	0	0	18	3	0	0	0
ASV_1716	Bacteria	Firmicutes	Clostridia	Clostridiales	NA	NA	0	1	1	0	0	0	0	0	0	0	0	1	1	0	0	0	0	0	1	1	1	0	1	0	0	2	0	12	0	0	0	0	0	0	4	0	0	0	0	4	0	0	3
ASV_1717	Bacteria	Firmicutes	Clostridia	Clostridiales	Ruminococcaceae	NA	0	1	0	0	0	0	0	0	0	0	0	0	0	0	0	0	0	0	0	1	0	0	0	0	3	0	1	0	0	0	0	0	0	0	0	0	0	0	21	4	0	0	0
ASV_1718	Bacteria	Firmicutes	Bacilli	Lactobacillales	Lactobacillaceae	Lactobacillus	0	0	2	0	0	2	1	2	0	0	1	6	0	2	4	8	1	0	3	0	0	0	0	0	0	0	0	0	0	0	0	0	0	0	0	0	0	0	0	0	0	0	0
ASV_1719	Bacteria	Firmicutes	Clostridia	Clostridiales	NA	NA	0	0	1	0	0	0	0	0	0	0	0	4	0	0	0	0	0	0	0	0	0	19	0	0	0	0	0	0	0	0	2	0	0	0	2	0	0	0	0	0	0	0	3
ASV_1720	Bacteria	Firmicutes	Bacilli	Lactobacillales	Lactobacillaceae	Lactobacillus	0	0	1	0	0	1	0	3	0	0	0	1	0	8	0	0	2	1	0	0	0	1	0	0	5	0	2	0	0	0	0	0	0	0	1	0	0	0	0	0	0	0	1
ASV_1721	Bacteria	Firmicutes	Clostridia	Clostridiales	Lachnospiraceae	Lachnoclostridium	0	0	0	2	0	4	2	0	0	0	0	2	0	0	0	0	0	0	0	6	4	0	0	0	1	0	0	11	0	0	0	0	0	0	1	0	0	0	0	0	0	0	0
ASV_1722	Bacteria	Firmicutes	Clostridia	Clostridiales	Ruminococcaceae	Oscillospira	0	0	0	0	0	0	1	0	0	0	0	0	0	0	0	0	0	0	0	6	2	0	0	0	0	0	0	0	0	0	0	0	0	0	0	0	0	0	24	0	0	0	0
ASV_1723	Bacteria	Lentisphaerae	Lentisphaeria	Victivallales	Victivallaceae	Victivallis	0	0	0	0	0	0	0	29	0	0	1	2	0	0	0	0	0	0	0	0	0	0	0	0	0	0	0	0	0	0	0	0	0	0	1	0	0	0	0	0	0	0	0
ASV_1724	Bacteria	Actinobacteria	Actinobacteria	Micrococcales	Beutenbergiaceae	Salana	0	0	0	0	0	0	0	12	0	0	0	0	5	0	3	0	0	6	2	0	0	0	0	0	0	0	0	0	0	0	0	1	0	1	0	0	0	0	0	0	0	1	0
ASV_1725	Bacteria	Firmicutes	Clostridia	Clostridiales	Lachnospiraceae	NA	0	0	0	0	0	0	0	2	0	0	2	0	0	0	0	0	2	0	0	0	0	0	0	1	1	0	0	5	0	0	0	0	0	0	19	0	0	0	0	0	0	0	0
ASV_1726	Bacteria	Firmicutes	Clostridia	Clostridiales	Lachnospiraceae	NA	0	0	0	0	0	0	0	0	4	0	0	0	0	0	0	0	0	0	0	0	1	0	0	0	4	0	0	0	0	0	7	0	0	0	6	5	0	0	0	0	0	0	3
ASV_1727	Bacteria	Firmicutes	Clostridia	Clostridiales	Clostridiaceae_1	Clostridium_sensu_stricto_1	0	0	0	0	0	0	0	0	0	6	0	0	2	1	0	0	0	1	0	0	0	0	11	3	1	0	0	0	0	4	0	0	1	0	0	0	0	0	0	0	0	0	1
ASV_1728	Bacteria	Firmicutes	Clostridia	Clostridiales	Peptostreptococcaceae	Romboutsia	0	0	0	0	0	0	0	0	0	0	0	1	0	0	0	0	0	0	0	0	0	0	0	0	4	0	0	7	0	0	0	0	0	0	5	0	0	0	0	4	0	0	9
ASV_1730	Bacteria	Firmicutes	Bacilli	Lactobacillales	Lactobacillaceae	Lactobacillus	2	0	0	0	0	1	2	1	0	1	0	4	0	0	0	1	0	6	0	0	0	2	0	1	0	0	0	0	0	0	0	0	0	0	0	0	0	0	0	4	1	1	0
ASV_1731	Bacteria	Firmicutes	Clostridia	Clostridiales	Lachnospiraceae	Oribacterium	1	4	3	5	0	0	0	3	0	0	1	0	0	3	0	0	2	0	0	1	0	0	0	0	2	0	0	4	0	0	0	0	0	0	3	0	0	0	0	0	0	0	0
ASV_1732	Bacteria	Firmicutes	Clostridia	Clostridiales	Lachnospiraceae	NA	0	8	0	4	0	0	0	12	0	0	1	1	0	1	0	0	0	0	0	0	1	0	0	0	0	0	0	1	0	0	0	0	0	0	3	0	0	0	0	0	0	0	0
ASV_1733	Bacteria	Firmicutes	Clostridia	Clostridiales	Ruminococcaceae	Ruminiclostridium_5	0	6	1	7	0	0	0	0	0	0	2	0	0	0	0	0	0	0	2	3	0	0	0	0	6	0	0	4	0	0	1	0	0	0	0	0	0	0	0	0	0	0	0
ASV_1734	Bacteria	Tenericutes	Mollicutes	Mollicutes_RF39	NA	NA	0	4	0	1	0	0	0	19	0	0	0	0	1	0	0	0	0	0	0	0	0	0	0	0	0	0	0	0	0	0	0	0	0	0	3	0	0	0	1	2	0	0	0
ASV_1735	Bacteria	Firmicutes	Clostridia	Clostridiales	Ruminococcaceae	Ruminiclostridium_9	0	3	0	3	0	0	0	2	0	0	1	0	0	1	0	0	0	0	3	2	0	0	0	0	2	0	0	5	0	0	0	0	0	0	3	0	0	0	5	1	0	0	1
ASV_1736	Bacteria	Firmicutes	Clostridia	Clostridiales	Peptostreptococcaceae	Romboutsia	0	2	1	1	0	0	0	0	0	0	0	1	0	0	0	0	0	0	0	0	0	3	0	0	0	0	0	4	0	0	0	0	0	0	15	0	0	0	0	4	0	0	0
ASV_1737	Bacteria	Firmicutes	Clostridia	Clostridiales	Ruminococcaceae	Ruminococcaceae_UCG-013	0	1	0	2	0	0	0	0	0	0	0	0	0	0	0	0	1	1	0	1	0	0	0	0	0	0	0	6	0	0	0	1	0	0	0	0	1	0	11	0	0	0	0
ASV_1738	Bacteria	Firmicutes	Erysipelotrichia	Erysipelotrichales	Erysipelotrichaceae	Erysipelatoclostridium	0	1	1	0	0	0	0	0	0	0	0	0	0	0	0	0	0	0	0	0	1	0	0	0	7	2	1	5	0	0	0	0	0	0	4	0	0	0	2	8	0	0	0
ASV_1739	Bacteria	Firmicutes	Bacilli	Bacillales	Bacillaceae	NA	0	1	0	0	1	0	2	13	0	1	0	0	2	4	0	0	3	1	0	0	0	0	0	0	0	0	0	0	3	0	0	0	0	0	0	0	0	0	0	0	0	0	0
ASV_1740	Bacteria	Firmicutes	Clostridia	Clostridiales	Peptostreptococcaceae	Romboutsia	0	1	0	0	0	0	0	0	0	0	0	1	0	0	0	0	1	0	0	0	0	2	0	1	5	0	0	1	0	0	0	0	0	0	6	0	2	0	0	2	0	0	5
ASV_1741	Bacteria	Firmicutes	Clostridia	Clostridiales	Peptostreptococcaceae	Romboutsia	0	0	3	0	0	0	0	0	0	0	0	4	0	0	0	0	0	4	1	0	0	5	0	3	0	0	0	0	0	0	0	7	0	0	0	0	0	0	0	0	0	0	1
ASV_1742	Bacteria	Firmicutes	Clostridia	Clostridiales	Ruminococcaceae	NA	0	0	0	2	0	0	0	7	0	0	0	0	0	0	0	0	0	0	0	0	0	0	0	0	0	0	0	0	0	0	0	0	0	0	0	0	0	0	22	1	0	0	0
ASV_1743	Bacteria	Tenericutes	Mollicutes	Mollicutes_RF39	NA	NA	0	0	0	1	0	1	0	0	0	0	0	0	0	0	0	0	0	0	0	0	0	0	1	0	0	0	0	0	0	0	0	0	0	0	4	0	0	0	25	0	0	0	0
ASV_1744	Bacteria	Firmicutes	Bacilli	Bacillales	Planococcaceae	Caryophanon	0	0	0	0	4	0	0	0	1	3	0	0	1	0	0	0	0	3	0	0	0	0	0	1	0	0	0	0	0	0	2	2	0	11	0	2	0	0	0	0	0	0	0
ASV_1745	Bacteria	Firmicutes	Clostridia	Clostridiales	NA	NA	0	0	0	0	0	0	0	0	0	0	0	0	0	0	0	0	1	0	0	0	0	0	0	0	0	0	0	7	0	0	0	0	0	0	8	0	0	0	0	11	0	0	3
ASV_1746	Bacteria	Proteobacteria	NA	NA	NA	NA	0	0	0	0	0	0	0	0	0	0	0	0	0	0	0	0	0	0	0	0	0	0	1	0	3	0	0	10	0	0	0	0	0	0	3	0	0	0	0	7	0	0	1
ASV_1747	Bacteria	Firmicutes	Clostridia	Clostridiales	NA	NA	0	0	0	0	0	0	0	0	0	0	0	0	0	0	0	0	0	0	0	0	0	0	0	1	0	0	0	1	0	0	0	0	0	0	15	0	0	0	0	0	0	0	7
ASV_1749	Bacteria	Proteobacteria	Deltaproteobacteria	Desulfovibrionales	Desulfovibrionaceae	Desulfovibrio	0	0	0	0	0	0	0	0	0	0	0	0	0	0	0	0	0	0	0	0	0	0	0	0	15	0	0	7	0	0	0	0	0	0	0	0	0	0	0	6	0	1	2
ASV_1750	Bacteria	Bacteroidetes	Bacteroidia	Bacteroidales	Prevotellaceae	Prevotellaceae_UCG-001	0	0	0	0	0	0	0	0	0	0	0	0	0	0	0	0	0	0	0	0	0	0	0	0	6	0	0	3	0	0	0	0	0	0	8	0	0	0	12	2	0	0	0
ASV_1751	Bacteria	Firmicutes	NA	NA	NA	NA	0	0	0	0	0	0	0	0	0	0	0	0	0	0	0	0	0	0	0	0	0	0	0	0	4	0	0	23	0	0	0	0	0	0	1	0	0	0	0	0	0	0	4
ASV_1752	Bacteria	Firmicutes	Clostridia	Clostridiales	Ruminococcaceae	Faecalibacterium	0	0	0	0	0	0	0	0	0	0	0	0	0	0	0	0	0	0	0	0	0	0	1	1	0	0	2	1	2	2	0	0	0	0	0	4	0	1	2	0	1	0	4
ASV_1754	Bacteria	Firmicutes	Clostridia	Clostridiales	Lachnospiraceae	NA	0	7	0	4	0	0	0	0	0	1	2	2	2	0	0	0	0	0	1	1	0	2	0	0	0	0	0	0	0	0	0	2	0	0	6	0	0	0	0	0	0	0	1
ASV_1755	Bacteria	Bacteroidetes	Bacteroidia	Bacteroidales	Prevotellaceae	Prevotellaceae_UCG-001	0	3	0	0	0	4	0	3	0	0	0	0	0	0	0	0	1	0	1	3	0	0	0	0	5	1	0	2	0	0	0	0	0	0	2	0	0	0	6	0	0	0	0
ASV_1756	Bacteria	Firmicutes	Clostridia	Clostridiales	Clostridiales_vadinBB60_group	NA	0	3	0	0	0	0	0	0	0	0	2	0	0	0	0	0	0	0	0	1	0	0	0	0	0	0	0	2	0	0	0	0	0	0	6	0	0	0	17	0	0	0	0
ASV_1757	Bacteria	Proteobacteria	Gammaproteobacteria	Betaproteobacteriales	Burkholderiaceae	Parasutterella	0	3	0	4	0	0	1	0	0	0	2	0	1	0	0	0	2	0	0	6	0	0	0	0	2	0	0	5	0	0	0	0	0	0	4	0	0	0	1	0	0	0	0
ASV_1758	Bacteria	Actinobacteria	Actinobacteria	Micrococcales	Micrococcaceae	Rothia	0	2	0	0	0	0	0	0	0	0	0	4	2	1	1	0	0	1	0	1	0	8	0	0	0	0	0	0	0	0	1	0	0	0	4	0	0	0	0	2	0	0	2
ASV_1759	Bacteria	Bacteroidetes	Bacteroidia	Bacteroidales	NA	NA	0	2	1	3	0	0	0	0	0	0	1	0	0	0	0	0	0	0	0	23	0	0	0	0	0	0	0	0	0	0	1	0	0	0	0	0	0	0	0	0	0	0	0
ASV_1761	Bacteria	Firmicutes	Bacilli	Lactobacillales	Lactobacillaceae	Lactobacillus	0	1	2	0	0	0	0	1	0	0	0	2	0	0	0	0	0	0	0	0	1	4	0	0	1	2	0	3	0	0	0	0	0	0	7	0	0	0	1	6	0	0	0
ASV_1762	Bacteria	Firmicutes	Clostridia	Clostridiales	Eubacteriaceae	Anaerofustis	0	1	4	2	0	1	0	0	0	0	0	0	0	0	0	0	0	0	0	0	1	0	0	0	3	0	0	2	0	0	0	0	0	0	2	0	2	0	9	3	0	1	0
ASV_1763	Bacteria	Firmicutes	Clostridia	Clostridiales	Ruminococcaceae	Subdoligranulum	0	1	0	0	0	0	0	0	0	0	0	1	0	0	0	0	0	0	0	0	0	2	0	0	1	0	0	0	0	0	0	1	0	0	13	0	1	0	0	3	0	0	1
ASV_1764	Bacteria	Bacteroidetes	Bacteroidia	Bacteroidales	Rikenellaceae	Alistipes	0	1	0	2	0	1	0	9	0	0	3	3	0	0	0	0	0	0	12	0	0	0	0	0	0	0	0	0	0	0	0	0	0	0	0	0	0	0	0	0	0	0	0
ASV_1765	Bacteria	Firmicutes	Bacilli	Lactobacillales	NA	NA	0	0	1	0	2	0	0	0	0	0	0	0	0	0	0	0	0	0	0	0	1	0	0	0	0	2	0	0	0	0	2	0	0	0	0	0	0	0	0	0	12	0	0
ASV_1766	Bacteria	Firmicutes	Bacilli	Lactobacillales	Lactobacillaceae	Lactobacillus	0	0	0	0	0	4	2	0	0	0	0	4	0	1	0	0	1	0	2	0	0	0	1	0	1	1	6	2	0	1	0	0	0	0	0	0	0	0	0	2	0	0	0
ASV_1767	Bacteria	Firmicutes	Bacilli	Lactobacillales	Lactobacillaceae	Lactobacillus	0	0	0	0	0	0	0	1	0	0	0	2	0	0	2	0	1	1	1	0	0	0	0	0	5	13	2	0	0	0	0	0	0	0	0	0	0	0	0	0	2	1	0
ASV_1768	Bacteria	Firmicutes	Clostridia	Clostridiales	Ruminococcaceae	Ruminococcaceae_UCG-005	0	0	0	0	0	0	0	0	0	0	1	0	0	0	0	0	0	0	2	1	0	0	0	0	1	0	0	2	0	0	0	0	0	0	3	0	0	0	19	1	0	0	0
ASV_1769	Bacteria	Firmicutes	Clostridia	Clostridiales	Ruminococcaceae	Ruminococcaceae_UCG-010	0	0	0	0	0	0	0	0	0	0	0	0	0	0	0	0	0	1	0	5	0	0	0	0	2	0	0	8	0	0	0	0	0	0	0	0	0	0	15	0	0	0	0
ASV_1770	Bacteria	Firmicutes	Clostridia	Clostridiales	Ruminococcaceae	Intestinimonas	0	0	0	0	0	0	0	0	0	0	0	0	0	0	0	0	0	0	0	6	0	0	0	0	0	0	0	1	0	0	0	0	0	0	0	0	0	0	23	0	1	0	0
ASV_1771	Bacteria	Firmicutes	Clostridia	Clostridiales	Clostridiaceae_1	Clostridium_sensu_stricto_6	0	0	0	0	0	0	0	0	0	0	0	0	0	0	0	0	0	0	0	0	0	0	4	2	0	0	0	0	0	1	0	3	3	0	0	0	1	1	0	1	0	0	0
ASV_1773	Bacteria	Firmicutes	Clostridia	Clostridiales	Peptostreptococcaceae	NA	0	0	0	0	0	0	0	0	0	0	0	0	0	0	0	0	0	0	0	0	0	0	0	0	0	0	0	0	0	0	0	3	0	18	0	0	0	0	0	0	0	0	0
ASV_1774	Bacteria	Proteobacteria	Alphaproteobacteria	Rickettsiales	Mitochondria	NA	6	2	1	0	0	0	0	0	0	0	0	1	5	0	6	0	3	2	0	0	0	0	0	0	3	0	0	0	0	0	0	0	0	0	0	0	0	0	0	0	0	0	0
ASV_1775	Bacteria	Firmicutes	Bacilli	Bacillales	Staphylococcaceae	Jeotgalicoccus	2	2	0	0	0	0	4	0	0	0	0	0	0	3	0	0	1	1	0	0	3	0	3	0	1	0	0	0	0	0	2	5	0	0	2	0	0	0	0	0	0	0	0
ASV_1776	Bacteria	Patescibacteria	Saccharimonadia	Saccharimonadales	Saccharimonadaceae	NA	2	0	0	0	0	0	0	4	0	0	0	0	3	0	4	1	2	5	4	0	0	1	0	0	0	1	0	0	0	0	0	0	0	0	0	0	0	0	0	0	0	0	0
ASV_1777	Bacteria	Firmicutes	Clostridia	Clostridiales	Christensenellaceae	Christensenellaceae_R-7_group	2	5	0	2	0	3	0	0	0	0	1	2	0	1	0	0	0	0	0	2	0	0	0	0	2	2	0	5	0	0	0	0	0	0	1	0	0	0	0	0	0	0	0
ASV_1778	Bacteria	Proteobacteria	Gammaproteobacteria	Enterobacteriales	Enterobacteriaceae	Pantoea	2	0	0	0	1	2	0	5	0	0	0	0	3	0	1	0	0	2	2	0	0	0	0	0	1	2	1	0	0	0	0	0	2	0	0	0	0	0	0	0	0	0	0
ASV_1779	Bacteria	Actinobacteria	Actinobacteria	Corynebacteriales	Corynebacteriaceae	Corynebacterium_1	1	0	0	0	0	0	2	0	0	3	0	0	0	0	0	0	0	1	0	0	0	1	0	0	3	0	0	0	0	0	0	0	0	0	1	0	0	0	0	0	0	0	0
ASV_1780	Bacteria	Firmicutes	Clostridia	Clostridiales	Ruminococcaceae	Ruminococcaceae_UCG-014	0	16	0	0	0	0	0	0	0	0	0	0	0	1	0	0	0	0	0	1	0	0	0	0	0	0	0	0	0	0	0	0	0	0	0	0	0	0	4	8	0	0	0
ASV_1781	Bacteria	Firmicutes	Bacilli	Bacillales	Planococcaceae	Planomicrobium	0	10	0	0	0	0	1	0	0	2	0	0	0	1	0	0	1	0	0	0	0	0	0	0	0	0	0	0	0	0	0	8	0	4	0	0	0	0	0	0	0	0	0
ASV_1782	Bacteria	Firmicutes	Clostridia	Clostridiales	Ruminococcaceae	Ruminococcaceae_UCG-014	0	6	0	11	0	0	0	0	0	0	0	2	1	4	0	0	0	0	0	2	0	0	0	0	2	0	0	2	0	0	0	0	0	0	0	0	0	0	0	0	0	0	0
ASV_1783	Bacteria	Cyanobacteria	Melainabacteria	Gastranaerophilales	NA	NA	0	5	0	0	0	0	0	0	0	0	0	0	4	0	0	0	1	1	0	19	0	0	0	0	0	0	0	0	0	0	0	0	0	0	0	0	0	0	0	0	0	0	0
ASV_1784	Bacteria	Bacteroidetes	Bacteroidia	Bacteroidales	Bacteroidaceae	Bacteroides	0	4	1	1	0	0	0	0	0	0	0	0	0	0	0	0	0	0	0	0	0	1	0	0	8	0	0	5	0	0	0	0	0	0	7	0	0	0	0	3	0	0	0
ASV_1785	Bacteria	Bacteroidetes	Bacteroidia	Bacteroidales	Bacteroidaceae	Bacteroides	0	3	0	0	0	0	0	0	0	0	1	0	0	0	0	0	0	0	0	0	0	0	0	0	1	0	0	0	0	0	0	0	0	0	25	0	0	0	0	0	0	0	0
ASV_1786	Bacteria	Firmicutes	Clostridia	Clostridiales	Peptostreptococcaceae	Romboutsia	0	3	1	0	0	0	0	0	0	0	0	0	0	0	0	0	0	0	0	0	0	0	0	0	0	0	0	2	0	0	0	5	0	2	3	0	0	0	0	13	0	0	0
ASV_1787	Bacteria	Proteobacteria	Gammaproteobacteria	NA	NA	NA	0	2	6	0	0	0	0	0	0	0	0	1	0	0	0	0	0	0	0	0	0	0	0	0	1	0	0	0	0	0	0	0	0	0	10	0	0	0	0	3	0	0	1
ASV_1789	Bacteria	Firmicutes	Clostridia	Clostridiales	Ruminococcaceae	NA	0	1	0	1	0	0	0	0	1	0	0	0	0	0	0	0	0	0	0	7	0	0	0	0	1	0	0	2	0	0	0	0	0	0	0	0	0	0	17	0	0	0	0
ASV_1790	Bacteria	Firmicutes	Erysipelotrichia	Erysipelotrichales	Erysipelotrichaceae	Faecalitalea	0	1	0	0	0	0	0	0	0	0	0	0	0	0	1	0	2	0	1	0	0	0	0	0	10	0	0	3	0	0	0	0	0	0	4	0	0	0	2	0	0	1	0
ASV_1791	Bacteria	Firmicutes	Clostridia	Clostridiales	Peptostreptococcaceae	Romboutsia	0	1	0	0	0	0	0	0	0	0	0	0	0	0	0	0	0	0	0	0	0	0	0	0	0	0	0	1	0	0	0	0	0	0	19	0	3	0	0	4	0	0	2
ASV_1792	Bacteria	Firmicutes	Clostridia	Clostridiales	Lachnospiraceae	Lachnospiraceae_UCG-002	0	1	0	8	0	0	0	10	0	0	0	0	0	1	0	0	0	3	2	1	0	0	0	0	1	0	0	0	1	0	0	0	0	0	0	0	0	0	0	0	0	0	2
ASV_1794	Bacteria	Firmicutes	Clostridia	Clostridiales	Christensenellaceae	NA	0	0	0	4	0	0	0	0	0	0	0	0	0	0	0	0	0	0	0	2	0	0	0	0	2	0	0	0	0	0	0	0	0	0	0	0	0	0	22	0	0	0	0
ASV_1795	Bacteria	Bacteroidetes	Bacteroidia	Bacteroidales	Prevotellaceae	Prevotellaceae_UCG-001	0	0	0	3	0	0	0	25	0	0	1	0	0	0	0	0	0	0	0	1	0	0	0	0	0	0	0	0	0	0	0	0	0	0	0	0	0	0	0	0	0	0	0
ASV_1796	Bacteria	Firmicutes	Clostridia	Clostridiales	Lachnospiraceae	NA	0	0	0	2	0	0	0	0	0	0	0	0	0	0	0	0	0	0	0	0	0	0	0	0	20	1	1	1	0	0	0	0	0	0	2	0	0	0	0	2	0	0	0
ASV_1797	Bacteria	Firmicutes	Bacilli	Lactobacillales	Enterococcaceae	Enterococcus	0	0	0	0	0	0	5	15	0	2	0	0	0	3	2	0	0	1	0	0	0	0	0	0	0	0	0	0	0	0	0	0	0	0	0	0	0	0	0	0	0	0	0
ASV_1799	Bacteria	Firmicutes	Clostridia	Clostridiales	Ruminococcaceae	Fournierella	0	0	0	0	0	0	0	0	1	0	0	0	0	0	0	0	0	0	0	0	0	0	0	0	0	0	1	1	0	2	0	0	0	10	1	2	0	0	0	0	2	0	0
ASV_1800	Bacteria	Firmicutes	Bacilli	Bacillales	Planococcaceae	Lysinibacillus	0	0	0	0	0	0	0	0	0	0	0	0	1	0	0	0	4	0	0	0	0	0	0	0	1	0	0	0	3	0	0	0	0	0	0	0	0	0	0	0	0	0	0
ASV_1801	Bacteria	Firmicutes	Clostridia	Clostridiales	Peptostreptococcaceae	NA	0	0	0	0	0	0	0	0	0	0	0	0	0	0	0	0	0	0	0	0	0	0	1	0	1	0	0	0	0	0	0	0	0	0	19	0	0	0	0	3	0	0	2
ASV_1803	Bacteria	Bacteroidetes	Bacteroidia	Bacteroidales	NA	NA	0	0	0	0	0	0	0	0	0	0	0	0	0	0	0	0	0	0	0	0	0	0	0	0	2	0	0	12	0	0	0	0	0	0	14	0	0	0	0	0	0	1	0
ASV_1804	Bacteria	Bacteroidetes	Bacteroidia	Bacteroidales	Rikenellaceae	Rikenellaceae_RC9_gut_group	0	0	0	0	0	0	0	0	0	0	0	0	0	0	0	0	0	0	0	0	0	0	0	0	1	0	0	8	0	0	0	0	0	0	5	0	0	0	13	2	0	0	1
ASV_1807	Bacteria	Firmicutes	Bacilli	Lactobacillales	Lactobacillaceae	Lactobacillus	5	1	0	0	0	0	0	0	0	0	0	0	0	0	4	0	7	3	0	0	0	0	0	0	0	6	2	0	0	0	0	0	0	0	0	0	0	0	0	0	1	0	0
ASV_1808	Bacteria	Firmicutes	Bacilli	Bacillales	Staphylococcaceae	Staphylococcus	2	0	0	0	0	1	2	0	0	0	0	3	0	0	0	0	14	4	2	0	0	0	0	0	0	0	0	0	0	0	0	0	0	0	0	0	0	0	0	0	0	0	0
ASV_1809	Bacteria	Actinobacteria	Actinobacteria	Micrococcales	Microbacteriaceae	Leucobacter	2	0	0	0	1	4	0	1	0	0	0	0	2	1	3	0	4	3	4	0	0	0	0	0	0	1	0	1	0	0	0	0	0	0	0	0	0	0	0	0	0	0	0
ASV_1810	Bacteria	Firmicutes	Clostridia	Clostridiales	Ruminococcaceae	Ruminococcaceae_UCG-014	0	11	0	0	0	0	0	0	0	0	0	0	0	0	0	0	0	0	0	0	0	0	0	0	0	0	0	8	0	0	0	0	0	0	0	0	0	0	8	1	0	0	0
ASV_1812	Bacteria	Firmicutes	Clostridia	Clostridiales	Ruminococcaceae	Ruminiclostridium_9	0	9	0	0	0	0	0	0	0	0	0	0	0	0	0	0	0	0	0	5	0	0	0	0	0	0	0	1	0	0	2	0	0	0	1	0	0	0	9	2	0	0	0
ASV_1813	Bacteria	Firmicutes	Bacilli	NA	NA	NA	0	7	0	3	0	0	0	0	0	0	1	0	0	0	0	1	0	0	0	0	0	2	0	0	7	1	0	0	0	0	0	0	0	0	3	0	1	0	0	3	0	0	0
ASV_1814	Bacteria	Firmicutes	Clostridia	Clostridiales	Peptostreptococcaceae	Sporacetigenium	0	6	0	0	0	0	0	0	0	0	0	0	0	0	0	0	0	0	0	0	1	0	0	0	0	0	0	7	0	0	0	0	0	0	1	0	0	0	0	11	0	0	2
ASV_1815	Bacteria	Actinobacteria	Actinobacteria	Corynebacteriales	Corynebacteriaceae	Corynebacterium_1	0	5	0	0	0	5	2	0	0	2	0	0	1	1	0	0	4	1	0	0	0	0	0	0	1	0	0	0	0	0	0	0	0	0	0	0	0	0	0	1	1	0	0
ASV_1816	Bacteria	Firmicutes	Bacilli	Bacillales	Staphylococcaceae	Salinicoccus	0	3	0	0	0	0	5	17	0	2	0	1	0	1	0	0	0	0	0	0	0	0	0	0	0	0	0	0	0	0	0	0	0	0	0	0	0	0	0	0	0	0	0
ASV_1817	Bacteria	Firmicutes	Clostridia	Clostridiales	Ruminococcaceae	Ruminiclostridium_5	0	3	0	0	0	0	0	3	0	0	0	0	0	0	0	0	0	0	0	1	0	0	0	0	0	0	0	1	0	0	0	0	0	0	2	0	0	0	19	0	0	0	0
ASV_1818	Bacteria	Firmicutes	Erysipelotrichia	Erysipelotrichales	Erysipelotrichaceae	Faecalitalea	0	2	1	0	0	0	0	0	0	0	0	2	0	0	0	0	0	0	0	0	0	0	0	0	1	0	0	0	0	2	0	2	0	0	10	0	5	0	0	0	0	0	1
ASV_1819	Bacteria	Firmicutes	Clostridia	Clostridiales	Ruminococcaceae	Ruminococcaceae_UCG-013	0	1	0	0	0	0	0	0	0	0	0	0	0	0	0	0	0	0	0	1	0	0	0	0	5	1	0	1	0	0	0	0	0	0	0	0	0	0	19	0	0	0	0
ASV_1822	Bacteria	Proteobacteria	Gammaproteobacteria	Xanthomonadales	Xanthomonadaceae	Stenotrophomonas	0	1	0	0	1	2	0	0	0	0	1	0	9	0	3	0	0	3	5	0	0	0	0	0	0	0	0	0	0	0	0	0	0	0	0	0	0	0	0	0	0	0	0
ASV_1823	Bacteria	Firmicutes	Clostridia	Clostridiales	Ruminococcaceae	Ruminococcaceae_UCG-005	0	1	3	0	0	0	0	0	0	0	0	0	0	0	0	0	0	0	0	0	0	0	0	0	0	0	0	0	0	0	0	0	0	0	4	0	0	0	21	0	0	0	0
ASV_1824	Bacteria	Elusimicrobia	Elusimicrobia	Elusimicrobiales	Elusimicrobiaceae	Elusimicrobium	0	0	3	0	0	0	0	0	0	0	0	0	0	0	0	0	0	0	0	10	0	0	0	0	0	0	0	0	0	0	0	0	0	0	0	0	0	0	3	13	0	0	0
ASV_1825	Bacteria	Firmicutes	Clostridia	Clostridiales	Peptostreptococcaceae	Asaccharospora	0	0	2	0	0	0	0	0	0	0	0	0	0	0	0	0	0	0	0	0	0	0	0	0	2	1	0	0	0	0	0	0	0	0	6	0	0	0	0	13	0	0	2
ASV_1826	Bacteria	Firmicutes	Bacilli	Lactobacillales	Lactobacillaceae	Lactobacillus	0	0	1	0	0	0	0	0	0	0	0	0	0	0	0	3	0	0	0	0	0	0	1	0	0	0	0	0	0	0	0	0	0	0	0	0	0	0	0	0	21	0	3
ASV_1827	Bacteria	Bacteroidetes	Bacteroidia	Bacteroidales	Prevotellaceae	Prevotella_7	0	0	0	9	0	0	0	16	0	0	0	1	0	0	0	0	0	0	0	0	0	3	0	0	0	0	0	0	0	0	0	0	0	0	0	0	0	0	0	0	0	0	0
ASV_1828	Bacteria	Firmicutes	Erysipelotrichia	Erysipelotrichales	Erysipelotrichaceae	Erysipelotrichaceae_UCG-004	0	0	0	5	0	3	0	1	0	0	6	4	0	0	0	0	0	0	5	2	0	1	0	0	0	0	0	0	0	0	0	0	0	0	2	0	0	0	0	0	0	0	0
ASV_1830	Bacteria	Firmicutes	Bacilli	Lactobacillales	NA	NA	0	0	0	1	0	3	0	0	0	0	0	0	0	1	0	0	0	0	0	0	0	0	0	0	0	0	0	1	0	0	0	0	0	0	8	0	0	0	2	12	0	0	0
ASV_1831	Bacteria	Firmicutes	Clostridia	Clostridiales	Ruminococcaceae	NA	0	0	0	1	0	0	0	0	0	0	0	0	0	1	0	0	0	0	0	0	0	0	0	0	2	0	0	1	0	0	0	0	0	0	0	0	0	0	24	0	0	0	0
ASV_1833	Bacteria	Firmicutes	Clostridia	Clostridiales	Ruminococcaceae	NA	0	0	0	0	0	2	0	0	0	0	0	0	0	0	0	0	0	0	0	3	0	0	1	0	2	0	0	0	0	0	0	0	0	0	0	0	0	0	19	0	0	0	0
ASV_1834	Bacteria	Firmicutes	Bacilli	Lactobacillales	Lactobacillaceae	Lactobacillus	0	0	0	0	0	1	5	1	0	0	0	0	1	1	1	1	0	1	0	0	0	0	1	0	0	0	1	0	0	1	0	0	0	0	0	0	0	1	0	3	1	7	0
ASV_1835	Bacteria	Firmicutes	Clostridia	Clostridiales	Ruminococcaceae	DTU089	0	0	0	0	0	0	2	0	0	0	0	0	0	2	0	0	0	0	0	0	0	0	0	0	6	0	0	0	0	0	0	0	0	0	0	0	0	0	15	3	0	0	0
ASV_1836	Bacteria	Firmicutes	Bacilli	Bacillales	Planococcaceae	Solibacillus	0	0	0	0	0	0	1	0	0	2	0	0	0	2	0	0	0	0	0	0	4	0	0	0	0	0	0	0	0	0	0	0	0	0	0	0	0	0	0	0	0	0	0
ASV_1837	Bacteria	Firmicutes	Bacilli	Lactobacillales	Lactobacillaceae	Lactobacillus	0	0	0	0	0	0	0	0	1	0	0	0	0	1	0	0	0	0	0	0	0	1	0	1	0	1	14	0	0	0	0	0	0	0	0	0	0	0	0	0	7	0	0
ASV_1838	Bacteria	Firmicutes	Bacilli	Lactobacillales	Lactobacillaceae	Lactobacillus	0	0	0	0	0	0	0	0	0	0	0	0	1	0	0	1	0	0	0	0	0	0	0	0	0	0	0	0	0	0	0	0	0	0	0	0	0	0	0	10	10	0	0
ASV_1839	Bacteria	Firmicutes	Clostridia	Clostridiales	Ruminococcaceae	NA	0	0	0	0	0	0	0	0	0	0	0	0	0	0	0	0	0	0	0	10	2	0	0	0	0	0	0	16	0	0	0	0	0	0	0	0	0	0	0	1	0	0	0
ASV_1841	Bacteria	Bacteroidetes	Bacteroidia	Bacteroidales	Muribaculaceae	NA	0	0	0	0	0	0	0	0	0	0	0	0	0	0	0	0	0	0	0	0	0	0	0	0	2	0	0	1	0	0	0	0	0	0	2	0	0	0	24	0	0	0	0
ASV_1845	Bacteria	Firmicutes	Erysipelotrichia	Erysipelotrichales	Erysipelotrichaceae	Holdemanella	0	0	0	0	0	0	0	0	0	0	0	0	0	0	0	0	0	0	0	0	0	0	2	0	2	1	0	1	2	2	0	1	0	1	1	0	0	1	2	1	1	1	2
ASV_1846	Bacteria	Firmicutes	Bacilli	Lactobacillales	Lactobacillaceae	Lactobacillus	7	0	1	0	2	0	0	3	0	0	0	0	0	0	0	0	4	0	0	0	3	1	0	0	0	3	3	0	0	0	0	0	1	0	0	0	0	0	0	0	0	0	0
ASV_1847	Bacteria	Firmicutes	Bacilli	Lactobacillales	Leuconostocaceae	Weissella	3	0	0	0	0	1	0	0	0	0	0	0	4	1	0	0	0	5	0	0	0	0	0	1	4	0	0	0	0	0	0	0	2	0	0	0	0	0	0	0	0	0	0
ASV_1848	Bacteria	Proteobacteria	Gammaproteobacteria	Pseudomonadales	Moraxellaceae	Psychrobacter	1	0	0	0	2	0	2	21	0	1	0	0	0	0	0	0	0	0	0	0	0	0	0	0	0	0	0	0	0	0	0	0	0	0	0	0	0	0	0	1	0	0	0
ASV_1849	Bacteria	Firmicutes	Bacilli	Lactobacillales	NA	NA	1	2	2	6	0	1	0	0	0	0	0	7	1	1	0	0	0	0	0	0	0	0	0	0	2	0	0	0	0	0	0	0	0	0	2	0	0	0	0	0	0	0	0
ASV_1850	Bacteria	Firmicutes	Bacilli	Lactobacillales	Carnobacteriaceae	Desemzia	1	2	0	0	1	0	0	0	0	0	0	0	0	1	0	0	0	0	0	0	0	0	0	0	0	0	0	0	0	0	0	0	0	0	0	0	0	0	0	0	0	0	0
ASV_1851	Bacteria	Firmicutes	Clostridia	Clostridiales	Ruminococcaceae	Ruminococcaceae_UCG-014	0	8	0	1	0	0	0	1	0	0	0	0	0	0	0	0	0	0	0	0	0	0	0	0	9	0	0	5	0	0	0	0	0	0	0	0	0	0	2	0	0	0	0
ASV_1852	Bacteria	Firmicutes	Clostridia	Clostridiales	Clostridiales_vadinBB60_group	NA	0	5	0	1	0	0	0	0	0	0	1	0	0	0	0	0	0	0	0	3	0	0	0	0	0	0	0	11	0	0	0	0	0	0	1	0	0	0	2	4	0	0	0
ASV_1853	Bacteria	Firmicutes	Clostridia	Clostridiales	NA	NA	0	3	0	0	0	0	0	0	0	0	0	0	0	0	0	0	0	0	0	9	0	0	0	0	0	0	0	3	0	0	0	0	0	0	0	0	0	0	10	3	0	0	0
ASV_1854	Bacteria	Firmicutes	Clostridia	Clostridiales	Peptostreptococcaceae	NA	0	2	0	0	0	0	0	0	0	0	0	0	0	0	0	0	0	0	0	0	0	0	0	0	0	0	0	5	0	0	1	1	0	0	6	0	0	0	0	8	0	0	5
ASV_1855	Bacteria	Verrucomicrobia	Verrucomicrobiae	Opitutales	Puniceicoccaceae	Cerasicoccus	0	2	1	6	0	2	2	0	0	0	4	0	0	0	0	0	0	0	0	0	0	0	0	0	0	0	0	2	0	0	0	0	0	0	3	0	0	0	4	2	0	0	0
ASV_1856	Bacteria	Firmicutes	Bacilli	Lactobacillales	Lactobacillaceae	Lactobacillus	0	1	10	0	1	0	2	0	0	0	0	0	0	1	0	9	0	1	0	0	1	0	0	0	0	0	0	0	0	1	0	0	0	0	0	0	0	0	0	0	0	0	0
ASV_1857	Bacteria	Firmicutes	Clostridia	Clostridiales	Clostridiales_vadinBB60_group	NA	0	1	0	0	0	3	0	0	0	0	3	1	0	0	0	0	0	0	0	3	0	0	0	0	0	0	0	3	0	0	0	0	0	0	13	0	0	0	0	1	0	0	0
ASV_1858	Bacteria	Firmicutes	Clostridia	Clostridiales	Ruminococcaceae	NA	0	1	0	2	0	0	0	0	0	0	0	2	0	0	0	0	0	0	0	5	0	0	0	0	4	0	0	1	0	0	0	0	0	0	3	0	0	0	10	0	0	0	0
ASV_1859	Bacteria	Actinobacteria	Actinobacteria	Corynebacteriales	Corynebacteriaceae	Corynebacterium_1	0	1	0	0	0	0	0	0	0	0	0	0	0	1	0	0	2	16	0	0	0	1	0	0	1	0	0	0	0	0	2	0	0	0	0	0	0	0	0	0	0	0	0
ASV_1860	Bacteria	Firmicutes	Clostridia	Clostridiales	Ruminococcaceae	Ruminiclostridium_9	0	1	0	3	0	0	1	1	0	0	0	2	0	0	0	0	0	1	2	5	0	0	0	0	2	0	0	8	0	0	0	0	0	0	0	0	0	0	0	1	0	0	0
ASV_1861	Bacteria	Firmicutes	Clostridia	Clostridiales	Ruminococcaceae	NA	0	0	1	4	0	0	0	0	0	0	1	0	0	0	0	0	0	0	1	6	0	0	1	0	0	0	0	4	0	0	0	0	0	0	5	0	0	0	0	2	0	0	0
ASV_1862	Bacteria	Firmicutes	Clostridia	Clostridiales	Lachnospiraceae	Lachnospiraceae_UCG-010	0	0	0	1	0	3	0	0	0	0	0	0	1	0	0	0	0	0	0	2	0	0	0	0	3	0	0	1	0	0	0	0	0	0	0	0	0	0	17	0	0	0	0
ASV_1863	Bacteria	Proteobacteria	Alphaproteobacteria	Sphingomonadales	Sphingomonadaceae	Sphingomonas	0	0	0	0	3	0	0	0	0	0	0	0	1	0	2	0	0	5	14	0	0	0	0	0	0	0	0	0	0	0	0	0	0	0	0	0	0	0	0	1	0	0	0
ASV_1864	Bacteria	Firmicutes	Erysipelotrichia	Erysipelotrichales	Erysipelotrichaceae	Erysipelothrix	0	0	0	0	0	2	9	10	0	3	0	0	0	2	0	0	0	2	0	0	0	0	0	0	0	0	0	0	0	0	0	0	0	0	0	0	0	0	0	0	0	0	0
ASV_1865	Bacteria	Firmicutes	Clostridia	Clostridiales	Ruminococcaceae	Ruminococcaceae_UCG-013	0	0	0	0	0	1	0	0	0	0	0	0	0	0	0	0	0	0	0	0	1	0	0	0	0	0	0	0	0	0	0	0	0	0	0	0	0	0	23	2	0	0	0
ASV_1867	Bacteria	Firmicutes	Bacilli	Lactobacillales	Lactobacillaceae	Lactobacillus	0	0	0	0	0	0	0	0	0	0	0	0	0	1	0	2	0	0	0	0	0	0	0	0	0	9	11	0	0	0	0	0	4	0	0	0	0	0	0	0	0	0	0
ASV_1868	Bacteria	Firmicutes	Erysipelotrichia	Erysipelotrichales	Erysipelotrichaceae	Erysipelatoclostridium	0	0	0	0	0	0	0	0	0	0	0	0	0	0	0	0	0	0	0	1	0	0	0	0	5	3	0	13	0	0	0	0	0	0	4	0	0	0	1	0	0	0	0
ASV_1870	Bacteria	Firmicutes	Clostridia	Clostridiales	Lachnospiraceae	Blautia	0	0	0	0	0	0	0	0	0	0	0	0	0	0	0	0	0	0	0	0	0	0	1	0	1	0	5	0	2	1	0	1	0	0	2	1	0	0	0	0	2	1	8
ASV_1872	Bacteria	Proteobacteria	Gammaproteobacteria	Enterobacteriales	Enterobacteriaceae	Escherichia/Shigella	0	0	2	0	0	0	0	0	0	0	0	0	0	0	0	0	0	0	0	0	0	1	0	0	0	0	0	0	0	1	0	0	0	0	0	0	0	0	0	0	0	0	1
ASV_1873	Bacteria	Proteobacteria	Gammaproteobacteria	Enterobacteriales	Enterobacteriaceae	Escherichia/Shigella	0	0	2	0	0	1	0	0	0	0	1	0	0	0	0	0	0	0	0	0	0	4	0	0	0	0	0	0	0	0	0	0	0	0	0	0	0	0	0	0	0	0	0
ASV_1874	Bacteria	Firmicutes	Bacilli	Lactobacillales	Lactobacillaceae	Lactobacillus	8	0	2	0	0	0	0	0	0	0	0	0	0	0	4	0	8	5	0	0	0	0	0	0	0	0	0	0	0	0	0	0	0	0	0	0	0	0	0	0	0	0	0
ASV_1875	Bacteria	Firmicutes	Erysipelotrichia	Erysipelotrichales	Erysipelotrichaceae	NA	0	4	3	4	0	1	0	0	0	0	8	4	0	0	0	0	0	0	0	0	0	0	0	0	0	0	0	0	0	0	0	0	0	0	0	0	0	0	0	0	0	0	3
ASV_1876	Bacteria	Firmicutes	Clostridia	Clostridiales	Lachnospiraceae	NA	0	2	0	1	0	0	0	12	0	0	1	0	0	3	0	0	0	0	4	1	0	0	0	0	2	0	0	0	0	0	0	0	0	0	1	0	0	0	0	0	0	0	0
ASV_1877	Bacteria	Firmicutes	Clostridia	Clostridiales	Ruminococcaceae	Ruminiclostridium_9	0	2	0	0	0	0	0	0	0	0	1	0	0	0	0	0	0	0	2	1	0	0	0	0	1	1	0	0	0	0	0	0	0	0	0	0	0	0	16	2	0	0	1
ASV_1878	Bacteria	Firmicutes	Clostridia	Clostridiales	Ruminococcaceae	Anaerofilum	0	1	0	1	0	0	0	0	0	0	2	1	1	0	0	0	0	0	0	2	0	0	0	0	5	0	0	9	0	0	0	0	0	0	4	0	0	0	0	0	0	0	1
ASV_1880	Bacteria	Firmicutes	Bacilli	Lactobacillales	NA	NA	0	1	3	1	0	0	0	0	0	0	0	4	0	0	0	0	0	0	0	0	0	0	0	0	0	0	0	2	0	0	0	0	0	0	4	0	0	0	0	12	0	0	0
ASV_1881	Bacteria	Tenericutes	Mollicutes	Mollicutes_RF39	NA	NA	0	0	0	4	0	8	0	0	0	1	0	0	2	0	0	0	0	4	0	0	0	0	1	0	0	0	0	0	0	0	0	0	0	0	1	0	0	0	6	0	0	0	0
ASV_1882	Bacteria	Firmicutes	Clostridia	Clostridiales	Ruminococcaceae	NA	0	0	0	3	0	0	0	0	0	0	0	0	0	0	0	0	0	0	0	1	0	0	0	0	2	0	0	0	0	0	0	0	0	0	6	0	2	0	11	1	0	0	0
ASV_1883	Bacteria	Firmicutes	Clostridia	Clostridiales	Clostridiales_vadinBB60_group	NA	0	0	0	3	0	0	0	0	0	0	0	0	2	0	0	0	0	0	0	4	0	0	0	0	0	0	0	2	0	0	0	0	0	0	0	0	0	0	13	3	0	0	0
ASV_1884	Bacteria	Tenericutes	Mollicutes	Mollicutes_RF39	NA	NA	0	0	0	0	0	1	0	0	0	0	0	0	0	0	0	0	0	0	0	0	0	0	0	0	3	0	1	0	0	0	0	0	0	0	0	0	0	0	22	0	0	0	0
ASV_1885	Bacteria	Firmicutes	Clostridia	Clostridiales	Peptostreptococcaceae	NA	0	0	0	0	0	0	2	0	0	0	0	7	0	0	0	0	0	0	1	0	1	0	0	0	3	0	0	0	0	0	0	0	0	0	0	0	0	0	0	1	0	0	8
ASV_1886	Bacteria	Proteobacteria	Alphaproteobacteria	Rickettsiales	Mitochondria	NA	0	0	0	0	0	0	0	2	0	0	0	0	2	0	0	0	2	6	12	0	0	0	0	0	0	0	0	0	0	0	0	0	0	0	0	0	0	0	0	0	0	0	0
ASV_1887	Bacteria	Firmicutes	Clostridia	Clostridiales	Ruminococcaceae	Ruminococcaceae_UCG-005	0	0	0	0	0	0	0	0	0	1	0	0	0	0	0	0	0	0	0	5	0	0	0	0	3	1	0	6	0	0	0	0	0	0	1	0	0	0	10	0	0	0	0
ASV_1888	Bacteria	Firmicutes	Clostridia	Clostridiales	Lachnospiraceae	NA	0	0	0	0	0	0	0	0	0	0	0	1	2	0	0	0	0	0	0	0	0	7	0	0	0	0	0	0	0	0	0	0	0	0	13	0	0	0	0	4	0	0	0
ASV_1889	Bacteria	Firmicutes	Clostridia	Clostridiales	Lachnospiraceae	Epulopiscium	0	0	0	0	0	0	0	0	0	0	0	0	2	0	1	0	0	0	1	0	0	3	4	0	0	0	0	0	0	0	0	0	2	0	1	0	1	2	0	0	0	0	0
ASV_1890	Bacteria	Firmicutes	Clostridia	Clostridiales	Peptostreptococcaceae	NA	0	0	0	0	0	0	0	0	0	0	0	0	0	0	0	0	1	0	0	0	0	0	0	0	1	0	3	2	1	0	0	2	0	0	9	0	0	0	0	7	0	0	0
ASV_1891	Bacteria	Firmicutes	Clostridia	Clostridiales	Clostridiaceae_1	Clostridium_sensu_stricto_6	0	0	0	0	0	0	0	0	0	0	0	0	0	0	0	0	0	0	0	0	0	0	4	0	0	0	0	0	0	0	0	0	0	0	0	0	3	0	0	0	2	0	7
ASV_1892	Bacteria	Firmicutes	Bacilli	Lactobacillales	Streptococcaceae	Streptococcus	0	0	0	0	0	0	0	0	0	0	0	0	0	0	0	0	0	0	0	0	0	0	0	7	1	0	0	9	6	2	0	0	0	0	0	0	0	0	0	0	0	0	0
ASV_1893	Bacteria	Firmicutes	Clostridia	Clostridiales	Peptostreptococcaceae	NA	0	0	0	0	0	0	0	0	0	0	0	0	0	0	0	0	0	0	0	0	0	0	0	2	0	0	0	0	0	0	0	1	0	0	11	0	4	0	0	5	0	0	0
ASV_1896	Bacteria	Firmicutes	Bacilli	Lactobacillales	Carnobacteriaceae	Carnobacterium	3	0	0	0	0	0	1	0	0	1	0	0	0	0	2	0	0	5	1	0	2	1	0	0	0	0	0	0	0	0	0	3	0	4	0	0	0	0	0	0	0	0	0
ASV_1897	Bacteria	Actinobacteria	Actinobacteria	Corynebacteriales	Corynebacteriaceae	Corynebacterium_1	2	0	0	0	0	0	2	0	0	0	0	0	0	1	0	0	0	0	0	0	0	1	0	0	3	0	0	1	2	2	1	2	0	0	0	0	1	0	0	0	0	0	0
ASV_1898	Bacteria	Firmicutes	Clostridia	Clostridiales	Ruminococcaceae	Ruminiclostridium_9	0	4	0	0	0	0	0	2	0	0	4	0	0	0	0	0	0	0	1	4	0	0	0	0	4	0	0	2	0	0	0	0	0	0	0	0	0	0	5	0	0	0	0
ASV_1899	Bacteria	Proteobacteria	Gammaproteobacteria	Betaproteobacteriales	Burkholderiaceae	Parasutterella	0	4	0	2	0	0	0	0	0	0	0	0	0	0	0	0	0	0	0	7	0	0	0	0	5	2	0	1	0	0	0	0	0	0	5	0	0	0	0	0	0	0	0
ASV_1900	Bacteria	Firmicutes	Clostridia	Clostridiales	Ruminococcaceae	Ruminiclostridium_9	0	3	0	2	0	0	0	6	0	0	4	2	0	0	0	0	0	0	0	1	0	4	0	0	0	0	0	0	0	0	0	0	0	0	2	0	0	0	2	0	0	0	0
ASV_1901	Bacteria	Firmicutes	Clostridia	Clostridiales	Family_XI	Murdochiella	0	2	1	0	0	2	0	0	0	0	0	2	0	0	0	0	0	0	3	0	1	2	0	0	1	0	0	0	0	0	0	0	0	0	0	0	0	0	0	0	0	3	4
ASV_1902	Bacteria	Firmicutes	Bacilli	Lactobacillales	NA	NA	0	2	0	0	0	0	1	0	9	0	0	0	0	0	0	0	0	0	0	0	5	0	0	0	0	2	0	0	0	0	0	0	0	0	0	0	1	0	2	0	0	0	4
ASV_1903	Bacteria	Actinobacteria	Coriobacteriia	Coriobacteriales	Eggerthellaceae	DNF00809	0	1	0	4	0	4	0	4	0	0	0	0	0	0	0	0	0	0	2	2	0	0	0	1	0	1	0	3	0	0	0	0	0	0	2	0	0	0	0	1	0	0	0
ASV_1904	Bacteria	Bacteroidetes	Bacteroidia	Bacteroidales	Rikenellaceae	Alistipes	0	0	0	4	0	1	0	0	0	0	1	0	0	0	0	0	0	0	7	8	0	0	0	0	2	0	0	1	0	0	0	0	0	0	0	0	0	0	2	0	0	0	0
ASV_1905	Bacteria	Firmicutes	Clostridia	Clostridiales	Ruminococcaceae	Caproiciproducens	0	0	0	3	0	6	0	4	2	0	2	0	0	0	0	0	0	0	3	0	0	0	0	0	1	0	0	0	0	0	0	0	0	0	2	0	0	0	0	3	0	0	0
ASV_1906	Bacteria	Firmicutes	Clostridia	Clostridiales	Clostridiaceae_1	Clostridium_sensu_stricto_1	0	0	0	0	3	0	0	9	0	0	0	0	1	0	0	0	2	0	0	0	0	2	0	0	0	0	0	0	0	0	0	0	0	0	0	0	0	0	0	0	0	0	0
ASV_1907	Bacteria	Firmicutes	Clostridia	Clostridiales	NA	NA	0	0	0	0	1	0	0	0	0	0	0	1	0	0	0	0	0	3	1	0	0	3	3	0	0	0	0	0	0	0	0	2	0	0	10	0	0	0	0	1	0	0	1
ASV_1908	Bacteria	Proteobacteria	Gammaproteobacteria	Betaproteobacteriales	Burkholderiaceae	Undibacterium	0	0	0	0	1	3	0	4	0	0	0	0	1	0	0	0	0	2	1	0	0	2	0	0	0	0	0	0	0	0	0	0	0	0	0	0	0	0	0	0	0	0	0
ASV_1910	Bacteria	Firmicutes	Erysipelotrichia	Erysipelotrichales	Erysipelotrichaceae	Erysipelatoclostridium	0	0	0	0	0	3	3	19	0	1	0	0	0	0	0	0	0	0	0	0	0	0	0	0	0	0	0	0	0	0	0	0	0	0	0	0	0	0	0	0	0	0	0
ASV_1911	Bacteria	Firmicutes	Bacilli	Lactobacillales	Enterococcaceae	Enterococcus	0	0	0	0	0	2	5	15	0	1	0	0	0	2	0	0	0	0	0	0	1	0	0	0	0	0	0	0	0	0	0	0	0	0	0	0	0	0	0	0	0	0	0
ASV_1912	Bacteria	Firmicutes	Clostridia	Clostridiales	Ruminococcaceae	Ruminiclostridium_9	0	0	0	0	0	1	1	0	0	0	0	0	0	0	0	0	0	2	0	3	0	0	0	0	1	0	0	0	0	0	0	0	0	0	0	0	0	0	18	0	0	0	0
ASV_1914	Bacteria	Actinobacteria	Actinobacteria	Corynebacteriales	NA	NA	0	0	0	0	0	0	1	0	0	0	0	0	0	0	0	0	0	0	0	0	0	0	0	0	0	0	0	0	1	6	0	2	0	1	1	0	4	2	0	1	0	0	0
ASV_1916	Bacteria	Firmicutes	Clostridia	Clostridiales	Lachnospiraceae	NA	0	0	0	0	0	0	1	0	0	0	0	0	0	0	0	0	0	0	0	1	0	0	0	0	1	0	0	0	0	0	0	0	0	0	0	0	0	0	19	2	0	0	2
ASV_1917	Bacteria	Firmicutes	Erysipelotrichia	Erysipelotrichales	Erysipelotrichaceae	NA	0	0	0	0	0	0	0	22	0	0	0	1	0	0	0	0	0	1	0	0	0	0	0	1	1	0	0	0	0	0	0	0	0	0	0	0	0	0	0	0	0	0	0
ASV_1919	Bacteria	Firmicutes	Bacilli	Lactobacillales	Streptococcaceae	Streptococcus	0	0	0	0	0	0	0	0	0	0	0	0	0	0	0	0	0	0	0	2	0	0	0	0	1	0	0	21	0	2	0	0	0	0	0	0	0	0	0	0	0	0	0
ASV_1920	Bacteria	Firmicutes	Clostridia	Clostridiales	Lachnospiraceae	NA	0	0	0	0	0	0	0	0	0	0	0	0	0	0	0	0	0	0	0	0	0	5	0	0	0	0	0	0	0	0	0	1	1	0	1	0	0	0	0	7	0	0	9
ASV_1922	Bacteria	Firmicutes	Clostridia	Clostridiales	Lachnospiraceae	NA	1	0	0	0	0	0	0	0	0	0	0	0	0	0	0	0	0	0	1	0	0	5	0	0	3	0	0	0	0	0	0	1	0	1	6	0	0	0	0	7	0	0	0
ASV_1924	Bacteria	Firmicutes	Bacilli	Lactobacillales	Lactobacillaceae	Lactobacillus	0	6	0	1	0	0	0	0	0	0	1	2	1	0	0	2	0	0	0	0	0	0	0	0	7	3	0	0	0	0	0	0	0	0	2	0	0	0	0	0	0	0	0
ASV_1925	Bacteria	Firmicutes	Clostridia	Clostridiales	Christensenellaceae	Christensenellaceae_R-7_group	0	4	0	1	0	0	1	1	0	0	0	0	0	0	0	0	0	1	0	4	0	0	0	0	1	2	0	1	0	0	0	0	0	0	0	0	0	0	9	0	0	0	0
ASV_1926	Bacteria	Firmicutes	Bacilli	Lactobacillales	Lactobacillaceae	Lactobacillus	0	2	0	0	0	0	0	0	1	0	0	3	1	0	1	0	0	0	0	0	0	2	0	0	2	3	2	0	0	0	2	0	1	0	0	0	0	0	0	0	0	1	0
ASV_1927	Bacteria	Firmicutes	Clostridia	Clostridiales	Ruminococcaceae	NA	0	1	0	0	0	0	0	0	0	0	0	1	0	0	0	0	0	0	0	0	0	2	0	0	3	0	0	0	0	0	0	0	0	0	11	0	0	0	0	5	0	0	2
ASV_1928	Bacteria	Firmicutes	Bacilli	Bacillales	Staphylococcaceae	Staphylococcus	0	1	0	0	2	0	2	1	0	0	0	0	1	2	1	0	3	0	0	0	0	0	1	2	6	0	1	1	0	0	0	0	0	0	0	0	0	0	0	0	0	0	0
ASV_1929	Bacteria	Firmicutes	Bacilli	Lactobacillales	Lactobacillaceae	Lactobacillus	0	0	6	0	1	0	1	0	0	0	0	6	0	0	5	0	0	0	0	0	0	0	1	0	0	0	0	0	0	0	0	0	0	0	0	0	0	0	0	1	0	0	4
ASV_1930	Bacteria	Bacteroidetes	Bacteroidia	Bacteroidales	Tannerellaceae	Parabacteroides	0	0	1	0	0	0	0	0	0	0	0	0	0	0	0	0	0	0	0	0	0	0	0	0	4	0	0	11	0	0	0	0	0	0	1	0	0	0	0	7	0	1	0
ASV_1931	Bacteria	Firmicutes	Erysipelotrichia	Erysipelotrichales	Erysipelotrichaceae	Merdibacter	0	0	0	6	0	1	0	0	0	0	1	0	0	0	0	0	0	0	0	0	0	4	0	0	12	0	0	1	0	0	0	0	0	0	0	0	0	0	0	0	0	0	0
ASV_1932	Bacteria	Firmicutes	Bacilli	Lactobacillales	NA	NA	0	0	0	0	0	0	1	0	10	0	0	2	0	0	0	0	0	2	0	0	1	0	0	0	1	0	0	4	0	1	3	0	0	0	0	0	0	0	0	0	0	0	0
ASV_1933	Bacteria	Firmicutes	Clostridia	Clostridiales	Ruminococcaceae	Intestinimonas	0	0	0	0	0	0	0	5	0	0	0	0	0	0	0	0	0	0	0	1	0	0	0	0	0	0	0	1	0	0	0	0	0	0	3	0	0	0	15	0	0	0	0
ASV_1934	Bacteria	Firmicutes	Clostridia	Clostridiales	Lachnospiraceae	Fusicatenibacter	0	0	0	0	0	0	0	0	0	0	3	0	0	0	0	0	0	0	0	1	0	0	0	0	4	0	0	13	0	0	0	0	0	0	4	0	0	0	0	0	0	0	0
ASV_1935	Bacteria	Firmicutes	Erysipelotrichia	Erysipelotrichales	Erysipelotrichaceae	Turicibacter	0	0	0	0	0	0	0	0	0	0	0	0	1	0	0	0	0	1	1	0	0	0	0	0	0	0	0	0	0	0	0	0	0	4	12	0	0	0	0	1	0	0	1
ASV_1936	Bacteria	Firmicutes	Clostridia	Clostridiales	Ruminococcaceae	Faecalibacterium	0	0	0	0	0	0	0	0	0	0	0	0	0	0	0	0	0	1	0	0	0	0	0	0	16	0	0	4	2	0	0	0	0	0	0	0	0	0	0	2	0	0	0
ASV_1937	Bacteria	Actinobacteria	Actinobacteria	Micrococcales	Micrococcaceae	NA	0	0	0	0	0	0	0	0	0	0	0	0	0	0	0	0	0	0	0	0	0	8	0	0	0	0	0	0	0	0	0	0	0	2	0	1	0	0	0	1	0	1	6
ASV_1938	Bacteria	Firmicutes	Clostridia	Clostridiales	Peptostreptococcaceae	NA	0	0	0	0	0	0	0	0	0	0	0	0	0	0	0	0	0	0	0	0	0	1	0	0	0	0	0	0	0	1	1	0	0	3	8	0	0	0	0	0	0	0	4
ASV_1939	Bacteria	Firmicutes	Clostridia	Clostridiales	Peptostreptococcaceae	NA	0	0	0	0	0	0	0	0	0	0	0	0	0	0	0	0	0	0	0	0	0	0	0	0	1	0	0	0	0	8	0	0	2	0	0	0	1	4	0	2	0	0	0
ASV_1941	Bacteria	Proteobacteria	Gammaproteobacteria	Betaproteobacteriales	Burkholderiaceae	NA	2	0	0	0	0	0	2	0	2	0	2	0	0	2	6	0	0	0	6	0	0	0	0	0	0	0	0	0	0	0	0	0	0	0	0	0	0	0	0	0	0	0	0
ASV_1942	Bacteria	Bacteroidetes	Bacteroidia	Bacteroidales	Prevotellaceae	Prevotellaceae_UCG-001	0	4	0	1	0	0	0	2	0	0	1	0	0	0	0	0	0	0	0	4	0	0	0	0	4	0	0	0	0	0	0	0	0	0	5	0	0	0	3	0	0	0	0
ASV_1943	Bacteria	Firmicutes	Clostridia	Clostridiales	Lachnospiraceae	Lachnospiraceae_FCS020_group	0	3	0	5	0	0	0	1	0	0	1	4	2	0	0	0	0	0	0	7	0	0	0	0	1	0	0	0	0	0	0	0	0	0	0	0	0	0	0	0	0	0	0
ASV_1944	Bacteria	Firmicutes	Erysipelotrichia	Erysipelotrichales	Erysipelotrichaceae	NA	0	2	0	0	0	0	0	0	7	0	0	0	0	0	0	0	0	0	0	0	9	0	0	0	2	2	0	2	0	0	0	0	0	0	0	0	0	0	0	0	0	0	0
ASV_1945	Bacteria	Firmicutes	Clostridia	Clostridiales	Ruminococcaceae	NA	0	2	0	7	0	7	0	0	0	0	2	0	0	0	0	0	0	0	0	3	0	0	0	0	0	0	0	1	0	0	0	0	0	0	0	0	0	0	0	2	0	0	0
ASV_1946	Bacteria	Firmicutes	Clostridia	Clostridiales	Ruminococcaceae	Intestinimonas	0	2	0	1	0	1	0	0	0	0	0	0	0	0	0	0	0	0	0	6	0	0	0	0	2	0	0	6	0	0	0	0	0	0	0	0	0	0	6	0	0	0	0
ASV_1947	Bacteria	Firmicutes	Clostridia	Clostridiales	Peptostreptococcaceae	NA	0	1	0	0	0	0	0	0	0	0	0	0	0	0	0	1	1	1	1	0	0	0	0	2	13	0	0	0	0	1	0	0	2	0	0	0	0	0	0	0	0	0	1
ASV_1948	Bacteria	Firmicutes	Clostridia	Clostridiales	Ruminococcaceae	Ruminococcaceae_UCG-005	0	1	0	2	0	2	0	2	0	0	0	0	0	0	0	0	2	0	0	0	0	0	0	0	2	0	0	0	0	0	0	0	0	0	5	0	0	0	4	0	0	0	2
ASV_1949	Bacteria	Firmicutes	Bacilli	Lactobacillales	Lactobacillaceae	Lactobacillus	0	1	0	0	0	0	0	0	0	0	0	0	0	0	0	0	0	0	0	0	0	0	0	2	0	0	0	0	0	0	0	0	6	0	0	0	3	0	0	0	0	0	0
ASV_1950	Bacteria	Firmicutes	Clostridia	Clostridiales	Ruminococcaceae	NA	0	1	0	0	0	0	0	0	0	0	0	3	0	0	0	0	0	0	0	0	0	0	0	0	0	0	0	0	0	0	0	0	2	0	5	0	0	0	0	3	0	0	3
ASV_1951	Bacteria	Firmicutes	Clostridia	Clostridiales	Peptostreptococcaceae	NA	0	0	3	0	0	0	0	0	0	1	0	1	0	0	0	0	0	1	0	0	0	0	1	1	0	2	0	0	0	1	0	5	0	0	0	0	0	0	0	2	0	0	1
ASV_1952	Bacteria	Firmicutes	Erysipelotrichia	Erysipelotrichales	Erysipelotrichaceae	Candidatus_Stoquefichus	0	0	1	0	0	0	0	0	18	1	0	0	0	0	0	0	0	0	0	0	1	0	0	0	3	0	0	0	0	0	0	0	0	0	0	0	0	0	0	0	0	0	0
ASV_1953	Bacteria	Tenericutes	Mollicutes	Mollicutes_RF39	NA	NA	0	0	0	3	0	2	0	8	0	0	1	0	0	0	0	0	0	0	10	0	0	0	0	0	0	0	0	0	0	0	0	0	0	0	0	0	0	0	0	0	0	0	0
ASV_1954	Bacteria	Firmicutes	Bacilli	Bacillales	Bacillaceae	Bacillus	0	0	0	0	0	9	1	0	0	0	0	0	0	0	3	0	0	9	1	0	1	0	0	0	0	0	0	0	0	0	0	0	0	0	0	0	0	0	0	0	0	0	0
ASV_1955	Bacteria	Bacteroidetes	Bacteroidia	Bacteroidales	Tannerellaceae	Parabacteroides	0	0	0	0	0	1	0	0	0	0	14	1	0	0	0	0	0	0	1	7	0	0	0	0	0	0	0	0	0	0	0	0	0	0	0	0	0	0	0	0	0	0	0
ASV_1956	Bacteria	Firmicutes	Clostridia	Clostridiales	Ruminococcaceae	Ruminococcaceae_UCG-014	0	0	0	0	0	0	3	0	0	0	0	0	0	0	0	0	0	0	0	0	0	0	0	0	3	0	0	0	0	0	0	0	0	0	0	0	0	0	13	5	0	0	0
ASV_1958	Bacteria	Firmicutes	Clostridia	Clostridiales	Clostridiaceae_1	Clostridium_sensu_stricto_1	0	0	0	0	0	0	0	0	0	5	0	0	0	0	0	0	0	0	0	0	0	0	0	0	0	0	0	0	0	1	0	0	0	4	0	0	1	1	0	0	0	2	1
ASV_1959	Bacteria	Firmicutes	Clostridia	Clostridiales	Clostridiaceae_2	NA	0	0	0	0	0	0	0	0	0	0	0	1	0	0	0	0	0	1	0	0	0	2	0	0	0	1	0	3	0	0	0	1	0	0	8	0	1	0	0	2	0	0	0
ASV_1961	Bacteria	Firmicutes	Bacilli	Lactobacillales	NA	NA	0	0	0	0	0	0	0	0	0	0	0	0	0	0	0	0	0	0	0	0	0	3	10	0	0	0	0	0	0	1	0	9	0	0	0	0	0	0	1	0	0	0	0
ASV_1962	Bacteria	Firmicutes	Clostridia	Clostridiales	Ruminococcaceae	Ruminococcaceae_UCG-005	0	0	0	0	0	0	0	0	0	0	0	0	0	0	0	0	0	0	0	0	0	1	0	0	0	0	0	4	0	0	0	0	0	0	1	0	0	0	18	0	0	0	0
ASV_1963	Bacteria	Firmicutes	Erysipelotrichia	Erysipelotrichales	Erysipelotrichaceae	NA	0	0	0	0	0	0	0	0	0	0	0	0	0	0	0	0	0	0	0	0	0	0	0	3	2	0	0	13	0	0	2	0	0	0	0	0	0	0	0	0	0	1	0
ASV_1967	Bacteria	Proteobacteria	Alphaproteobacteria	Rickettsiales	Mitochondria	NA	4	0	0	0	0	1	0	3	0	2	0	0	0	0	1	0	1	5	2	0	2	0	0	0	0	0	0	0	0	0	0	0	0	0	0	0	0	0	0	0	0	0	0
ASV_1968	Bacteria	Patescibacteria	Saccharimonadia	Saccharimonadales	Saccharimonadaceae	NA	4	0	0	0	0	6	0	0	0	0	0	0	0	0	6	0	4	3	0	0	0	0	0	0	0	0	0	0	0	0	0	0	0	0	0	0	0	0	0	0	0	0	0
ASV_1969	Bacteria	Patescibacteria	Saccharimonadia	Saccharimonadales	NA	NA	1	0	3	0	0	0	0	1	0	0	0	7	0	3	0	0	0	1	0	0	0	4	1	0	0	1	0	0	0	0	0	0	0	0	0	0	0	0	0	1	0	0	0
ASV_1970	Bacteria	Bacteroidetes	Bacteroidia	Bacteroidales	NA	NA	0	5	1	2	0	0	0	3	0	0	2	0	0	1	0	0	0	0	1	3	0	0	0	0	0	0	0	0	0	0	0	0	0	0	5	0	0	0	0	0	0	0	0
ASV_1972	Bacteria	Firmicutes	Clostridia	Clostridiales	NA	NA	0	3	0	0	0	0	0	0	0	0	0	0	1	0	0	0	0	0	0	0	0	4	0	0	0	1	0	0	0	0	2	0	0	0	5	0	0	0	0	3	0	0	2
ASV_1973	Bacteria	Firmicutes	Bacilli	Lactobacillales	Lactobacillaceae	Lactobacillus	0	3	1	1	0	0	0	0	1	0	0	1	0	0	0	0	0	0	0	0	0	0	0	0	6	1	0	4	0	0	0	0	0	0	4	0	0	0	0	1	0	0	0
ASV_1974	Bacteria	Firmicutes	Erysipelotrichia	Erysipelotrichales	Erysipelotrichaceae	NA	0	2	0	0	1	0	0	0	2	0	0	0	0	0	0	0	0	0	0	0	16	0	0	0	1	1	0	0	0	0	0	0	0	0	0	0	0	0	0	0	0	0	0
ASV_1976	Bacteria	Firmicutes	Clostridia	Clostridiales	Clostridiaceae_1	NA	0	2	0	0	0	0	0	0	0	2	0	0	0	0	0	0	0	2	0	0	1	0	3	0	0	0	0	0	0	0	0	4	0	0	0	0	0	0	0	2	0	0	1
ASV_1977	Bacteria	Firmicutes	Clostridia	Clostridiales	Ruminococcaceae	Flavonifractor	0	1	0	1	0	0	0	8	0	0	0	0	1	0	1	0	0	4	1	0	0	0	0	0	2	0	0	0	0	0	0	0	0	0	1	0	0	0	3	0	0	0	0
ASV_1978	Bacteria	Firmicutes	Clostridia	Clostridiales	Lachnospiraceae	NA	0	1	0	0	0	0	0	0	0	0	0	2	0	0	0	0	0	0	0	1	0	0	0	0	3	0	1	5	0	0	0	1	0	0	2	0	0	0	2	2	0	0	2
ASV_1979	Bacteria	Proteobacteria	Gammaproteobacteria	Betaproteobacteriales	Burkholderiaceae	Parasutterella	0	1	0	4	0	0	0	0	0	0	3	0	0	0	0	0	0	0	1	6	0	0	0	0	1	0	0	2	0	0	0	0	0	0	3	0	0	0	0	0	0	0	2
ASV_1981	Bacteria	Actinobacteria	Coriobacteriia	Coriobacteriales	Atopobiaceae	Olsenella	0	1	0	8	0	0	1	2	0	0	0	0	0	0	0	0	0	0	0	0	0	2	0	1	0	0	1	1	0	0	0	0	0	0	6	0	0	0	0	0	0	0	0
ASV_1983	Bacteria	Firmicutes	Clostridia	Clostridiales	Lachnospiraceae	NA	0	0	3	0	0	0	0	0	0	0	0	1	0	0	0	0	0	0	0	0	1	0	0	0	0	0	0	0	0	0	0	0	0	0	13	0	0	0	0	1	0	0	4
ASV_1984	Bacteria	Firmicutes	Clostridia	Clostridiales	Peptostreptococcaceae	Romboutsia	0	0	2	0	0	0	0	0	0	0	0	1	0	0	0	1	0	1	0	0	0	0	0	0	0	0	0	0	1	0	2	1	0	1	0	2	1	2	0	0	1	0	0
ASV_1985	Bacteria	Firmicutes	Bacilli	Lactobacillales	Lactobacillaceae	Lactobacillus	0	0	2	0	0	0	0	0	0	1	0	0	0	0	0	0	0	0	0	0	0	0	0	0	0	0	0	0	0	0	0	0	0	0	0	1	1	0	0	0	0	0	0
ASV_1986	Bacteria	Bacteroidetes	Bacteroidia	Bacteroidales	Barnesiellaceae	NA	0	0	1	7	0	2	0	0	0	0	0	1	0	0	0	0	0	0	3	9	0	0	0	0	0	0	0	0	0	0	0	0	0	0	0	0	0	0	0	0	0	0	0
ASV_1987	Bacteria	Firmicutes	Clostridia	Clostridiales	Lachnospiraceae	Eisenbergiella	0	0	0	2	0	0	0	12	0	0	1	0	0	0	0	0	1	0	4	0	0	0	0	0	0	0	0	0	0	0	0	0	0	0	3	0	0	0	0	0	0	0	0
ASV_1988	Bacteria	Proteobacteria	Gammaproteobacteria	Pasteurellales	Pasteurellaceae	Rodentibacter	0	0	0	0	0	20	0	0	0	0	0	0	0	0	0	0	0	0	0	0	0	1	0	0	0	0	0	0	0	0	1	0	0	0	0	0	0	0	0	0	0	0	0
ASV_1989	Bacteria	Bacteroidetes	Bacteroidia	Bacteroidales	Bacteroidaceae	Bacteroides	0	0	0	0	0	7	13	0	0	2	0	0	0	1	0	0	0	0	0	0	0	0	0	0	0	0	0	0	0	0	0	0	0	0	0	0	0	0	0	0	0	0	0
ASV_1991	Bacteria	Firmicutes	Bacilli	Lactobacillales	Lactobacillaceae	Lactobacillus	0	0	0	0	0	2	16	0	0	0	0	0	0	0	0	1	0	0	0	1	0	0	0	0	0	1	0	0	0	0	0	0	0	0	0	0	0	0	1	0	0	0	0
ASV_1992	Bacteria	Actinobacteria	Coriobacteriia	Coriobacteriales	Eggerthellaceae	NA	0	0	0	0	0	1	2	6	0	0	0	0	0	0	0	0	0	5	0	0	0	0	0	0	1	0	0	1	0	0	0	0	0	0	0	0	0	0	1	4	0	0	2
ASV_1993	Bacteria	Firmicutes	Clostridia	Clostridiales	Peptostreptococcaceae	Asaccharospora	0	0	0	0	0	0	0	0	0	0	0	3	0	0	0	0	0	0	0	0	0	0	0	0	0	0	0	0	0	0	0	0	0	0	18	0	0	0	0	1	0	0	1
ASV_1994	Bacteria	Firmicutes	Clostridia	Clostridiales	Ruminococcaceae	Ruminococcaceae_UCG-014	0	0	0	0	0	0	0	0	0	0	0	2	0	0	0	0	2	0	0	0	0	0	2	0	0	0	0	7	0	0	0	0	0	0	2	0	0	0	3	3	0	0	0
ASV_1995	Bacteria	Firmicutes	Bacilli	Bacillales	Planococcaceae	Psychrobacillus	0	0	0	0	0	0	0	0	0	0	0	0	0	0	0	0	1	0	0	0	0	0	0	0	2	0	0	0	0	0	0	2	0	0	0	0	0	0	0	0	0	0	0
ASV_1996	Bacteria	Bacteroidetes	Bacteroidia	Bacteroidales	Bacteroidaceae	Bacteroides	0	0	0	0	0	0	0	0	0	0	0	0	0	0	0	0	0	0	0	0	0	0	2	1	2	1	0	3	2	2	0	0	0	0	0	0	0	3	0	1	1	1	1
ASV_1997	Bacteria	Actinobacteria	Coriobacteriia	Coriobacteriales	Coriobacteriales_Incertae_Sedis	NA	0	0	0	0	0	0	0	0	0	0	0	0	0	0	0	0	0	0	0	0	0	0	0	0	3	0	0	3	0	0	0	0	0	0	1	0	0	0	15	1	0	0	0
ASV_2000	Bacteria	Firmicutes	Clostridia	Clostridiales	Peptostreptococcaceae	Asaccharospora	0	0	0	0	0	0	0	0	0	0	0	0	0	0	0	0	0	0	0	0	0	0	0	0	1	0	0	1	0	0	0	0	0	0	0	0	0	0	0	19	0	0	0
ASV_2001	Bacteria	Firmicutes	Clostridia	Clostridiales	Peptostreptococcaceae	NA	0	0	0	0	0	0	0	0	0	0	0	0	0	0	0	0	0	0	0	0	0	0	0	0	0	0	0	5	0	0	0	0	0	0	1	0	0	0	0	15	0	0	0
ASV_2004	Bacteria	Firmicutes	Bacilli	Lactobacillales	NA	NA	1	2	2	2	0	0	0	0	0	0	3	0	0	0	1	0	0	0	0	0	0	0	0	0	0	0	0	0	0	0	0	0	0	0	8	0	0	0	0	3	0	0	0
ASV_2005	Bacteria	Firmicutes	Clostridia	Clostridiales	Christensenellaceae	NA	0	4	0	2	0	0	0	0	0	0	0	1	0	0	0	0	1	0	0	3	0	0	0	0	5	0	0	4	0	0	0	0	0	0	0	0	0	0	2	0	0	0	0
ASV_2006	Bacteria	Firmicutes	Clostridia	Clostridiales	Clostridiales_vadinBB60_group	NA	0	4	0	0	0	0	0	0	0	0	0	0	0	0	0	0	0	0	0	2	0	0	0	0	1	0	0	2	0	0	0	0	0	0	0	0	0	0	12	1	0	0	0
ASV_2007	Bacteria	Firmicutes	Bacilli	Lactobacillales	NA	NA	0	4	0	0	0	0	0	0	0	0	0	0	0	0	0	0	0	0	0	0	0	0	2	0	3	0	0	1	0	0	0	0	0	0	4	0	0	0	0	5	0	0	3
ASV_2008	Bacteria	Synergistetes	Synergistia	Synergistales	Synergistaceae	Synergistes	0	3	1	0	0	0	0	0	0	0	0	2	0	0	0	0	0	0	2	0	0	2	0	0	2	0	0	5	0	0	0	0	0	0	3	0	1	0	0	0	0	0	0
ASV_2009	Bacteria	Firmicutes	Bacilli	Lactobacillales	Carnobacteriaceae	NA	0	3	0	3	0	0	0	0	0	0	0	0	0	0	0	1	0	0	0	0	0	0	0	0	0	0	0	0	0	0	0	0	0	0	12	0	0	0	0	3	0	0	0
ASV_2010	Bacteria	Firmicutes	Clostridia	Clostridiales	Ruminococcaceae	Candidatus_Soleaferrea	0	3	0	0	0	0	0	0	0	0	0	0	0	0	0	0	0	0	0	1	0	0	0	0	1	0	0	2	0	0	0	0	0	0	0	0	0	0	15	0	0	0	0
ASV_2011	Bacteria	Bacteroidetes	Bacteroidia	Bacteroidales	Bacteroidaceae	Bacteroides	0	3	0	0	0	1	0	0	0	0	3	0	0	0	0	0	0	0	0	0	0	0	0	0	0	0	0	2	0	0	0	0	0	0	12	0	0	0	0	1	0	0	0
ASV_2012	Bacteria	Firmicutes	Clostridia	DTU014	NA	NA	0	3	0	3	0	0	0	0	0	0	0	0	0	0	0	0	0	0	0	11	0	0	0	0	0	0	0	5	0	0	0	0	0	0	0	0	0	0	0	0	0	0	0
ASV_2013	Bacteria	Firmicutes	Clostridia	Clostridiales	Lachnospiraceae	NA	0	2	0	8	0	0	0	0	0	0	2	1	0	1	0	0	0	0	0	0	0	0	0	0	4	0	0	1	0	0	0	0	0	0	1	0	0	0	2	0	0	0	0
ASV_2014	Bacteria	Firmicutes	Clostridia	Clostridiales	Ruminococcaceae	Fournierella	0	2	0	0	0	0	0	0	0	0	0	0	0	0	0	0	0	0	0	3	0	0	0	0	3	0	0	6	0	0	0	0	0	0	0	0	0	0	8	0	0	0	0
ASV_2015	Bacteria	Firmicutes	Clostridia	Clostridiales	Ruminococcaceae	NA	0	1	0	0	0	0	0	0	0	0	0	0	0	0	0	0	0	0	0	1	0	0	0	0	1	0	0	0	0	0	0	0	0	0	0	0	0	0	19	0	0	0	0
ASV_2016	Bacteria	Firmicutes	Clostridia	Clostridiales	Ruminococcaceae	Oscillibacter	0	1	0	0	0	0	0	0	0	0	0	0	0	0	0	0	0	0	2	3	0	0	0	0	1	0	0	1	0	0	0	0	0	0	0	0	0	0	14	0	0	0	0
ASV_2017	Bacteria	Actinobacteria	Actinobacteria	Corynebacteriales	NA	NA	0	1	0	0	0	0	0	0	0	0	0	0	0	0	0	0	0	0	0	0	0	0	3	0	0	0	0	0	0	0	0	3	0	1	0	0	2	0	0	2	0	0	0
ASV_2018	Bacteria	Firmicutes	Clostridia	Clostridiales	Lachnospiraceae	Lachnospiraceae_NC2004_group	0	1	0	0	0	0	1	15	0	0	0	0	0	0	0	0	0	0	0	0	0	0	0	0	0	1	0	2	0	0	0	0	0	0	0	0	0	0	0	2	0	0	0
ASV_2019	Bacteria	Firmicutes	Bacilli	Bacillales	Staphylococcaceae	Jeotgalicoccus	0	1	0	0	0	0	0	0	0	0	0	0	1	0	0	0	0	5	0	0	0	0	0	0	3	0	0	0	0	0	2	1	0	0	0	0	0	0	0	0	1	0	0
ASV_2020	Bacteria	Firmicutes	Clostridia	Clostridiales	Clostridiales_vadinBB60_group	NA	0	1	0	0	0	0	0	0	0	0	0	0	0	0	0	0	0	0	0	10	0	0	0	0	0	0	0	8	0	0	0	0	0	0	0	0	0	0	0	3	0	0	0
ASV_2021	Bacteria	Firmicutes	Clostridia	Clostridiales	Clostridiaceae_2	NA	0	1	0	0	0	0	0	0	0	0	0	1	0	0	0	0	0	0	0	0	0	0	0	0	0	2	0	0	0	0	0	0	0	0	13	0	0	0	0	5	0	0	0
ASV_2022	Bacteria	Firmicutes	Clostridia	Clostridiales	Ruminococcaceae	Ruminiclostridium_9	0	1	0	6	0	6	0	0	0	0	2	1	2	0	0	0	1	0	0	1	0	0	0	0	0	0	0	0	0	0	0	0	0	0	1	0	0	0	1	0	0	0	0
ASV_2023	Bacteria	Firmicutes	Clostridia	Clostridiales	Ruminococcaceae	Oscillibacter	0	1	2	0	0	0	0	2	0	0	0	3	0	0	0	0	0	1	0	5	0	0	0	0	3	0	0	3	0	0	0	0	0	0	0	0	0	0	2	0	0	0	0
ASV_2024	Bacteria	Firmicutes	Clostridia	Clostridiales	Peptostreptococcaceae	Romboutsia	0	0	3	0	0	0	0	0	0	0	0	0	0	0	0	0	0	0	0	0	0	0	0	0	0	0	0	2	0	0	1	0	0	0	11	0	0	0	0	1	0	0	0
ASV_2025	Bacteria	Firmicutes	Clostridia	Clostridiales	Peptostreptococcaceae	NA	0	0	1	0	0	0	0	0	0	0	0	0	0	0	0	0	0	0	0	0	0	1	0	0	0	0	0	3	0	0	0	0	0	0	13	0	0	0	0	2	0	0	2
ASV_2026	Bacteria	Firmicutes	Clostridia	Clostridiales	Peptostreptococcaceae	Asaccharospora	0	0	1	0	0	0	0	0	0	0	0	0	0	0	0	0	0	0	0	0	0	1	0	0	3	0	0	3	0	0	0	0	0	0	7	0	0	0	0	5	0	0	2
ASV_2028	Bacteria	Firmicutes	Bacilli	Lactobacillales	Carnobacteriaceae	Jeotgalibaca	0	0	0	0	0	1	2	0	0	2	0	0	0	5	0	0	0	11	0	0	0	0	1	0	0	0	0	0	0	0	0	0	0	0	0	0	0	0	0	0	0	0	0
ASV_2029	Bacteria	Firmicutes	Bacilli	Lactobacillales	Streptococcaceae	NA	0	0	0	0	0	0	0	0	1	0	0	0	0	0	0	0	0	0	0	0	0	0	0	1	2	0	0	14	0	0	0	0	0	0	0	0	0	0	0	0	0	0	4
ASV_2031	Bacteria	Firmicutes	Clostridia	Clostridiales	Peptostreptococcaceae	Terrisporobacter	0	0	0	0	0	0	0	0	0	0	0	0	0	0	0	0	0	0	0	0	0	0	10	0	0	0	0	0	0	0	0	0	1	0	1	0	0	1	0	0	3	0	4
ASV_2032	Bacteria	Bacteroidetes	Bacteroidia	Bacteroidales	Bacteroidaceae	Bacteroides	0	0	0	0	0	0	0	0	0	0	0	0	0	0	0	0	0	0	0	0	0	0	2	2	1	0	1	0	0	3	0	1	0	0	3	2	0	0	0	0	3	1	0
ASV_2033	Bacteria	Proteobacteria	Gammaproteobacteria	Betaproteobacteriales	Burkholderiaceae	Sutterella	0	0	0	0	0	0	0	0	0	0	0	0	0	0	0	0	0	0	0	0	0	0	1	2	0	1	1	1	1	3	0	0	1	0	0	0	1	0	4	0	2	0	1
ASV_2034	Bacteria	Actinobacteria	Coriobacteriia	Coriobacteriales	Eggerthellaceae	DNF00809	0	0	0	0	0	0	0	0	0	0	0	0	0	0	0	0	0	0	0	0	0	0	0	4	3	0	0	7	0	0	0	0	0	0	4	0	0	0	0	4	0	0	0
ASV_2035	Bacteria	Firmicutes	Bacilli	Lactobacillales	Lactobacillaceae	Lactobacillus	0	0	0	0	0	0	0	0	0	0	0	0	0	0	0	0	0	0	0	0	0	0	0	2	0	1	0	0	0	0	1	0	0	0	0	0	0	3	0	7	0	0	0
ASV_2037	Bacteria	Firmicutes	Bacilli	Lactobacillales	NA	NA	0	0	0	0	0	0	0	0	0	0	0	0	0	0	0	0	0	0	0	0	0	0	0	0	0	0	0	0	0	1	0	1	0	0	4	0	6	0	0	3	0	0	1
ASV_2038	Bacteria	Firmicutes	NA	NA	NA	NA	0	0	0	0	0	0	0	0	0	0	0	0	0	0	0	0	0	0	0	0	0	0	0	0	0	0	0	0	0	0	0	0	0	0	17	0	0	0	0	2	0	0	1
ASV_2039	Bacteria	Actinobacteria	Coriobacteriia	Coriobacteriales	Eggerthellaceae	NA	2	0	0	1	0	0	1	13	0	0	0	0	0	0	0	0	0	2	0	0	0	1	0	0	0	0	0	0	0	0	0	0	0	0	0	0	0	0	0	0	0	0	0
ASV_2040	Bacteria	Actinobacteria	Actinobacteria	Micrococcales	Microbacteriaceae	Leucobacter	1	1	0	0	0	0	0	0	0	0	0	1	3	2	0	0	0	1	0	0	0	5	0	0	0	0	0	0	0	0	0	1	0	0	0	0	0	0	0	4	0	1	1
ASV_2041	Bacteria	Bacteroidetes	Bacteroidia	Sphingobacteriales	Sphingobacteriaceae	Sphingobacterium	1	0	0	0	0	0	0	0	0	0	0	0	0	1	0	0	0	2	2	0	0	0	0	0	0	0	0	0	0	0	0	0	0	0	0	0	0	0	13	0	0	0	0
ASV_2042	Bacteria	Bacteroidetes	Bacteroidia	Flavobacteriales	NA	NA	0	6	0	1	0	1	0	0	0	0	0	0	0	0	0	0	0	5	0	4	0	0	0	0	2	0	0	0	0	0	0	0	0	0	0	0	0	0	0	2	0	0	0
ASV_2043	Bacteria	Firmicutes	Clostridia	Clostridiales	Ruminococcaceae	Pygmaiobacter	0	5	0	5	0	0	0	0	0	0	2	0	0	0	0	0	0	0	0	2	0	0	0	0	0	0	0	1	0	0	0	0	0	0	2	0	0	0	4	0	0	0	0
ASV_2044	Bacteria	Proteobacteria	Alphaproteobacteria	Rickettsiales	Mitochondria	NA	0	2	0	0	0	0	0	5	0	0	0	0	0	0	4	0	2	4	4	0	0	0	0	0	0	0	0	0	0	0	0	0	0	0	0	0	0	0	0	0	0	0	0
ASV_2045	Bacteria	Firmicutes	Clostridia	Clostridiales	Lachnospiraceae	Lachnospiraceae_FCS020_group	0	2	0	1	0	3	0	5	0	0	3	0	0	0	0	0	0	0	0	3	0	0	0	0	0	0	0	0	0	0	0	0	0	0	4	0	0	0	0	0	0	0	0
ASV_2046	Bacteria	Firmicutes	Clostridia	Clostridiales	Ruminococcaceae	Oscillibacter	0	1	0	0	0	0	0	0	0	0	0	2	0	0	0	0	0	0	0	0	0	2	0	0	0	0	0	0	0	0	0	0	0	0	10	0	0	0	0	2	0	0	2
ASV_2047	Bacteria	Firmicutes	Clostridia	Clostridiales	Ruminococcaceae	Ruminococcaceae_UCG-007	0	1	0	1	0	2	0	0	0	0	0	0	0	2	0	0	1	0	0	3	0	0	0	0	1	0	0	0	0	0	0	0	0	0	0	0	0	0	10	0	0	0	0
ASV_2048	Bacteria	Bacteroidetes	Bacteroidia	Bacteroidales	Tannerellaceae	Parabacteroides	0	1	0	1	0	0	0	0	0	0	8	0	1	0	0	0	0	0	0	5	0	0	0	0	1	0	0	1	0	0	0	0	0	0	3	0	0	0	0	0	0	0	0
ASV_2049	Bacteria	Actinobacteria	Coriobacteriia	Coriobacteriales	Coriobacteriaceae	Enorma	0	1	0	4	0	0	0	3	0	0	0	1	0	0	0	0	0	3	0	0	0	0	0	0	2	0	0	1	0	0	0	0	0	0	3	0	0	0	1	0	0	0	0
ASV_2050	Bacteria	Firmicutes	Clostridia	Clostridiales	Peptostreptococcaceae	NA	0	1	0	0	0	0	0	0	0	0	0	0	0	0	0	0	0	0	0	0	0	0	0	0	0	0	0	4	0	0	0	0	0	0	4	0	2	0	0	3	0	1	4
ASV_2051	Bacteria	Firmicutes	Clostridia	Clostridiales	Ruminococcaceae	NA	0	1	1	0	0	6	0	0	0	1	0	0	0	0	0	0	0	0	0	0	0	0	0	0	5	0	0	7	0	0	0	0	0	0	0	0	0	0	0	0	0	0	0
ASV_2052	Bacteria	Firmicutes	Bacilli	Lactobacillales	Lactobacillaceae	Lactobacillus	0	0	6	0	0	0	0	0	0	0	0	0	0	7	0	5	0	0	0	0	0	0	0	0	0	1	0	0	0	0	0	0	0	0	0	0	0	0	0	0	1	0	0
ASV_2053	Bacteria	Bacteroidetes	Bacteroidia	Bacteroidales	NA	NA	0	0	1	2	0	0	0	0	0	0	0	0	0	1	0	0	0	0	1	2	0	0	0	0	1	0	0	0	0	0	0	0	0	0	4	0	0	0	0	6	0	1	2
ASV_2054	Bacteria	Firmicutes	Clostridia	Clostridiales	Ruminococcaceae	Ruminococcaceae_UCG-014	0	0	0	6	0	0	0	0	0	0	0	0	0	0	0	0	0	0	0	0	0	0	0	0	3	0	0	0	0	0	0	0	0	0	0	0	0	0	9	2	0	0	0
ASV_2055	Bacteria	Firmicutes	Clostridia	Clostridiales	Lachnospiraceae	Blautia	0	0	0	3	0	0	0	0	0	0	1	0	3	0	0	0	3	0	1	1	0	0	0	0	2	0	0	0	0	0	1	0	0	0	0	0	0	0	5	0	0	0	0
ASV_2056	Bacteria	Firmicutes	Clostridia	Clostridiales	Ruminococcaceae	Faecalibacterium	0	0	0	2	0	0	0	0	0	0	3	0	0	0	0	0	0	0	1	5	0	1	0	0	0	0	0	3	0	0	0	0	0	0	1	0	0	0	5	0	0	0	0
ASV_2057	Bacteria	Firmicutes	Clostridia	Clostridiales	Peptostreptococcaceae	Peptostreptococcus	0	0	0	0	0	1	5	0	0	4	0	0	0	0	0	0	0	0	0	0	3	0	0	1	0	0	0	0	4	0	0	3	0	0	0	0	0	0	0	0	0	0	0
ASV_2058	Bacteria	Firmicutes	NA	NA	NA	NA	0	0	0	0	0	0	2	0	0	0	0	0	0	0	0	0	0	0	0	0	0	0	0	0	2	0	0	11	0	0	0	0	0	0	0	0	0	0	2	1	0	0	0
ASV_2059	Bacteria	Proteobacteria	Gammaproteobacteria	Betaproteobacteriales	NA	NA	0	0	0	0	0	0	2	0	0	0	0	3	3	0	0	0	0	1	0	0	2	0	0	0	1	0	0	3	0	0	0	0	0	0	1	0	0	0	0	0	0	0	3
ASV_2060	Bacteria	Firmicutes	Clostridia	Clostridiales	NA	NA	0	0	0	0	0	0	1	0	0	0	0	0	0	0	0	0	0	0	0	0	0	0	0	0	0	0	0	0	0	0	0	0	0	0	0	0	0	0	0	0	0	0	1
ASV_2061	Bacteria	Firmicutes	Bacilli	Lactobacillales	Streptococcaceae	Streptococcus	0	0	0	0	0	0	0	0	1	0	0	0	0	0	0	0	0	0	0	0	0	0	1	0	4	0	1	13	0	0	0	0	0	0	0	1	0	0	0	0	0	0	0
ASV_2062	Bacteria	Actinobacteria	Actinobacteria	Micrococcales	Brevibacteriaceae	Brevibacterium	0	0	0	0	0	0	0	0	0	1	0	0	0	1	0	0	0	0	0	0	5	0	0	0	1	0	0	0	0	0	0	11	0	0	0	0	0	0	0	0	0	0	1
ASV_2063	Bacteria	Firmicutes	Clostridia	Clostridiales	Ruminococcaceae	Ruminococcaceae_UCG-013	0	0	0	0	0	0	0	0	0	0	7	0	0	0	1	0	0	0	0	0	0	0	0	0	2	0	0	1	0	0	0	0	0	0	1	0	0	0	7	0	0	0	0
ASV_2065	Bacteria	Firmicutes	Clostridia	Clostridiales	Peptostreptococcaceae	NA	0	0	0	0	0	0	0	0	0	0	0	6	1	0	0	0	0	0	4	0	0	2	2	0	1	0	0	0	0	0	0	2	0	0	0	0	3	0	0	0	0	0	0
ASV_2066	Bacteria	Firmicutes	Bacilli	Lactobacillales	Streptococcaceae	NA	0	0	0	0	0	0	0	0	0	0	0	0	0	0	0	0	1	0	0	0	0	0	0	3	10	0	0	4	0	0	0	0	0	0	0	0	0	0	0	0	0	0	0
ASV_2071	Bacteria	Firmicutes	Clostridia	Clostridiales	Peptostreptococcaceae	NA	0	0	0	0	0	0	0	0	0	0	0	0	0	0	0	0	0	0	0	0	0	0	1	0	0	0	0	0	0	3	0	4	0	0	1	0	2	3	0	0	0	0	0
ASV_2072	Bacteria	Proteobacteria	Deltaproteobacteria	Desulfovibrionales	Desulfovibrionaceae	Desulfovibrio	0	0	0	0	0	0	0	0	0	0	0	0	0	0	0	0	0	0	0	0	0	0	0	0	11	2	0	0	0	0	2	0	0	0	0	0	0	0	0	0	0	0	5
ASV_2074	Bacteria	Firmicutes	Clostridia	Clostridiales	Family_XIII	NA	0	0	0	0	0	0	0	0	0	0	0	0	0	0	0	0	0	0	0	0	0	0	0	0	1	2	0	0	0	0	0	0	0	0	12	0	0	0	0	0	0	0	6
ASV_2077	Bacteria	Proteobacteria	Gammaproteobacteria	Enterobacteriales	Enterobacteriaceae	Morganella	2	0	1	0	0	0	3	0	0	0	0	0	0	0	0	4	0	0	0	0	0	0	0	0	0	0	0	0	0	0	0	0	0	0	0	0	0	0	0	0	0	0	0
ASV_2078	Bacteria	Proteobacteria	Alphaproteobacteria	Rhizobiales	Rhizobiaceae	Allorhizobium-Neorhizobium-Pararhizobium-Rhizobium	1	0	0	0	0	4	0	0	0	0	0	1	0	0	0	0	0	1	4	0	0	0	1	0	0	1	0	0	0	0	1	1	0	0	0	0	0	0	0	0	2	0	0
ASV_2080	Bacteria	Firmicutes	Clostridia	Clostridiales	Lachnospiraceae	NA	0	4	0	2	0	0	0	4	0	0	1	2	0	0	0	0	0	0	0	0	0	0	0	0	1	0	0	6	0	0	0	0	0	0	0	0	0	0	0	0	0	0	0
ASV_2081	Bacteria	Firmicutes	Clostridia	Clostridiales	Ruminococcaceae	GCA-900066225	0	3	0	4	0	0	0	0	0	0	0	0	0	0	0	0	0	0	1	3	0	0	0	0	0	0	0	0	0	0	0	0	0	0	6	0	0	0	0	0	0	0	0
ASV_2082	Bacteria	Firmicutes	Clostridia	Clostridiales	Ruminococcaceae	NA	0	3	1	2	0	0	0	0	0	0	0	1	0	1	0	0	0	0	0	0	0	0	0	0	0	0	0	0	0	0	0	0	0	0	0	0	0	0	12	0	0	0	0
ASV_2083	Bacteria	Firmicutes	Clostridia	Clostridiales	Christensenellaceae	NA	0	3	0	1	0	0	0	0	0	0	0	0	0	0	0	0	0	0	7	6	0	0	0	0	1	0	0	0	0	0	0	0	0	0	0	0	0	0	2	0	0	0	0
ASV_2084	Bacteria	Actinobacteria	Actinobacteria	Corynebacteriales	Corynebacteriaceae	Corynebacterium_1	0	3	0	0	0	0	0	5	0	0	0	0	0	1	0	0	2	0	0	0	0	0	0	0	0	0	0	0	0	0	0	0	0	0	0	0	0	0	0	0	0	0	0
ASV_2085	Bacteria	Bacteroidetes	Bacteroidia	Bacteroidales	NA	NA	0	3	0	2	0	0	0	0	0	0	7	0	0	0	0	0	0	0	0	1	2	0	0	0	0	0	0	0	0	0	0	0	0	0	2	0	0	0	3	0	0	0	0
ASV_2086	Bacteria	Firmicutes	Clostridia	Clostridiales	Family_XIII	NA	0	3	0	4	0	0	0	0	0	0	0	2	0	0	0	0	0	0	3	3	0	0	0	0	2	0	0	0	0	0	0	0	0	0	3	0	0	0	0	0	0	0	0
ASV_2087	Bacteria	Firmicutes	Clostridia	NA	NA	NA	0	2	0	0	0	0	0	0	0	0	0	0	0	0	0	0	0	0	0	2	0	0	0	0	0	0	0	2	0	0	0	0	0	0	0	0	0	0	14	0	0	0	0
ASV_2088	Bacteria	Firmicutes	Clostridia	Clostridiales	Peptostreptococcaceae	NA	0	1	0	0	0	0	0	0	0	0	0	0	0	0	0	0	0	0	0	0	0	5	0	0	1	1	0	5	0	0	0	0	0	0	5	0	0	0	1	1	0	0	0
ASV_2089	Bacteria	Firmicutes	Erysipelotrichia	Erysipelotrichales	Erysipelotrichaceae	Turicibacter	0	1	0	0	0	0	0	0	0	0	0	0	0	0	0	0	0	0	2	0	0	0	0	0	0	0	0	0	0	0	0	0	0	0	15	0	0	0	0	0	0	0	0
ASV_2090	Bacteria	Actinobacteria	Actinobacteria	Micrococcales	Microbacteriaceae	NA	0	0	1	0	0	0	0	0	0	0	0	1	0	0	0	0	0	1	0	0	0	0	0	0	0	0	0	0	0	0	1	0	0	0	0	0	2	0	0	0	0	0	4
ASV_2091	Bacteria	Actinobacteria	Actinobacteria	Micrococcales	Micrococcaceae	Glutamicibacter	0	0	0	0	3	0	0	0	0	0	0	2	0	0	1	0	0	0	0	0	1	0	2	0	0	0	0	0	0	0	0	1	0	2	0	0	0	0	0	2	0	0	4
ASV_2092	Bacteria	Firmicutes	Clostridia	Clostridiales	Ruminococcaceae	Ruminococcaceae_UCG-014	0	0	0	0	0	0	2	0	0	0	0	0	0	0	0	0	0	0	0	4	0	0	0	0	0	2	0	12	0	0	0	0	0	0	0	0	0	0	0	0	0	0	0
ASV_2093	Bacteria	Firmicutes	Bacilli	Lactobacillales	Lactobacillaceae	Lactobacillus	0	0	0	0	0	0	1	0	0	0	1	0	0	0	0	0	0	0	0	0	0	0	4	5	4	0	0	0	0	0	0	0	0	0	0	0	1	0	0	2	1	0	0
ASV_2094	Bacteria	Fusobacteria	Fusobacteriia	Fusobacteriales	Fusobacteriaceae	NA	0	0	0	0	0	0	0	0	3	0	0	0	0	0	0	0	0	0	0	0	0	0	0	0	0	0	0	0	0	0	0	0	0	0	1	6	0	9	0	0	0	0	0
ASV_2095	Bacteria	Firmicutes	Bacilli	Lactobacillales	Lactobacillaceae	Lactobacillus	0	0	0	0	0	0	0	0	0	0	0	9	0	3	3	0	0	0	0	0	0	0	0	0	0	0	1	0	0	0	0	0	0	0	0	0	1	0	0	0	0	1	0
ASV_2096	Bacteria	Firmicutes	Clostridia	Clostridiales	Lachnospiraceae	NA	0	0	0	0	0	0	0	0	0	0	0	2	0	0	0	0	0	0	0	1	0	2	0	0	0	0	0	1	0	0	2	0	0	0	9	0	0	0	0	1	0	0	0
ASV_2097	Bacteria	Firmicutes	Clostridia	Clostridiales	Christensenellaceae	Christensenellaceae_R-7_group	0	0	0	0	0	0	0	0	0	0	0	0	0	1	0	0	0	0	0	4	0	0	0	0	4	0	0	3	0	0	0	0	0	0	0	0	0	0	7	1	0	0	0
ASV_2098	Bacteria	Firmicutes	Bacilli	Lactobacillales	Enterococcaceae	Enterococcus	0	0	0	0	0	0	0	0	0	0	0	0	0	0	2	0	0	0	0	0	0	1	0	8	0	0	0	5	1	1	0	0	0	0	0	0	1	0	0	0	0	0	1
ASV_2099	Bacteria	Firmicutes	Clostridia	Clostridiales	Lachnospiraceae	CAG-56	0	0	0	0	0	0	0	0	0	0	0	0	0	0	0	1	0	0	0	0	0	1	2	0	5	0	0	0	0	0	0	0	0	1	0	0	0	0	0	0	0	0	6
ASV_2101	Bacteria	Firmicutes	Clostridia	Clostridiales	Peptostreptococcaceae	Romboutsia	0	0	0	0	0	0	0	0	0	0	0	0	0	0	0	0	0	0	2	0	0	0	0	0	2	0	0	1	0	0	0	0	0	0	6	0	1	0	0	2	0	0	4
ASV_2102	Bacteria	Firmicutes	Clostridia	Clostridiales	Ruminococcaceae	Ruminococcaceae_UCG-005	0	0	0	0	0	0	0	0	0	0	0	0	0	0	0	0	0	0	2	0	0	0	0	0	4	0	0	2	0	0	0	0	0	0	0	0	0	0	10	2	0	0	0
ASV_2103	Bacteria	Firmicutes	Clostridia	Clostridiales	Ruminococcaceae	GCA-900066225	0	0	0	0	0	0	0	0	0	0	0	0	0	0	0	0	0	0	0	10	0	0	0	0	1	0	0	2	0	0	0	0	0	0	0	0	0	0	7	0	0	0	0
ASV_2104	Bacteria	Firmicutes	Bacilli	Lactobacillales	Streptococcaceae	Streptococcus	0	0	0	0	0	0	0	0	0	0	0	0	0	0	0	0	0	0	0	0	0	0	2	9	0	0	0	2	1	4	0	0	0	0	0	0	1	0	0	0	0	0	0
ASV_2105	Bacteria	Firmicutes	Bacilli	Lactobacillales	NA	NA	0	0	0	0	0	0	0	0	0	0	0	0	0	0	0	0	0	0	0	0	0	0	0	1	1	0	0	16	0	0	0	0	0	0	0	0	2	0	0	0	0	0	0
ASV_2106	Bacteria	Firmicutes	Clostridia	Clostridiales	Lachnospiraceae	NA	0	0	0	0	0	0	0	0	0	0	0	0	0	0	0	0	0	0	0	0	0	0	0	0	9	2	0	0	0	0	0	0	0	0	1	0	0	0	8	0	0	0	0
ASV_2107	Bacteria	Cyanobacteria	Melainabacteria	Gastranaerophilales	NA	NA	0	0	0	0	0	0	0	0	0	0	0	0	0	0	0	0	0	0	0	0	0	0	0	0	7	0	0	3	0	0	2	0	0	0	0	0	0	0	0	7	0	0	0
ASV_2109	Bacteria	Firmicutes	Clostridia	Clostridiales	Peptostreptococcaceae	Romboutsia	0	0	0	0	0	0	0	0	0	0	0	0	0	0	0	0	0	0	0	0	0	0	0	0	2	0	1	0	0	0	2	2	0	0	7	0	0	0	0	0	0	0	2
ASV_2111	Bacteria	Firmicutes	Bacilli	Bacillales	Planococcaceae	Sporosarcina	1	0	0	0	2	0	0	4	0	1	0	0	0	0	0	0	0	1	0	0	0	0	0	0	1	0	0	0	1	3	0	0	0	0	0	0	0	0	0	2	1	0	0
ASV_2112	Bacteria	Firmicutes	Bacilli	Lactobacillales	Lactobacillaceae	Lactobacillus	1	0	0	0	0	1	0	0	0	0	0	1	0	0	1	0	0	1	2	0	0	0	1	0	1	1	0	0	0	0	0	0	0	0	0	0	0	2	0	0	2	0	0
ASV_2113	Bacteria	Firmicutes	Bacilli	Lactobacillales	Lactobacillaceae	Lactobacillus	1	0	0	0	0	0	4	0	0	0	0	2	0	0	0	5	2	0	0	0	0	0	1	0	0	1	0	0	0	0	0	0	0	0	0	0	1	0	0	0	0	1	0
ASV_2114	Bacteria	Firmicutes	Clostridia	Clostridiales	Ruminococcaceae	Ruminococcaceae_UCG-014	0	7	0	5	0	0	0	0	0	0	0	0	1	1	0	0	0	1	0	2	0	0	0	0	2	0	0	0	0	0	0	0	0	0	0	0	0	0	0	0	0	0	0
ASV_2115	Bacteria	Firmicutes	Clostridia	Clostridiales	Christensenellaceae	NA	0	3	0	3	0	0	0	0	0	0	0	0	0	0	0	0	0	0	0	1	0	0	0	0	0	0	0	6	0	0	0	0	0	0	4	0	0	0	1	1	0	0	0
ASV_2116	Bacteria	Firmicutes	Clostridia	Clostridiales	Ruminococcaceae	Ruminococcaceae_UCG-005	0	2	0	7	0	0	0	0	0	0	0	0	0	0	0	0	0	0	0	3	0	0	0	0	3	0	0	1	0	0	0	0	0	0	3	0	0	0	0	0	0	0	0
ASV_2117	Bacteria	Firmicutes	Clostridia	Clostridiales	Peptostreptococcaceae	Romboutsia	0	2	0	0	0	0	0	0	0	0	0	0	0	0	0	0	0	0	0	0	0	0	0	0	2	0	0	4	0	1	0	0	0	0	1	0	0	0	0	9	0	0	0
ASV_2118	Bacteria	Firmicutes	Clostridia	Clostridiales	Christensenellaceae	Christensenellaceae_R-7_group	0	2	0	0	0	0	1	0	0	0	0	0	2	2	0	0	0	2	0	10	0	0	0	0	0	0	0	0	0	0	0	0	0	0	0	0	0	0	0	0	0	0	0
ASV_2119	Bacteria	Firmicutes	Clostridia	Clostridiales	Lachnospiraceae	NA	0	2	0	4	0	0	0	0	0	0	0	0	0	0	0	0	0	0	0	4	0	0	0	0	1	0	0	3	0	0	0	0	0	0	5	0	0	0	0	0	0	0	0
ASV_2120	Bacteria	Firmicutes	Clostridia	Clostridiales	Peptostreptococcaceae	Asaccharospora	0	1	0	0	0	0	0	0	0	0	0	1	0	0	0	0	0	0	0	0	0	0	0	0	0	0	0	3	0	0	0	0	0	0	6	0	0	0	0	8	0	0	0
ASV_2121	Bacteria	Firmicutes	Clostridia	Clostridiales	NA	NA	0	1	2	0	0	0	0	0	0	0	0	0	0	0	0	0	0	0	0	0	0	1	0	0	0	0	0	4	0	0	0	0	0	0	2	0	0	0	0	5	0	1	0
ASV_2122	Bacteria	Firmicutes	Clostridia	Clostridiales	NA	NA	0	1	0	0	0	0	0	0	0	0	0	0	0	0	0	0	0	0	0	0	0	1	0	0	5	0	0	3	0	0	0	0	0	1	3	0	0	0	0	2	0	0	2
ASV_2123	Bacteria	Firmicutes	Bacilli	Bacillales	Planococcaceae	Sporosarcina	0	1	1	0	1	0	1	0	0	2	0	0	3	4	0	0	1	0	0	0	0	0	0	0	1	0	0	0	0	0	0	0	1	0	0	0	0	0	0	1	0	0	0
ASV_2124	Bacteria	Firmicutes	Clostridia	Clostridiales	Clostridiaceae_2	NA	0	0	2	0	0	0	0	0	0	0	0	3	0	0	0	0	0	0	0	0	0	0	0	0	0	0	0	1	0	0	0	0	0	0	6	0	0	0	0	7	0	0	0
ASV_2125	Bacteria	Firmicutes	Clostridia	Clostridiales	NA	NA	0	0	1	0	0	0	0	0	0	0	0	1	0	0	0	0	0	4	0	0	0	6	0	0	0	0	0	3	0	0	0	1	0	0	0	0	0	0	0	0	0	3	0
ASV_2127	Bacteria	Firmicutes	Bacilli	Lactobacillales	Carnobacteriaceae	Jeotgalibaca	0	0	0	0	1	4	1	6	1	4	0	0	0	1	0	0	0	1	0	0	0	0	0	0	0	0	0	0	0	0	0	0	0	0	0	0	0	0	0	0	0	0	0
ASV_2128	Bacteria	Firmicutes	Bacilli	Lactobacillales	Streptococcaceae	Lactococcus	0	0	0	0	1	1	0	0	0	0	0	1	3	1	2	0	0	0	4	0	0	2	0	0	0	3	0	0	0	0	0	0	0	0	0	0	0	0	0	0	0	0	0
ASV_2129	Bacteria	Firmicutes	Bacilli	Lactobacillales	Lactobacillaceae	Lactobacillus	0	0	0	0	1	0	0	0	0	0	0	0	0	0	0	1	0	0	0	0	0	0	1	0	0	0	1	0	0	0	0	0	0	0	0	2	0	0	0	2	7	0	0
ASV_2130	Bacteria	Firmicutes	Clostridia	Clostridiales	Clostridiaceae_1	NA	0	0	0	0	1	0	0	0	0	1	0	1	0	0	0	0	0	0	0	0	0	0	0	0	0	0	0	0	0	0	0	0	0	0	2	0	1	3	0	0	0	5	0
ASV_2131	Bacteria	Firmicutes	Bacilli	Lactobacillales	Lactobacillaceae	Lactobacillus	0	0	0	0	0	5	0	0	0	0	0	0	0	0	0	0	0	0	0	0	1	0	0	1	0	0	0	0	0	0	0	0	0	0	0	0	0	0	0	3	9	0	0
ASV_2132	Bacteria	Firmicutes	Clostridia	Clostridiales	Family_XI	Gottschalkia	0	0	0	0	0	0	8	0	0	0	0	0	6	4	0	0	1	0	0	0	0	0	0	0	0	0	0	0	0	0	0	0	0	0	0	0	0	0	0	0	0	0	0
ASV_2133	Bacteria	Firmicutes	Clostridia	Clostridiales	Ruminococcaceae	Butyricicoccus	0	0	0	0	0	0	2	0	0	0	0	0	0	1	0	0	0	0	0	0	0	0	0	0	0	0	0	1	0	0	0	0	0	0	0	0	0	0	15	0	0	0	0
ASV_2134	Bacteria	Firmicutes	Bacilli	Bacillales	Planococcaceae	Kurthia	0	0	0	0	0	0	2	8	0	4	0	0	0	0	0	0	2	0	0	0	0	0	0	0	1	0	0	0	0	0	0	2	0	0	0	0	0	0	0	0	0	0	0
ASV_2136	Bacteria	Firmicutes	Clostridia	Clostridiales	Peptostreptococcaceae	NA	0	0	0	0	0	0	0	0	0	0	0	1	0	0	0	0	0	0	0	0	0	3	0	0	1	0	0	0	0	0	0	0	0	0	1	0	0	0	0	6	0	4	3
[truncated: 583 more rows]
[truncated: 8 more columns]

## Sheet: Supplementary Table 1c
ASV	Enriched_Selection_Line	Phylum	Class	Order	Family	Genus	Estimate	t-value	95% CI	p_value	Adjusted_fdr_p_value
ASV_3	Hi	Firmicutes	Bacilli	Lactobacillales	Streptococcaceae	Streptococcus	-1.8022	-4.358	-2.61, -0.99	1.31e-05	0.003234
ASV_5	Hi	Firmicutes	Bacilli	Lactobacillales	Lactobacillaceae	Lactobacillus	-1.4352	-3.751	-2.19, -0.69	0.00017618	0.01561
ASV_6	Lo	Firmicutes	Bacilli	Lactobacillales	Lactobacillaceae	Lactobacillus	1.3022	3.444	0.56, 2.04	0.000572838	0.037319
ASV_17	Hi	Firmicutes	Bacilli	Lactobacillales	Lactobacillaceae	Lactobacillus	-2.2108	-4.429	-3.19, -1.23	9.45e-06	0.002618
ASV_18	Hi	Firmicutes	Bacilli	Lactobacillales	Lactobacillaceae	Lactobacillus	-2.2346	-5.104	-3.09, -1.38	3.32e-07	0.000186
ASV_20	Lo	Firmicutes	Bacilli	Lactobacillales	Lactobacillaceae	Lactobacillus	1.4595	3.513	0.65, 2.27	0.000442493	0.029701
ASV_21	Hi	Firmicutes	Bacilli	Lactobacillales	Lactobacillaceae	Lactobacillus	-2.1703	-4.243	-3.17, -1.17	2.21e-05	0.00376
ASV_25	Hi	Firmicutes	Bacilli	Lactobacillales	Lactobacillaceae	Lactobacillus	-1.8734	-4.309	-2.73, -1.02	1.64e-05	0.003636
ASV_28	Hi	Firmicutes	Bacilli	Lactobacillales	Lactobacillaceae	Lactobacillus	-1.9495	-4.029	-2.9, -1	5.61e-05	0.006541
ASV_80	Hi	Firmicutes	Bacilli	Lactobacillales	Lactobacillaceae	Lactobacillus	-1.6344	-3.382	-2.58, -0.69	0.000719079	0.045507
ASV_124	Lo	Firmicutes	Bacilli	Lactobacillales	Lactobacillaceae	Lactobacillus	4.3615	3.825	2.13, 6.6	0.000130763	0.013165
ASV_126	Hi	Firmicutes	Bacilli	Lactobacillales	Lactobacillaceae	Lactobacillus	-2.9746	-3.648	-4.57, -1.38	0.000264346	0.021686
ASV_193	Hi	Firmicutes	Bacilli	Lactobacillales	Lactobacillaceae	Lactobacillus	-2.953	-3.998	-4.4, -1.51	6.39e-05	0.007075
ASV_348	Hi	Firmicutes	Bacilli	Lactobacillales	Lactobacillaceae	Lactobacillus	-2.379	-4.243	-3.48, -1.28	2.2e-05	0.00376
ASV_382	Lo	Firmicutes	Bacilli	Lactobacillales	Lactobacillaceae	Lactobacillus	2.3584	3.81	1.15, 3.57	0.000138763	0.013363
ASV_517	Hi	Firmicutes	Bacilli	Lactobacillales	Lactobacillaceae	Lactobacillus	-1.9886	-3.882	-2.99, -0.98	0.000103692	0.010937
ASV_1038	Hi	Firmicutes	Clostridia	Clostridiales	Lachnospiraceae	Tyzzerella_3	-3.0296	-4.068	-4.49, -1.57	4.74e-05	0.00617
ASV_417	Lo	Firmicutes	Clostridia	Clostridiales	Lachnospiraceae		3.1751	4.268	1.72, 4.63	1.97e-05	0.00376
ASV_564	Lo	Firmicutes	Clostridia	Clostridiales	Ruminococcaceae	Ruminococcaceae_UCG-014	3.9904	4.446	2.23, 5.75	8.75e-06	0.002618
ASV_847	Lo	Firmicutes	Clostridia	Clostridiales	Ruminococcaceae	Subdoligranulum	1.9304	3.569	0.87, 2.99	0.000358801	0.026491
ASV_926	Lo	Bacteroidetes	Bacteroidia	Bacteroidales	Bacteroidaceae	Bacteroides	4.0758	4.222	2.18, 5.97	2.42e-05	0.003833
ASV_359	Lo	Bacteroidetes	Bacteroidia	Bacteroidales	Rikenellaceae	Rikenellaceae_RC9_gut_group	3.54	3.678	1.65, 5.43	0.000235276	0.020044
ASV_1225	Lo	Bacteroidetes	Bacteroidia	Bacteroidales	Tannerellaceae	Parabacteroides	4.3493	3.611	1.99, 6.71	0.000304922	0.024122

## Sheet: Supplementary Table 1d
ASV	Discriminant_Selection_Line	Phylum	Class	Order	Family	Genus
ASV_87	Lo	Epsilonbacteraeota	Campylobacteria	Campylobacterales	Helicobacteraceae	Helicobacter
ASV_747	Lo	Firmicutes	Clostridia	Clostridiales	Ruminococcaceae	Ruminiclostridium_5
ASV_1264	Hi	Firmicutes	Bacilli	Lactobacillales	Lactobacillaceae	Lactobacillus
ASV_1488	Lo	Bacteroidetes	Bacteroidia	Bacteroidales	Bacteroidaceae	Bacteroides
ASV_1640	Hi	Bacteroidetes	Bacteroidia	Bacteroidales	Bacteroidaceae	Bacteroides
ASV_1652	Hi	Firmicutes	Erysipelotrichia	Erysipelotrichales	Erysipelotrichaceae	NA
ASV_1944	Hi	Firmicutes	Erysipelotrichia	Erysipelotrichales	Erysipelotrichaceae	NA
ASV_1993	Lo	Firmicutes	Clostridia	Clostridiales	Peptostreptococcaceae	Asaccharospora
ASV_2060	Lo	Firmicutes	Clostridia	Clostridiales	NA	NA
ASV_2130	Lo	Firmicutes	Clostridia	Clostridiales	Clostridiaceae_1	NA
ASV_2237	Hi	Firmicutes	Clostridia	Clostridiales	Ruminococcaceae	Ruminiclostridium_5
ASV_2281	Lo	Proteobacteria	Gammaproteobacteria	Enterobacteriales	Enterobacteriaceae	NA
ASV_2338	Lo	Firmicutes	Bacilli	Lactobacillales	Lactobacillaceae	Lactobacillus
ASV_2475	Hi	Synergistetes	Synergistia	Synergistales	Synergistaceae	Synergistes
ASV_2548	Lo	Proteobacteria	Gammaproteobacteria	Betaproteobacteriales	Burkholderiaceae	NA
ASV_2553	Lo	Firmicutes	Clostridia	Clostridiales	Clostridiaceae_1	NA
ASV_2566	Lo	Proteobacteria	Gammaproteobacteria	Pseudomonadales	Pseudomonadaceae	Pseudomonas
ASV_2607	Lo	Verrucomicrobia	Verrucomicrobiae	Opitutales	Puniceicoccaceae	Cerasicoccus
ASV_2616	Lo	Firmicutes	Bacilli	Lactobacillales	Lactobacillaceae	Lactobacillus
ASV_2672	Hi	Firmicutes	Bacilli	Lactobacillales	Lactobacillaceae	Lactobacillus
ASV_2676	Lo	Bacteroidetes	Bacteroidia	Bacteroidales	Tannerellaceae	Parabacteroides
ASV_2686	Lo	Firmicutes	Clostridia	Clostridiales	Peptostreptococcaceae	NA
ASV_2699	Hi	Firmicutes	Bacilli	Lactobacillales	Lactobacillaceae	Lactobacillus
ASV_2746	Lo	Firmicutes	Clostridia	Clostridiales	Lachnospiraceae	NA
ASV_2750	Hi	Firmicutes	Clostridia	Clostridiales	Ruminococcaceae	Fournierella
ASV_2759	Lo	Actinobacteria	Actinobacteria	Corynebacteriales	NA	NA
ASV_2762	Hi	Firmicutes	Bacilli	Lactobacillales	Lactobacillaceae	Lactobacillus
ASV_2886	Hi	Firmicutes	Bacilli	Lactobacillales	NA	NA
ASV_2894	Hi	Proteobacteria	Gammaproteobacteria	Betaproteobacteriales	Burkholderiaceae	Sutterella
ASV_2910	Lo	Firmicutes	NA	NA	NA	NA
ASV_2914	Lo	Actinobacteria	Actinobacteria	Micrococcales	Microbacteriaceae	Rathayibacter
ASV_3004	Hi	Firmicutes	Clostridia	Clostridiales	Lachnospiraceae	UC5-1-2E3
ASV_3016	Lo	Firmicutes	Bacilli	Lactobacillales	Lactobacillaceae	Lactobacillus
ASV_3039	Hi	Firmicutes	Bacilli	Lactobacillales	Lactobacillaceae	Lactobacillus
