# Supplementary material for: Gut Microbiota Linked with Reduced Fear of Humans in Red Junglefowl Has Implications for Early Domestication
Source: Adv Genet (Hoboken). 2021 Dec 9;2(4):2100018. doi: 10.1002/ggn2.202100018 (PMC9744516; doi:10.1002/ggn2.202100018)
Supplement: Supplementary file 3 — Supporting Table 2 [file GGN2-2-2100018-s003.xlsx]

## Sheet: Legends
Table	Title
Supplementary Table 2a	Summary of metagenomic reads per Red junglefowl sample
Supplementary Table 2b	Metagenome assembled genomes (MAGs) quality and taxonomic classification
Supplementary Table 2c	Presence/Absence of gut-brain modules (GBMs) in each red junglefowl MAG per individual sample

## Sheet: Supplementary Table 2a
Sample Internal ID	Sample Study ID	EBI sample ACCESSION	Num pairs	Num pairs passed QC	Num pairs mapped Host	% Mapped_PE_Host	Num_pairs_Mapped_Human	% Mapped_Human	Non Host/Human reads	%CleanedReads	Reads_after_Duplicates_removed	%Duplicate_reads	Mapped_Assembly	%mapped_assembly	Mapped_MAGs	%Mapped_MAGs	Removed_from_analysis	Year	Sex	Selection	Generation	SampleDate(yymmdd)	LibraryPrep	SeqPlatform	Read_PE	num_MAGs_detected
2298	RJF1602298	TBA	42374854	42374842	14033523	33.12	3482966	8.22	24858353	58.66	24722625	0.55	17365488	70.24	3969542	16.06	No	2016	M	Hi	S6	160922	BEST-BGI	BGI_CPH	100	9
2299	RJF1602299	TBA	38716865	38716761	9707916	25.07	2680747	6.92	26328098	68	26090952	0.9	18984240	72.76	5131843	19.67	No	2016	F	Hi	S6	160922	BEST-BGI	BGI_CPH	100	41
11514	RJF1611514	TBA	39297670	39297656	10220314	26.01	5064479	12.89	24012863	61.11	23872575	0.58	16341147	68.45	4767436	19.97	No	2016	F	Hi	S6	160922	BEST-BGI	BGI_CPH	100	28
11518	RJF1611518	TBA	23078956	23066624	7461084	32.35	772120	3.35	14833420	64.31	14705365	0.86	13152275	89.44	10875283	73.95	No	2016	F	Hi	S6	160922	NebNextBGI500	BGI_China	100	65
11522	RJF1611522	TBA	44747964	44747898	14896179	33.29	5150752	11.51	24700967	55.2	24482566	0.88	16670283	68.09	3826496	15.63	No	2016	F	Lo	S6	160922	BEST-BGI	BGI_CPH	100	21
11523	RJF1611523	TBA	286012025	286001152	103000000	36.01	51787756	18.11	131580203	46.01	124956659	5.03	87819003	70.28	28677337	22.95	No	2016	F	Lo	S6	160922	NebNextBGI500	BGI_China	100	84
11538	RJF1611538	TBA	56132338	56131476	22748834	40.53	5853952	10.43	27528690	49.04	25989128	5.59	18076380	69.55	9598800	36.93	No	2016	F	Lo	S6	160922	BEST-BGI	BGI_CPH	100	48
11557	RJF1611557	TBA	38844303	38844266	36307737	93.47	506554	1.3	2029975	5.23	2023743	0.31	1314802	64.97	336855	16.65	Yes	2016	M	Lo	S6	160922	BEST-BGI	BGI_CPH	100	2
11572	RJF1611572	TBA	25181941	25181937	6448684	25.61	1557535	6.19	17175718	68.21	17118070	0.34	12434000	72.64	4558488	26.63	No	2016	F	Hi	S6	160922	BEST-BGI	BGI_CPH	100	25
11574	RJF1611574	TBA	45131628	45131342	24006506	53.19	5367740	11.89	15757096	34.91	14964613	5.03	10673427	71.32	4858808	32.47	No	2016	F	Hi	S6	160922	BEST-BGI	BGI_CPH	100	36
11578	RJF1611578	TBA	17363157	17352704	5297016	30.53	1579293	9.1	10476395	60.37	10403063	0.7	8772737	84.33	6596049	63.4	No	2016	F	Lo	S6	160922	NebNextBGI500	BGI_China	100	62
60504	RJF1660504	TBA	8264989	8253440	7366773	89.26	406652	4.93	480015	5.82	475707	0.9	395152	83.07	259817	54.62	Yes	2016	M	Lo	S7	160922	NebNextBGI500	BGI_China	100	0
60507	RJF1660507	TBA	39129461	39129458	35098499	89.7	647375	1.65	3383584	8.65	3379814	0.11	2156861	63.82	478052	14.14	Yes	2016	M	Lo	S7	160922	BEST-BGI	BGI_CPH	100	2
60510	RJF1660510	TBA	34353035	34352948	13510664	39.33	2214500	6.45	18627784	54.22	18423857	1.09	12917468	70.11	4123167	22.38	No	2016	F	Hi	S7	160922	BEST-BGI	BGI_CPH	100	22
60511	RJF1660511	TBA	83089224	83077120	34625251	41.68	7425305	8.94	41026564	49.38	40300821	1.77	31684474	78.62	13885612	34.45	No	2016	M	Hi	S7	160922	NebNextBGI500	BGI_China	100	12
60519	RJF1660519	TBA	42401097	42401000	12533256	29.56	2050867	4.84	27816877	65.6	27598681	0.78	19724109	71.47	8141532	29.5	No	2016	F	Hi	S7	160922	BEST-BGI	BGI_CPH	100	24
60521	RJF1660521	TBA	33617875	33617874	31446953	93.54	327281	0.97	1843640	5.48	1841772	0.1	1228433	66.7	267237	14.51	Yes	2016	M	Hi	S7	160922	BEST-BGI	BGI_CPH	100	2
60524	RJF1660524	TBA	40221529	40221529	34354572	85.41	986718	2.45	4880239	12.13	4874819	0.11	3203697	65.72	638496	13.1	Yes	2016	M	Hi	S7	160922	BEST-BGI	BGI_CPH	100	0
60529	RJF1660529	TBA	34740245	34740220	24229755	69.75	1490603	4.29	9019862	25.96	8990737	0.32	5788579	64.38	1118118	12.44	Yes	2016	M	Lo	S7	160922	BEST-BGI	BGI_CPH	100	4
60530	RJF1660530	TBA	35399542	35399537	6555897	18.52	666832	1.88	28176808	79.6	28147148	0.11	20685064	73.49	12693332	45.1	No	2016	F	Lo	S6	160922	BEST-BGI	BGI_CPH	100	94
60531	RJF1660531	TBA	34720085	34720026	11170608	32.17	4121444	11.87	19427974	55.96	19219084	1.08	13312737	69.27	3841149	19.99	No	2016	F	Lo	S6	160922	BEST-BGI	BGI_CPH	100	23
60532	RJF1660532	TBA	30836712	30824448	13327225	43.24	1099472	3.57	16397751	53.2	16246709	0.92	13265719	81.65	7092791	43.66	No	2016	M	Hi	S7	160922	NebNextBGI500	BGI_China	100	5
9301	RJF18001	TBA	97726849	97726849	43939406	44.96	4520597	4.63	49266846	50.41	48631166	1.29	38369791	78.9	15476603	31.82	No	2018	F	Hi	S8	180111	BEST-BGI	BGI_China	150	35
9311	RJF18002	TBA	49894931	49894931	17623992	35.32	1966891	3.94	30304048	60.74	29901875	1.33	24007399	80.29	14938701	49.96	No	2018	F	Hi	S8	180111	BEST-BGI	BGI_China	150	46
9320	RJF18003	TBA	64928491	64928490	26488691	40.8	3213545	4.95	35226254	54.25	34800580	1.21	27827484	79.96	13641655	39.2	No	2018	F	Hi	S8	180111	BEST-BGI	BGI_China	150	144
9325	RJF18004	TBA	67721366	67721366	32973578	48.69	3732889	5.51	31014899	45.8	28619722	7.72	22968279	80.25	9700718	33.9	No	2018	F	Hi	S8	180111	BEST-BGI	BGI_China	150	23
9330	RJF18005	TBA	21100610	21100610	8911702	42.23	642466	3.04	11546442	54.72	11419583	1.1	9277434	81.24	5508212	48.23	No	2018	F	Hi	S8	180111	BEST-BGI	BGI_China	150	23
9347	RJF18006	TBA	32151059	32151059	9548423	29.7	846419	2.63	21756217	67.67	21545021	0.97	17524940	81.34	12145263	56.37	No	2018	F	Hi	S8	180111	BEST-BGI	BGI_China	150	142
9353	RJF18007	TBA	67308487	67308439	33096598	49.17	2756911	4.1	31454930	46.73	29472834	6.3	24295746	82.43	19313385	65.53	No	2018	F	Hi	S8	180111	BEST-BGI	BGI_China	150	41
9357	RJF18008	TBA	84346139	84346138	43267560	51.3	3182234	3.77	37896344	44.93	37428551	1.23	31227113	83.43	19172459	51.22	No	2018	F	Hi	S8	180111	BEST-BGI	BGI_China	150	48
9329	RJF18009	TBA	111370586	111370586	63174590	56.72	4688863	4.21	43507133	39.07	40502330	6.91	33368387	82.39	15880408	39.21	No	2018	M	Hi	S8	180111	BEST-BGI	BGI_China	150	34
9331	RJF18010	TBA	75910998	75910997	41117705	54.17	3134501	4.13	31658791	41.71	29499707	6.82	23947173	81.18	11409226	38.68	No	2018	M	Hi	S8	180111	BEST-BGI	BGI_China	150	40
9346	RJF18011	TBA	59239407	59239407	34781926	58.71	3020426	5.1	21437055	36.19	20999794	2.04	16862120	80.3	7534820	35.88	No	2018	M	Hi	S8	180111	BEST-BGI	BGI_China	150	21
9358	RJF18012	TBA	94925609	94925601	61526645	64.82	3025527	3.19	30373429	32	28895670	4.87	23378101	80.91	11017730	38.13	No	2018	M	Hi	S8	180111	BEST-BGI	BGI_China	150	30
9306	RJF18013	TBA	54372239	54372239	16998793	31.26	1589171	2.92	35784275	65.81	35220749	1.57	30611753	86.91	22539499	63.99	No	2018	F	Lo	S8	180111	BEST-BGI	BGI_China	150	142
9307	RJF18014	TBA	47553535	47553534	23307734	49.01	3701201	7.78	20544599	43.2	20231828	1.52	16882107	83.44	9794980	48.41	No	2018	F	Lo	S8	180111	BEST-BGI	BGI_China	150	34
9319	RJF18015	TBA	109420035	109420033	54564357	49.87	4063374	3.71	50792302	46.42	49845804	1.86	40728865	81.71	22649418	45.44	No	2018	F	Lo	S8	180111	BEST-BGI	BGI_China	150	90
9328	RJF18016	TBA	43609865	43609865	24576689	56.36	1278035	2.93	17755141	40.71	17440555	1.77	14576780	83.58	9491296	54.42	No	2018	F	Lo	S8	180111	BEST-BGI	BGI_China	150	29
9333	RJF18017	TBA	23805646	23805590	7780070	32.68	2949950	12.39	13075570	54.93	10702688	18.15	9327547	87.15	1621591	15.15	No	2018	F	Lo	S8	180111	BEST-BGI	BGI_China	150	20
9337	RJF18018	TBA	85380946	85380946	43020003	50.39	2492938	2.92	39868005	46.69	39076271	1.99	31972252	81.82	21724709	55.6	No	2018	F	Lo	S8	180111	BEST-BGI	BGI_China	150	155
9343	RJF18019	TBA	61228678	61228664	31745007	51.85	2674558	4.37	26809099	43.79	23927562	10.75	19862557	83.01	9675900	40.44	No	2018	F	Lo	S8	180111	BEST-BGI	BGI_China	150	25
9344	RJF18020	TBA	82903227	82903227	44183792	53.3	4837227	5.83	33882208	40.87	33394209	1.44	26677415	79.89	15240985	45.64	No	2018	F	Lo	S8	180111	BEST-BGI	BGI_China	150	34
9345	RJF18021	TBA	96944120	96944099	46983565	48.46	4122015	4.25	45838519	47.28	45266087	1.25	36847295	81.4	15823775	34.96	No	2018	F	Lo	S8	180111	BEST-BGI	BGI_China	150	56
9350	RJF18022	TBA	46410517	46410500	26123896	56.29	2013108	4.34	18273496	39.37	16475807	9.84	13592226	82.5	7121773	43.23	No	2018	F	Lo	S8	180111	BEST-BGI	BGI_China	150	20
9351	RJF18023	TBA	106500366	106500351	55304055	51.93	7066268	6.63	44130028	41.44	41460904	6.05	34337741	82.82	14840456	35.79	No	2018	F	Lo	S8	180111	BEST-BGI	BGI_China	150	36
9355	RJF18024	TBA	58908746	58908687	30951152	52.54	1807796	3.07	26149739	44.39	24884135	4.84	19951099	80.18	10284742	41.33	No	2018	F	Lo	S8	180111	BEST-BGI	BGI_China	150	32
9308	RJF18025	TBA	75056399	75056198	37831604	50.4	3750450	5	33474144	44.6	30856409	7.82	25016212	81.07	10975761	35.57	No	2018	M	Lo	S8	180111	BEST-BGI	BGI_China	150	35
9309	RJF18026	TBA	104401636	104401636	54481651	52.18	8779650	8.41	41140335	39.41	40389841	1.82	31900866	78.98	13529245	33.5	No	2018	M	Lo	S8	180111	BEST-BGI	BGI_China	150	70
9332	RJF18027	TBA	109273731	109271750	62002876	56.74	3927679	3.59	43341195	39.66	39598504	8.64	32590643	82.3	17113245	43.22	No	2018	M	Lo	S8	180111	BEST-BGI	BGI_China	150	30
9334	RJF18028	TBA	17781657	17781651	4307698	24.23	365703	2.06	13108250	73.72	13015221	0.71	11485103	88.24	9383098	72.09	No	2018	M	Lo	S8	180111	BEST-BGI	BGI_China	150	21
9349	RJF18029	TBA	49042677	49042605	34675139	70.7	987177	2.01	13380289	27.28	12440969	7.02	10221737	82.16	6204676	49.87	No	2018	M	Lo	S8	180111	BEST-BGI	BGI_China	150	24

## Sheet: Supplementary Table 2b
MAGs	total_length	num_contigs	N50	GC_content	%_completion_anvio	%_redundancy_anvio	CM_Completeness	CM_Contamination	Domain-GTDB	Phylum-GTDB	Class-GTDB	Order-GTDB	Family-GTDB	Genus-GTDB	Species-GTDB	NCBI-Phylum
RJF_MAG_00001	1441620	153	12226	61.1017	100	0	88.17	0.73	Bacteria	Firmicutes_A	Clostridia_A	Christensenellales	CAG-917	UMGS1688		Firmicutes
RJF_MAG_00002	3277388	132	40940	44.2899	100	1.40845	98.65	0.19	Bacteria	Bacteroidota	Bacteroidia	Bacteroidales	Tannerellaceae	Parabacteroides		Bacteroidetes
RJF_MAG_00003	2492983	74	75957	39.7384	100	1.40845	100	0	Bacteria	Proteobacteria	Gammaproteobacteria	Enterobacterales	Pasteurellaceae	Gallibacterium	Gallibacterium_anatis	Proteobacteria
RJF_MAG_00004	2412615	139	31073	31.8138	98.5915	0	96.52	0.84	Bacteria	Firmicutes_A	Clostridia	Lachnospirales	Lachnospiraceae	CHKCI001		Firmicutes
RJF_MAG_00005	1791711	61	37081	42.0288	97.1831	0	94.63	1.24	Bacteria	Firmicutes_A	Clostridia	Oscillospirales	Acutalibacteraceae	Eubacterium_R	Eubacterium_R_sp900539425	Firmicutes
RJF_MAG_00006	2064558	68	52806	35.7615	97.1831	0	93.86	0.58	Bacteria	Firmicutes_A	Clostridia	Lachnospirales	Lachnospiraceae	Ruminococcus_B		Firmicutes
RJF_MAG_00007	1581545	50	75592	37.9768	97.1831	0	96.48	0.35	Bacteria	Campylobacterota	Campylobacteria	Campylobacterales	Helicobacteraceae	Helicobacter_G		Proteobacteria
RJF_MAG_00008	1885970	65	55015	45.4752	100	2.8169	99.18	0	Bacteria	Firmicutes	Bacilli	Lactobacillales	Lactobacillaceae	Limosilactobacillus		Firmicutes
RJF_MAG_00009	2555568	264	16199	32.6416	97.1831	0	96.39	0.56	Bacteria	Firmicutes	Bacilli	Staphylococcales	Staphylococcaceae	Staphylococcus	Staphylococcus_equorum	Firmicutes
RJF_MAG_00010	1590975	19	121758	53.9813	97.1831	0	94.58	0	Bacteria	Actinobacteriota	Actinomycetia	Actinomycetales	Bifidobacteriaceae	Aeriscardovia	Aeriscardovia_aeriphila	Actinobacteria
RJF_MAG_00011	2190052	33	84684	48.5811	98.5915	1.40845	97.38	0.48	Bacteria	Bacteroidota	Bacteroidia	Bacteroidales	UBA932	UBA3382		Bacteroidetes
RJF_MAG_00012	4147903	316	21259	42.7159	98.5915	1.40845	95.22	3.11	Bacteria	Firmicutes	Bacilli	Paenibacillales	Paenibacillaceae	Paenibacillus		Firmicutes
RJF_MAG_00013	3160221	98	52673	56.0066	98.5915	1.40845	94.92	1.14	Bacteria	Actinobacteriota	Actinomycetia	Actinomycetales	Micrococcaceae	Glutamicibacter	Glutamicibacter_sp004320535	Actinobacteria
RJF_MAG_00014	2233204	145	23145	48.7996	98.5915	1.40845	95.88	0	Bacteria	Proteobacteria	Gammaproteobacteria	Enterobacterales	Succinivibrionaceae			Proteobacteria
RJF_MAG_00015	3241621	60	99028	46.5328	100	4.22535	98.32	0.19	Bacteria	Bacteroidota	Bacteroidia	Bacteroidales	Bacteroidaceae	Phocaeicola	Phocaeicola_barnesiae	Bacteroidetes
RJF_MAG_00016	2641290	76	65084	51.7155	97.1831	1.40845	95	0.48	Bacteria	Bacteroidota	Bacteroidia	Bacteroidales	UBA932	RC9		Bacteroidetes
RJF_MAG_00017	2270001	29	117690	47.5885	97.1831	1.40845	98.68	0.5	Bacteria	Bacteroidota	Bacteroidia	Bacteroidales	Bacteroidaceae			Bacteroidetes
RJF_MAG_00018	3581880	85	75072	48.6239	100	4.22535	98.75	0.15	Bacteria	Bacteroidota	Bacteroidia	Bacteroidales	Bacteroidaceae	Phocaeicola	Phocaeicola_sp900546095	Bacteroidetes
RJF_MAG_00019	2918429	169	30282	53.0129	98.5915	2.8169	92.99	1.18	Bacteria	Bacteroidota	Bacteroidia	Bacteroidales	Bacteroidaceae	Bacteroides		Bacteroidetes
RJF_MAG_00020	3465688	162	39792	44.3094	100	4.22535	98.25	1.12	Bacteria	Bacteroidota	Bacteroidia	Bacteroidales	Bacteroidaceae	Phocaeicola	Phocaeicola_sp002161765	Bacteroidetes
RJF_MAG_00021	1907796	205	12509	32.2167	97.1831	1.40845	91.95	2.01	Bacteria	Firmicutes_A	Clostridia	Lachnospirales	Anaerotignaceae	An114		Firmicutes
RJF_MAG_00022	2257666	174	19031	28.2451	98.5915	2.8169	99.06	0.47	Bacteria	Firmicutes	Bacilli	Erysipelotrichales	Erysipelatoclostridiaceae	Erysipelatoclostridium	Erysipelatoclostridium_spiroforme	Firmicutes
RJF_MAG_00023	1589568	141	15998	42.9441	97.1831	1.40845	98.43	2.81	Bacteria	Firmicutes	Bacilli	Lactobacillales	Lactobacillaceae	Ligilactobacillus	Ligilactobacillus_saerimneri	Firmicutes
RJF_MAG_00024	3474701	256	19381	44.7513	97.1831	2.8169	97.36	0	Bacteria	Bacteroidota	Bacteroidia	Bacteroidales	Bacteroidaceae	Phocaeicola	Phocaeicola_plebeius_A	Bacteroidetes
RJF_MAG_00025	1744880	128	20414	57.2039	94.3662	0	95.89	0	Bacteria	Firmicutes_C	Negativicutes	Veillonellales	Dialisteraceae	UBA1822	UBA1822_sp900545365	Firmicutes
RJF_MAG_00026	2048154	327	7505	53.1384	97.1831	2.8169	87.75	4.93	Bacteria	Firmicutes_A	Clostridia	Oscillospirales	Acutalibacteraceae	UMGS905	UMGS905_sp900546735	Firmicutes
RJF_MAG_00027	2770292	91	43493	51.893	98.5915	4.22535	96.83	2.78	Bacteria	Bacteroidota	Bacteroidia	Bacteroidales	Bacteroidaceae	Prevotella	Prevotella_sp900554045	Bacteroidetes
RJF_MAG_00028	2516235	379	7710	44.0244	95.7746	1.40845	92.17	4.59	Bacteria	Proteobacteria	Gammaproteobacteria	Pseudomonadales	Moraxellaceae	Acinetobacter	Acinetobacter_lwoffii_B	Proteobacteria
RJF_MAG_00029	1428562	222	7367	49.556	97.1831	2.8169	94.52	1.3	Bacteria	Firmicutes	Bacilli	Lactobacillales	Lactobacillaceae	Limosilactobacillus		Firmicutes
RJF_MAG_00030	2401705	33	118408	49.3823	94.3662	1.40845	97.78	0	Bacteria	Bacteroidota	Bacteroidia	Bacteroidales	UBA932	RC9		Bacteroidetes
RJF_MAG_00031	2245750	20	146781	45.1539	94.3662	1.40845	89.81	0	Bacteria	Bacteroidota	Bacteroidia	Bacteroidales	Barnesiellaceae	Barnesiella	Barnesiella_sp900538705	Bacteroidetes
RJF_MAG_00032	1262467	142	11539	29.6582	94.3662	1.40845	88	1.4	Bacteria	Firmicutes_A	Clostridia	Tissierellales	Ezakiellaceae			Firmicutes
RJF_MAG_00033	2351759	229	14886	29.1926	94.3662	1.40845	93.87	1.42	Bacteria	Firmicutes	Bacilli	Erysipelotrichales	Erysipelatoclostridiaceae	Erysipelatoclostridium	Erysipelatoclostridium_sp002160495	Firmicutes
RJF_MAG_00034	2002200	212	14644	41.5242	97.1831	4.22535	92.28	2.95	Bacteria	Firmicutes	Bacilli	Lactobacillales	Lactobacillaceae	Ligilactobacillus	Ligilactobacillus_agilis	Firmicutes
RJF_MAG_00035	1371057	100	21996	39.3042	94.3662	1.40845	91.2	0	Bacteria	Firmicutes	Bacilli	Lactobacillales	Lactobacillaceae	Limosilactobacillus	Limosilactobacillus_sp900557215	Firmicutes
RJF_MAG_00036	2149540	109	52520	59.8976	94.3662	1.40845	90.18	0	Bacteria	Actinobacteriota	Actinomycetia	Actinomycetales	Micrococcaceae	Rothia		Actinobacteria
RJF_MAG_00037	1674151	154	17226	50.676	97.1831	4.22535	87.76	3.69	Bacteria	Firmicutes_A	Clostridia	Oscillospirales	Acutalibacteraceae	Eubacterium_R		Firmicutes
RJF_MAG_00038	3379963	102	62018	52.3816	95.7746	2.8169	98.05	1.02	Bacteria	Bacteroidota	Bacteroidia	Bacteroidales	Bacteroidaceae	Paraprevotella		Bacteroidetes
RJF_MAG_00039	3114448	63	76207	46.5906	95.7746	2.8169	95.37	0	Bacteria	Bacteroidota	Bacteroidia	Bacteroidales	Bacteroidaceae	Prevotella	Prevotella_sp900554695	Bacteroidetes
RJF_MAG_00040	1422553	250	5998	57.5063	95.7746	2.8169	79.08	2.01	Bacteria	Firmicutes_A	Clostridia_A	Christensenellales	UBA3700			Firmicutes
RJF_MAG_00041	1973108	111	25390	60.9199	95.7746	2.8169	97.65	0.67	Bacteria	Firmicutes_A	Clostridia	Oscillospirales	Oscillospiraceae	UBA9475	UBA9475_sp003534045	Firmicutes
RJF_MAG_00042	2192859	156	27712	38.1006	95.7746	2.8169	95.54	1.44	Bacteria	Firmicutes	Bacilli	Lactobacillales	Enterococcaceae	Enterococcus_B	Enterococcus_B_faecium	Firmicutes
RJF_MAG_00043	1657196	124	16869	48.5905	95.7746	2.8169	88.13	0.81	Bacteria	Firmicutes_A	Clostridia_A	Christensenellales	DTU072			Firmicutes
RJF_MAG_00044	1909682	202	13550	29.9118	92.9578	0	93.71	1.12	Bacteria	Fusobacteriota	Fusobacteriia	Fusobacteriales	Fusobacteriaceae	Fusobacterium_A	Fusobacterium_A_sp900549465	Fusobacteria
RJF_MAG_00045	2263450	312	9107	56.3488	95.7746	2.8169	87.98	3.73	Bacteria	Actinobacteriota	Actinomycetia	Actinomycetales	Micrococcaceae	Yaniella		Actinobacteria
RJF_MAG_00046	2370154	160	19758	46.9391	95.7746	2.8169	84.91	3.27	Bacteria	Bacteroidota	Bacteroidia	Bacteroidales	Muribaculaceae			Bacteroidetes
RJF_MAG_00047	3667151	119	71462	55.0177	94.3662	2.8169	97.69	0.49	Bacteria	Bacteroidota	Bacteroidia	Bacteroidales	Bacteroidaceae	Prevotella	Prevotella_sp900540415	Bacteroidetes
RJF_MAG_00048	2511875	371	9072	36.0446	94.3662	2.8169	87.98	4.75	Bacteria	Firmicutes_A	Clostridia	Lachnospirales	Lachnospiraceae	CHKCI001		Firmicutes
RJF_MAG_00049	1893020	117	28358	35.4102	94.3662	2.8169	86.32	3.28	Bacteria	Cyanobacteria	Vampirovibrionia	Gastranaerophilales				Cyanobacteria
RJF_MAG_00050	1948461	210	11861	54.5486	97.1831	5.6338	93.29	1.47	Bacteria	Firmicutes_A	Clostridia	Oscillospirales	Ruminococcaceae	Fournierella		Firmicutes
RJF_MAG_00051	1347006	201	7942	40.4954	94.3662	2.8169	86.82	2.18	Bacteria	Firmicutes	Bacilli	Lactobacillales	Streptococcaceae	Streptococcus	Streptococcus_sp002300045	Firmicutes
RJF_MAG_00052	3365491	613	6400	56.3586	91.5493	0	84.72	3.33	Bacteria	Proteobacteria	Gammaproteobacteria	Enterobacterales	Enterobacteriaceae	Pantoea	Pantoea_agglomerans	Proteobacteria
RJF_MAG_00053	2535883	237	15979	49.6737	97.1831	5.6338	90.94	3.36	Bacteria	Firmicutes_A	Clostridia	Lachnospirales	Lachnospiraceae	Anaerobutyricum		Firmicutes
RJF_MAG_00054	1605951	174	11719	51.5488	95.7746	4.22535	92.28	1.93	Bacteria	Firmicutes	Bacilli	Lactobacillales	Lactobacillaceae	Limosilactobacillus	Limosilactobacillus_ingluviei	Firmicutes
RJF_MAG_00055	2903791	178	22007	48.6952	94.3662	4.22535	85	2.54	Bacteria	Bacteroidota	Bacteroidia	Bacteroidales	Bacteroidaceae	Bacteroides	Bacteroides_togonis	Bacteroidetes
RJF_MAG_00056	2395251	81	51401	59.0077	92.9578	2.8169	90.81	0.51	Bacteria	Bacteroidota	Bacteroidia	Bacteroidales	Bacteroidaceae	CAG-617		Bacteroidetes
RJF_MAG_00057	3487080	128	41930	39.4721	95.7746	5.6338	92.99	0.76	Bacteria	Bacteroidota	Bacteroidia	Bacteroidales	Bacteroidaceae	Phocaeicola		Bacteroidetes
RJF_MAG_00058	2955669	110	35803	49.8697	92.9578	2.8169	93.31	0.77	Bacteria	Bacteroidota	Bacteroidia	Bacteroidales	Tannerellaceae	Parabacteroides	Parabacteroides_sp900552415	Bacteroidetes
RJF_MAG_00059	2488874	325	9255	52.2875	94.3662	4.22535	85.56	2.02	Bacteria	Bacteroidota	Bacteroidia	Bacteroidales	Bacteroidaceae	Prevotella		Bacteroidetes
RJF_MAG_00060	1598945	84	28528	31.6197	94.3662	4.22535	100	0	Bacteria	Firmicutes	Bacilli	RFN20	CAG-449			Tenericutes
RJF_MAG_00061	2032547	81	41932	36.815	92.9578	2.8169	88.03	0.85	Bacteria	Cyanobacteria	Vampirovibrionia	Gastranaerophilales	Gastranaerophilaceae	CAG-306		Firmicutes
RJF_MAG_00062	1641844	297	6007	26.5443	95.7746	5.6338	87.37	3.87	Bacteria	Firmicutes_A	Clostridia	Peptostreptococcales	Peptostreptococcaceae	Romboutsia		Firmicutes
RJF_MAG_00063	1400917	169	11667	40.7276	92.9578	2.8169	90.35	1.48	Bacteria	Firmicutes	Bacilli	Lactobacillales	Lactobacillaceae	Limosilactobacillus	Limosilactobacillus_vaginalis	Firmicutes
RJF_MAG_00064	1955951	33	81718	49.4079	88.7324	0	92.62	0.48	Bacteria	Bacteroidota	Bacteroidia	Bacteroidales	UBA932	RC9		Bacteroidetes
RJF_MAG_00065	2143749	30	86082	57.2713	88.7324	0	86.06	0.96	Bacteria	Bacteroidota	Bacteroidia	Bacteroidales	Rikenellaceae	Alistipes	Alistipes_sp900546065	Bacteroidetes
RJF_MAG_00066	2558255	75	49950	51.9782	94.3662	5.6338	93.53	0.86	Bacteria	Bacteroidota	Bacteroidia	Bacteroidales	Bacteroidaceae	Prevotella		Bacteroidetes
RJF_MAG_00067	1494848	12	138866	45.4805	90.1409	1.40845	87.91	0.37	Bacteria	Proteobacteria	Alphaproteobacteria	RF32	CAG-239	CAG-267		Proteobacteria
RJF_MAG_00068	2176859	111	30042	29.7964	94.3662	5.6338	98.11	3.91	Bacteria	Firmicutes	Bacilli	Erysipelotrichales	Erysipelatoclostridiaceae	UBA3379	UBA3379_sp002359025	Firmicutes
RJF_MAG_00069	2037515	297	8095	32.1865	88.7324	0	88.71	5.32	Bacteria	Deferribacterota	Deferribacteres	Deferribacterales	Mucispirillaceae	Mucispirillum		Deferribacteres
RJF_MAG_00070	1769112	167	15151	38.5317	88.7324	0	92.64	0.47	Bacteria	Campylobacterota	Campylobacteria	Campylobacterales	Helicobacteraceae	Helicobacter_C	Helicobacter_C_magdeburgensis	Proteobacteria
RJF_MAG_00071	1561263	125	17869	34.5626	88.7324	0	94.79	0.94	Bacteria	Firmicutes	Bacilli	Erysipelotrichales	Erysipelotrichaceae	Faecalitalea	Faecalitalea_cylindroides	Firmicutes
RJF_MAG_00072	1434944	135	16044	27.7523	91.5493	2.8169	78.68	2.13	Bacteria	Firmicutes_A	Clostridia	TANB77	CAG-508	CAG-354		Firmicutes
RJF_MAG_00073	3570361	400	13007	51.5184	90.1409	1.40845	81.75	1.6	Bacteria	Proteobacteria	Gammaproteobacteria	Enterobacterales	Enterobacteriaceae	Escherichia	Escherichia_flexneri	Proteobacteria
RJF_MAG_00074	1695796	303	6021	33.7452	88.7324	0	72.3	3.04	Bacteria	Firmicutes	Bacilli	Haloplasmatales	Turicibacteraceae	Turicibacter		Firmicutes
RJF_MAG_00075	2961524	436	8286	28.1426	91.5493	2.8169	88.15	5.85	Bacteria	Firmicutes_A	Clostridia	Clostridiales	Clostridiaceae	Clostridium		Firmicutes
RJF_MAG_00076	2917311	128	35777	47.8381	91.5493	4.22535	96.76	0.22	Bacteria	Bacteroidota	Bacteroidia	Bacteroidales	Bacteroidaceae	Prevotella	Prevotella_sp000433175	Bacteroidetes
RJF_MAG_00077	2573657	30	103789	52.8518	88.7324	1.40845	96.23	0.38	Bacteria	Bacteroidota	Bacteroidia	Bacteroidales	Barnesiellaceae	Barnesiella	Barnesiella_viscericola	Bacteroidetes
RJF_MAG_00078	1892029	160	16405	44.8395	88.7324	1.40845	94.29	1.52	Bacteria	Firmicutes_C	Negativicutes	Veillonellales	Veillonellaceae	Veillonella_A	Veillonella_A_magna	Firmicutes
RJF_MAG_00079	2018342	74	39950	51.8516	97.1831	9.85915	94.56	2.3	Bacteria	Firmicutes_A	Clostridia	Oscillospirales	Ruminococcaceae	Fournierella		Firmicutes
RJF_MAG_00080	1555452	104	21986	41.0539	88.7324	1.40845	95.36	0.64	Bacteria	Firmicutes	Bacilli	Lactobacillales	Lactobacillaceae	Limosilactobacillus		Firmicutes
RJF_MAG_00081	2136816	257	10171	50.8646	88.7324	1.40845	85.19	0.84	Bacteria	Firmicutes_A	Clostridia	Lachnospirales	Lachnospiraceae	UBA7182	UBA7182_sp002160135	Firmicutes
RJF_MAG_00082	2770562	84	52833	51.5002	92.9578	5.6338	95.34	0.56	Bacteria	Bacteroidota	Bacteroidia	Bacteroidales	Bacteroidaceae	Prevotella		Bacteroidetes
RJF_MAG_00083	2020606	211	12489	30.4592	87.3239	0	96.7	0	Bacteria	Firmicutes	Bacilli	Erysipelotrichales	Erysipelotrichaceae	Longicatena		Firmicutes
RJF_MAG_00084	2799311	436	7148	36.3611	95.7746	8.4507	92.22	6.52	Bacteria	Firmicutes	Bacilli	Lactobacillales	Lactobacillaceae	Lactobacillus		Firmicutes
RJF_MAG_00085	2035583	224	12455	43.5366	90.1409	2.8169	93.33	1.5	Bacteria	Firmicutes	Bacilli	Erysipelotrichales	Erysipelotrichaceae	Bulleidia		Firmicutes
RJF_MAG_00086	933217	44	28407	45.4026	85.9155	0	89.01	1.1	Bacteria	Proteobacteria	Alphaproteobacteria	Rs-D84	Rs-D84	Rs-D84	Rs-D84_sp900546185	Proteobacteria
RJF_MAG_00087	1652750	77	29365	43.7362	88.7324	2.8169	89.71	0.28	Bacteria	Firmicutes_A	Clostridia_A	Christensenellales	UBA3700			Firmicutes
RJF_MAG_00088	1448955	274	5798	50.3142	88.7324	2.8169	74.41	1.56	Bacteria	Firmicutes_A	Clostridia	Lachnospirales	Lachnospiraceae	Dorea		Firmicutes
RJF_MAG_00089	2734747	119	33919	53.1816	87.3239	1.40845	86.06	0.12	Bacteria	Bacteroidota	Bacteroidia	Bacteroidales	Bacteroidaceae	Bacteroides	Bacteroides_massiliensis	Bacteroidetes
RJF_MAG_00090	2136644	315	8017	50.6158	90.1409	4.22535	83.64	2.44	Bacteria	Bacteroidota	Bacteroidia	Bacteroidales	Bacteroidaceae	Prevotella	Prevotella_sp000431975	Bacteroidetes
RJF_MAG_00091	2681240	179	24015	53.5045	90.1409	4.22535	93.89	2.16	Bacteria	Bacteroidota	Bacteroidia	Bacteroidales	UBA932	CAG-831	CAG-831_sp000432775	Bacteroidetes
RJF_MAG_00092	2200362	410	5738	27.602	90.1409	2.8169	80.65	11.34	Bacteria	Firmicutes_A	Clostridia	Peptostreptococcales	Peptostreptococcaceae	GCA-900066495	GCA-900066495_sp900545985	Firmicutes
RJF_MAG_00093	2980976	96	45599	49.846	88.7324	4.22535	93.56	0.65	Bacteria	Bacteroidota	Bacteroidia	Bacteroidales	Bacteroidaceae	Bacteroides	Bacteroides_sp002160055	Bacteroidetes
RJF_MAG_00094	1759699	25	109153	51.5786	87.3239	2.8169	80.35	0.16	Bacteria	Bacteroidota	Bacteroidia	Bacteroidales	UBA932	RC9		Bacteroidetes
RJF_MAG_00095	2200313	418	5627	33.802	90.1409	5.6338	80.23	3.36	Bacteria	Firmicutes_A	Clostridia	Lachnospirales	Cellulosilyticaceae	Cellulosilyticum		Firmicutes
RJF_MAG_00096	3128736	309	13808	63.3321	85.9155	1.40845	91.67	0.78	Bacteria	Actinobacteriota	Actinomycetia	Actinomycetales	Brevibacteriaceae	Brevibacterium	Brevibacterium_aurantiacum	Actinobacteria
RJF_MAG_00097	1869390	19	104963	55.8047	83.0986	0	73.98	0	Bacteria	Desulfobacterota	Desulfovibrionia	Desulfovibrionales	Desulfovibrionaceae	Desulfovibrio	Desulfovibrio_sp002159665	Proteobacteria
RJF_MAG_00098	2737609	83	59780	49.4698	85.9155	2.8169	97.38	0.78	Bacteria	Bacteroidota	Bacteroidia	Bacteroidales	Bacteroidaceae	Prevotella		Bacteroidetes
RJF_MAG_00099	1321635	167	9875	27.0881	84.507	1.40845	90.17	3.37	Bacteria	Firmicutes	Bacilli	RF39	CAG-611	CAG-451		Firmicutes
RJF_MAG_00100	1177211	153	9560	30.4984	84.507	1.40845	79.78	6.74	Bacteria	Firmicutes	Bacilli	RF39	CAG-822	CAG-822		Firmicutes
RJF_MAG_00101	1820252	330	6236	27.8319	90.1409	4.22535	81.04	9.45	Bacteria	Firmicutes_A	Clostridia	Clostridiales	Clostridiaceae	Clostridium		Firmicutes
RJF_MAG_00102	888660	209	4224	40.6286	84.507	1.40845	66.27	3.4	Bacteria	Firmicutes	Bacilli	Lactobacillales	Lactobacillaceae	Ligilactobacillus	Ligilactobacillus_aviarius	Firmicutes
RJF_MAG_00103	1210222	209	6478	34.9682	85.9155	2.8169	81.8	2.6	Bacteria	Firmicutes	Bacilli	Lactobacillales	Lactobacillaceae	Lactobacillus	Lactobacillus_johnsonii	Firmicutes
RJF_MAG_00104	2427041	479	5441	69.3734	88.7324	5.6338	79.39	2.19	Bacteria	Actinobacteriota	Actinomycetia	Actinomycetales	Dermabacteraceae	Brachybacterium		Actinobacteria
RJF_MAG_00105	3465466	456	9168	48.0721	88.7324	5.6338	88.84	9.07	Bacteria	Firmicutes_A	Clostridia	Lachnospirales	Lachnospiraceae	Fusicatenibacter	Fusicatenibacter_sp900543115	Firmicutes
RJF_MAG_00106	2877197	471	7095	45.8041	90.1409	7.04225	78.1	2.06	Bacteria	Bacteroidota	Bacteroidia	Bacteroidales	Bacteroidaceae	Phocaeicola	Phocaeicola_sp002161565	Bacteroidetes
RJF_MAG_00107	2683070	335	9880	50.4982	83.0986	1.40845	84.17	0.46	Bacteria	Bacteroidota	Bacteroidia	Bacteroidales	Bacteroidaceae	Prevotella	Prevotella_sp900554545	Bacteroidetes
RJF_MAG_00108	2210909	333	7563	53.6886	87.3239	5.6338	76.46	1.23	Bacteria	Bacteroidota	Bacteroidia	Bacteroidales	Bacteroidaceae	Bacteroides		Bacteroidetes
RJF_MAG_00109	2388246	29	146113	52.908	84.507	2.8169	98.66	0.25	Bacteria	Bacteroidota	Bacteroidia	Bacteroidales	Bacteroidaceae			Bacteroidetes
RJF_MAG_00110	2060178	300	8154	54.164	84.507	2.8169	90.07	2.87	Bacteria	Firmicutes_C	Negativicutes	Veillonellales	Megasphaeraceae	Megasphaera	Megasphaera_stantonii	Firmicutes
RJF_MAG_00111	1244264	161	9761	34.6922	84.507	2.8169	85.96	0.56	Bacteria	Firmicutes	Bacilli	RF39	CAG-611	CAG-988	CAG-988_sp003149915	Firmicutes
RJF_MAG_00112	1202548	23	92159	29.8569	81.579	0	81.6	0	Archaea	Methanobacteriota	Methanobacteria	Methanobacteriales	Methanobacteriaceae	Methanobrevibacter_A	Methanobrevibacter_A_woesei	Euryarchaeota
RJF_MAG_00113	1870755	267	8730	59.2351	85.5263	3.94737	87.83	5.65	Archaea	Thermoplasmatota	Thermoplasmata	Methanomassiliicoccales	Methanomethylophilaceae	UBA71		Euryarchaeota
RJF_MAG_00114	1658993	79	28474	58.2841	84.507	4.22535	72.02	0	Bacteria	Bacteroidota	Bacteroidia	Bacteroidales	Bacteroidaceae			Bacteroidetes
RJF_MAG_00115	3217270	95	89260	27.6202	81.6901	1.40845	61.2	0	Bacteria	Firmicutes_A	Clostridia	Clostridiales	Clostridiaceae	Clostridium_P	Clostridium_P_perfringens	Firmicutes
RJF_MAG_00116	2060196	205	17261	50.8023	81.6901	1.40845	59.29	2.62	Bacteria	Bacteroidota	Bacteroidia	Bacteroidales	UBA932	RC9		Bacteroidetes
RJF_MAG_00117	1497495	284	5671	34.2345	81.6901	2.8169	71.28	1.79	Bacteria	Firmicutes_C	Negativicutes	Selenomonadales	Selenomonadaceae	Megamonas	Megamonas_hypermegale	Firmicutes
RJF_MAG_00118	1978557	277	8576	48.6735	85.9155	7.04225	80	1.77	Bacteria	Bacteroidota	Bacteroidia	Bacteroidales	Muribaculaceae	CAG-279	CAG-279_sp900550025	Bacteroidetes
RJF_MAG_00119	973774	9	210260	31.8908	78.8732	0	74.72	0	Bacteria	Firmicutes	Bacilli	RFN20	CAG-288	UBA7642		Firmicutes
RJF_MAG_00120	1978066	336	6663	60.1931	81.6901	2.8169	76	3.76	Bacteria	Actinobacteriota	Coriobacteriia	Coriobacteriales	Eggerthellaceae	Slackia_A		Actinobacteria
RJF_MAG_00121	2114349	237	11217	47.8354	87.3239	8.4507	81.43	0.75	Bacteria	Bacteroidota	Bacteroidia	Bacteroidales	Marinifilaceae	Odoribacter		Bacteroidetes
RJF_MAG_00122	1331843	182	8559	51.1721	80.2817	2.8169	83.15	2.41	Bacteria	Firmicutes	Bacilli	RFN20	CAG-288	UBA7642		Firmicutes
RJF_MAG_00123	1431369	275	5586	60.0195	81.6901	4.22535	75.03	2.6	Bacteria	Bacteroidota	Bacteroidia	Bacteroidales	Rikenellaceae	Tidjanibacter		Bacteroidetes
RJF_MAG_00124	1805155	393	4823	58.0891	80.2817	2.8169	63.24	0.96	Bacteria	Actinobacteriota	Actinomycetia	Mycobacteriales	Mycobacteriaceae	Corynebacterium		Actinobacteria
RJF_MAG_00125	1762441	301	6863	46.0612	81.6901	4.22535	73	6.62	Bacteria	Bacteroidota	Bacteroidia	Bacteroidales	UBA932	UBA1232		Bacteroidetes
RJF_MAG_00126	904446	202	4531	52.2995	77.4648	1.40845	63.02	2.36	Bacteria	Firmicutes	Bacilli	Lactobacillales	Lactobacillaceae	Limosilactobacillus		Firmicutes
RJF_MAG_00127	2257074	157	19377	48.1824	78.8732	2.8169	87.99	0.62	Bacteria	Bacteroidota	Bacteroidia	Bacteroidales	Bacteroidaceae	UBA6398	UBA6398_sp900550635	Bacteroidetes
RJF_MAG_00128	2388897	366	7566	32.6525	78.8732	2.8169	86.26	5.03	Bacteria	Firmicutes_A	Clostridia	Lachnospirales	Lachnospiraceae	UMGS680		Firmicutes
RJF_MAG_00129	827398	183	4524	32.7718	78.8732	2.8169	58.47	2.79	Bacteria	Firmicutes	Bacilli	Lactobacillales	Lactobacillaceae	Ligilactobacillus	Ligilactobacillus_salivarius	Firmicutes
RJF_MAG_00130	3764417	751	5261	64.7381	81.6901	5.6338	76.79	4.1	Bacteria	Actinobacteriota	Actinomycetia	Mycobacteriales	Mycobacteriaceae	Rhodococcus	Rhodococcus_fascians	Actinobacteria
RJF_MAG_00131	2137279	407	5791	47.6716	83.0986	7.04225	69.8	6.64	Bacteria	Bacteroidota	Bacteroidia	Bacteroidales	Muribaculaceae	CAG-279	CAG-279_sp900541555	Bacteroidetes
RJF_MAG_00132	1119711	215	5599	60.7482	76.3158	1.31579	77.3	1.61	Archaea	Thermoplasmatota	Thermoplasmata	Methanomassiliicoccales	Methanomethylophilaceae	UBA71	UBA71_sp006954425	Euryarchaeota
RJF_MAG_00133	1161937	229	5514	65.3209	77.4648	2.8169	61.23	2.62	Bacteria	Actinobacteriota	Coriobacteriia	Coriobacteriales	Coriobacteriaceae			Actinobacteria
RJF_MAG_00134	699197	8	128302	52.8157	76.0563	1.40845	63.74	0.85	Bacteria	Patescibacteria	Saccharimonadia	Saccharimonadales	Saccharimonadaceae			Candidatus Saccharibacteria
RJF_MAG_00135	1411966	261	5811	56.3962	74.6479	1.40845	72.7	0.56	Bacteria	Firmicutes_A	Clostridia	Oscillospirales	Oscillospiraceae	CAG-110		Firmicutes
RJF_MAG_00136	2082229	217	13013	48.6391	73.2394	0	76.91	1.15	Bacteria	Verrucomicrobiota	Verrucomicrobiae	Opitutales	CAG-312	CAG-312	CAG-312_sp900545715	Verrucomicrobia
RJF_MAG_00137	1071085	91	15118	49.5694	74.6479	1.40845	45.48	0.95	Bacteria	Bacteroidota	Bacteroidia	Bacteroidales	UBA932	UBA3382	UBA3382_sp002159555	Bacteroidetes
RJF_MAG_00138	2766361	443	7509	44.068	81.6901	8.4507	79.43	2.34	Bacteria	Bacteroidota	Bacteroidia	Bacteroidales	Bacteroidaceae	43-108	43-108_sp001915545	Bacteroidetes
RJF_MAG_00139	1633766	264	7386	50.5075	76.0563	2.8169	65.18	4.13	Bacteria	Bacteroidota	Bacteroidia	Bacteroidales	UBA932	RC9		Bacteroidetes
RJF_MAG_00140	1590725	331	5180	53.7269	74.6479	1.40845	66.24	0.71	Bacteria	Actinobacteriota	Actinomycetia	Mycobacteriales	Mycobacteriaceae	Corynebacterium		Actinobacteria
RJF_MAG_00141	1791078	318	5960	59.7687	74.6479	2.8169	80.1	1.4	Bacteria	Firmicutes_A	Clostridia	Oscillospirales	Oscillospiraceae	UBA9475	UBA9475_sp002161675	Firmicutes
RJF_MAG_00142	1836903	34	61827	50.2412	71.831	1.40845	77.25	0	Bacteria	Bacteroidota	Bacteroidia	Bacteroidales	UBA932	RC9		Bacteroidetes
RJF_MAG_00143	1105191	258	4302	60.782	71.831	1.40845	46.96	0.03	Bacteria	Desulfobacterota	Desulfovibrionia	Desulfovibrionales	Desulfovibrionaceae	Desulfovibrio		Proteobacteria
RJF_MAG_00144	835597	208	4044	37.3751	74.6479	4.22535	64.75	6.26	Bacteria	Firmicutes	Bacilli	Lactobacillales	Lactobacillaceae	Lactobacillus		Firmicutes
RJF_MAG_00145	1904821	351	6354	47.4568	73.2394	2.8169	68.72	1.71	Bacteria	Firmicutes_A	Clostridia	Lachnospirales	Lachnospiraceae	Mediterraneibacter	Mediterraneibacter_sp002159505	Firmicutes
RJF_MAG_00146	1331300	313	4266	50.6382	74.6479	5.6338	66.58	2.09	Bacteria	Firmicutes_A	Clostridia	Oscillospirales	Acutalibacteraceae	CAG-180		Firmicutes
RJF_MAG_00147	1317823	120	17615	29.0188	70.4225	1.40845	88.46	0.72	Bacteria	Firmicutes	Bacilli	RF39	CAG-611	CAG-877		Tenericutes
RJF_MAG_00148	1021327	196	5846	27.4492	70.4225	1.40845	71.26	7.2	Bacteria	Firmicutes	Bacilli	RF39	CAG-611	CAG-451		Tenericutes
RJF_MAG_00149	1420803	320	4369	60.4379	70.4225	2.8169	56.56	1.64	Bacteria	Actinobacteriota	Actinomycetia	Actinomycetales	Actinomycetaceae	Gleimia		Actinobacteria
RJF_MAG_00150	3334146	597	6384	31.2836	71.831	4.22535	54.32	3.83	Bacteria	Firmicutes_A	Clostridia	Lachnospirales	Cellulosilyticaceae	Niameybacter		Firmicutes
RJF_MAG_00151	1713683	88	31305	44.7862	69.0141	1.40845	95.02	0.54	Bacteria	Firmicutes	Bacilli	Lactobacillales	Lactobacillaceae	Limosilactobacillus		Firmicutes
RJF_MAG_00152	3150095	512	6947	45.6138	73.2394	5.6338	82.28	3.53	Bacteria	Firmicutes_A	Clostridia	Lachnospirales	Lachnospiraceae	Blautia		Firmicutes
RJF_MAG_00153	2962971	450	8003	42.6169	70.4225	1.40845	89	13.25	Bacteria	Firmicutes	Bacilli	Bacillales	Planococcaceae	Lysinibacillus_B	Lysinibacillus_B_sp002359075	Firmicutes
RJF_MAG_00154	3187237	556	6369	37.3853	66.1972	0	81.02	3.94	Bacteria	Firmicutes	Bacilli	Bacillales	Planococcaceae	Lysinibacillus		Firmicutes
RJF_MAG_00155	1872992	111	25915	35.4041	67.6056	1.40845	93.26	0.66	Bacteria	Firmicutes	Bacilli	Lactobacillales	Enterococcaceae	Enterococcus_E		Firmicutes
RJF_MAG_00156	1581504	174	11769	50.2464	70.4225	4.22535	93.69	2.67	Bacteria	Firmicutes	Bacilli	Lactobacillales	Lactobacillaceae	Limosilactobacillus	Limosilactobacillus_oris	Firmicutes
RJF_MAG_00158	2209798	236	12265	49.9371	66.1972	1.40845	81.88	0.98	Bacteria	Bacteroidota	Bacteroidia	Bacteroidales	UBA932	RC9		Bacteroidetes
RJF_MAG_00159	1769612	155	14703	46.5257	69.0141	5.6338	51.63	1.25	Bacteria	Bacteroidota	Bacteroidia	Bacteroidales	Bacteroidaceae	Phocaeicola	Phocaeicola_salanitronis	Bacteroidetes
RJF_MAG_00160	982997	190	5530	28.0519	69.0141	5.6338	58.55	5.19	Bacteria	Firmicutes_A	Clostridia	TANB77	CAG-508	CAG-354	CAG-354_sp001915925	Firmicutes
RJF_MAG_00161	643817	127	5393	27.1482	66.1972	2.8169	40.41	0.84	Bacteria	Firmicutes_A	Clostridia	TANB77	CAG-508	CAG-269		Firmicutes
RJF_MAG_00162	951568	178	5807	61.9898	69.0141	5.6338	46.85	2.41	Bacteria	Firmicutes_A	Clostridia	Oscillospirales	Acutalibacteraceae	Acutalibacter	Acutalibacter_sp000435395	Firmicutes
RJF_MAG_00163	2038428	341	7213	47.4219	71.831	8.4507	75.95	7.97	Bacteria	Proteobacteria	Gammaproteobacteria	Burkholderiales	Burkholderiaceae	CAG-521		Proteobacteria
RJF_MAG_00164	1197162	284	4241	62.9237	63.3803	1.40845	50.42	0.16	Bacteria	Bacteroidota	Bacteroidia	Bacteroidales	Rikenellaceae	Alistipes	Alistipes_sp900290115	Bacteroidetes
RJF_MAG_00165	653597	123	5743	47.6493	66.1972	4.22535	52.28	2.56	Bacteria	Patescibacteria	Saccharimonadia	Saccharimonadales	Saccharimonadaceae	UBA1103		Candidatus Saccharibacteria
RJF_MAG_00166	623518	96	8013	46.0877	63.3803	2.8169	50.47	2.56	Bacteria	Patescibacteria	Saccharimonadia	Saccharimonadales	Saccharimonadaceae	UBA1103		Candidatus Saccharibacteria
RJF_MAG_00167	1640406	386	4268	46.506	61.9718	1.40845	46.28	1.95	Bacteria	Bacteroidota	Bacteroidia	Bacteroidales	Muribaculaceae	CAG-279	CAG-279_sp900544305	Bacteroidetes
RJF_MAG_00168	3038338	291	13355	48.7325	63.3803	2.8169	84.53	2.92	Bacteria	Firmicutes_A	Clostridia	Lachnospirales	Lachnospiraceae	Mediterraneibacter		Firmicutes
RJF_MAG_00169	1463685	83	27342	39.6664	67.6056	7.04225	95.58	1.36	Bacteria	Firmicutes	Bacilli	Lactobacillales	Lactobacillaceae	Limosilactobacillus		Firmicutes
RJF_MAG_00170	2705292	224	15918	33.4012	63.3803	4.22535	92.18	4.83	Bacteria	Firmicutes_A	Clostridia	Lachnospirales	Lachnospiraceae	UMGS680		Firmicutes
RJF_MAG_00172	1226518	343	3394	61.6015	64.7887	5.6338	35.77	1.74	Bacteria	Firmicutes_A	Clostridia	Oscillospirales	Oscillospiraceae	Lawsonibacter		Firmicutes
RJF_MAG_00173	553850	155	3447	47.3778	61.9718	4.22535	36.75	0.81	Bacteria	Firmicutes_C	Negativicutes	Acidaminococcales	Acidaminococcaceae	Phascolarctobacterium	Phascolarctobacterium_sp000436095	Firmicutes
RJF_MAG_00174	965747	206	4914	38.8566	60.5634	2.8169	63.1	1.22	Bacteria	Firmicutes	Bacilli	Lactobacillales	Lactobacillaceae	Limosilactobacillus	Limosilactobacillus_reuteri	Firmicutes
RJF_MAG_00175	496479	90	6058	56.065	63.3803	5.6338	42.2	1.03	Bacteria	Patescibacteria	Saccharimonadia	Saccharimonadales	Saccharimonadaceae	UBA2866		Candidatus Saccharibacteria
RJF_MAG_00177	1686205	384	4504	56.6401	63.3803	7.04225	52.17	3.19	Bacteria	Firmicutes_A	Clostridia	Oscillospirales	Oscillospiraceae	CAG-110		Firmicutes
RJF_MAG_00178	1445135	284	5598	50.55	61.9718	5.6338	50.77	5.53	Bacteria	Bacteroidota	Bacteroidia	Bacteroidales	UBA932	CAG-831		Bacteroidetes
RJF_MAG_00179	1506635	368	4053	36.6786	64.7887	8.4507	68.3	8.1	Bacteria	Firmicutes	Bacilli	Lactobacillales	Enterococcaceae	Enterococcus_E	Enterococcus_E_cecorum	Firmicutes
RJF_MAG_00180	546442	17	51668	48.5526	54.9296	0	14.52	0	Bacteria	Bacteroidota	Bacteroidia	Bacteroidales				Bacteroidetes
RJF_MAG_00181	799569	197	3922	64.6148	59.1549	4.22535	44.08	0.72	Bacteria	Actinobacteriota	Coriobacteriia	Coriobacteriales	Eggerthellaceae	UMGS1293		Actinobacteria
RJF_MAG_00182	1666876	347	5127	44.5885	59.1549	4.22535	67.93	6.8	Bacteria	Firmicutes	Bacilli	Erysipelotrichales	Erysipelotrichaceae			Firmicutes
RJF_MAG_00183	1567154	244	6964	47.3009	60.5634	5.6338	78.71	2.63	Bacteria	Firmicutes_A	Clostridia	Lachnospirales	Lachnospiraceae	Mediterraneibacter		Firmicutes
RJF_MAG_00184	2525500	378	8444	51.0751	61.9718	7.04225	86.35	4.87	Bacteria	Firmicutes_A	Clostridia	Lachnospirales	Lachnospiraceae	Mediterraneibacter	Mediterraneibacter_sp002314255	Firmicutes
RJF_MAG_00185	1739866	188	12716	29.6209	57.7465	4.22535	84.8	6.36	Bacteria	Firmicutes	Bacilli	RF39	CAG-611	CAG-877		Tenericutes
RJF_MAG_00186	596158	155	3713	47.9505	60.5634	7.04225	37.08	5.59	Bacteria	Patescibacteria	Saccharimonadia	Saccharimonadales	Saccharimonadaceae	UBA1103		Candidatus Saccharibacteria
RJF_MAG_00187	1364907	282	5133	46.5248	61.9718	8.4507	62.07	1.57	Bacteria	Spirochaetota	Spirochaetia	Sphaerochaetales	Sphaerochaetaceae			Spirochaetes
RJF_MAG_00188	395544	117	3299	60.496	50.7042	0	27.43	0	Bacteria	Synergistota	Synergistia	Synergistales	Synergistaceae	An23	An23_sp900544635	Synergistetes
RJF_MAG_00189	1080750	268	4050	67.7397	52.1127	1.40845	37.9	0.59	Bacteria	Actinobacteriota	Actinomycetia	Mycobacteriales	Mycobacteriaceae	Dietzia		Actinobacteria
RJF_MAG_00190	2269983	423	5693	51.0086	50.7042	1.40845	80.54	4.72	Bacteria	Bacteroidota	Bacteroidia	Bacteroidales	Tannerellaceae	Parabacteroides		Bacteroidetes
RJF_MAG_00191	1345252	278	5341	58.6153	53.5211	5.6338	41.57	2.64	Bacteria	Firmicutes_A	Clostridia_A	Christensenellales	Borkfalkiaceae	UMGS1004		Firmicutes
RJF_MAG_00192	637517	140	4743	46.0801	52.1127	4.22535	37.09	3.5	Bacteria	Patescibacteria	Saccharimonadia	Saccharimonadales	Saccharimonadaceae	UBA1103		Candidatus Saccharibacteria
RJF_MAG_00193	846607	210	3812	46.0673	53.5211	5.6338	23.27	2.8	Bacteria	Firmicutes_A	Clostridia	Oscillospirales	Ruminococcaceae			Firmicutes
RJF_MAG_00194	1666267	372	4621	51.6991	53.5211	5.6338	51.41	5.95	Bacteria	Bacteroidota	Bacteroidia	Bacteroidales	UBA932	RC9		Bacteroidetes
RJF_MAG_00195	1646472	360	4728	41.443	52.1127	4.22535	70.27	8.8	Bacteria	Firmicutes	Bacilli	Staphylococcales	Salinicoccaceae	Jeotgalicoccus		Firmicutes
RJF_MAG_00196	1814397	355	5409	51.9985	50.7042	4.22535	57.13	6.03	Bacteria	Firmicutes_A	Clostridia	Lachnospirales	Lachnospiraceae	Mediterraneibacter	Mediterraneibacter_sp002161355	Firmicutes
RJF_MAG_00197	1564150	426	3708	63.1512	52.1127	7.04225	66.54	6.59	Bacteria	Firmicutes_A	Clostridia	Oscillospirales	Ruminococcaceae	Faecalibacterium		Firmicutes

## Sheet: Supplementary Table 2c
MAG	GBM	GBM_Description	RJF1502299	RJF1502298	RJF1511523	RJF1511522	RJF1511572	RJF1560530	RJF1560531	RJF1560532	RJF18F009	RJF1511518	RJF18F002	RJF18F001	RJF18F004	RJF1511514	RJF18F003	RJF18F006	RJF18F005	RJF18F008	RJF18F007	RJF18F011	RJF18F010	RJF1560519	RJF18F013	RJF18F012	RJF18F015	RJF18F014	RJF18F017	RJF18F016	RJF18F019	RJF18F018	RJF18F020	RJF18F022	RJF18F021	RJF1560510	RJF1560511	RJF1511538	RJF1511578	RJF18F024	RJF18F023	RJF18F026	RJF18F025	RJF1511574	RJF18F028	RJF18F027	RJF18F029
RJF_MAG_00001	MGB006	Glutamate synthesis I	0	0	0	0	0	1	0	0	0	0	0	0	0	0	0	1	0	0	0	0	0	0	0	0	0	0	0	0	0	1	0	0	0	0	0	1	0	0	0	1	0	0	0	0	0
RJF_MAG_00001	MGB007	Glutamate synthesis II	0	0	0	0	0	1	0	0	0	0	0	0	0	0	0	1	0	0	0	0	0	0	0	0	0	0	0	0	0	1	0	0	0	0	0	0	0	0	0	0	0	0	0	0	0
RJF_MAG_00001	MGB029	ClpB (ATP-dependent chaperone protein)	0	0	0	0	0	1	0	0	0	0	0	0	0	0	0	1	0	0	0	0	0	0	0	0	0	0	0	0	0	1	0	0	0	0	0	0	0	0	0	1	0	0	0	0	0
RJF_MAG_00001	MGB031	17-beta-Estradiol degradation	0	0	0	0	0	1	0	0	0	0	0	0	0	0	0	1	0	0	0	0	0	0	0	0	0	0	0	0	0	1	0	0	0	0	0	0	0	0	0	1	0	0	0	0	0
RJF_MAG_00001	MGB033	Quinolinic acid degradation	0	0	0	0	0	1	0	0	0	0	0	0	0	0	0	1	0	0	0	0	0	0	0	0	0	0	0	0	0	1	0	0	0	0	0	0	0	0	0	0	0	0	0	0	0
RJF_MAG_00001	MGB036	S-Adenosylmethionine (SAM) synthesis	0	0	0	0	0	1	0	0	0	0	0	0	0	0	0	1	0	0	0	0	0	0	0	0	0	0	0	0	0	1	0	0	0	0	0	1	0	0	0	1	0	0	0	0	0
RJF_MAG_00001	MGB038	Inositol degradation	0	0	0	0	0	1	0	0	0	0	0	0	0	0	0	1	0	0	0	0	0	0	0	0	0	0	0	0	0	1	0	0	0	0	0	1	0	0	0	1	0	0	0	0	0
RJF_MAG_00001	MGB043	Acetate synthesis I	0	0	0	0	0	1	0	0	0	0	0	0	0	0	0	1	0	0	0	0	0	0	0	0	0	0	0	0	0	1	0	0	0	0	0	0	0	0	0	0	0	0	0	0	0
RJF_MAG_00001	MGB047	Acetate degradation	0	0	0	0	0	1	0	0	0	0	0	0	0	0	0	1	0	0	0	0	0	0	0	0	0	0	0	0	0	1	0	0	0	0	0	0	0	0	0	0	0	0	0	0	0
RJF_MAG_00002	MGB005	Tryptophan synthesis	1	0	1	0	0	1	0	0	0	1	0	0	0	0	1	1	0	0	0	0	0	0	1	0	1	0	0	0	0	1	0	0	0	0	0	0	1	0	0	1	0	0	0	0	0
RJF_MAG_00002	MGB006	Glutamate synthesis I	1	0	1	0	0	1	0	0	0	1	0	0	0	0	1	1	0	0	0	0	0	0	1	0	0	0	0	0	0	1	0	0	0	0	0	0	1	0	0	1	0	0	0	0	0
RJF_MAG_00002	MGB007	Glutamate synthesis II	1	0	1	0	0	1	0	0	0	1	0	0	0	0	1	1	0	0	0	0	0	0	1	0	0	0	0	0	0	1	0	0	0	0	0	0	1	0	0	0	0	0	0	0	0
RJF_MAG_00002	MGB015	p-Cresol synthesis	1	0	1	0	0	1	0	0	0	1	0	0	0	0	1	1	0	0	0	0	0	0	1	0	0	0	0	0	0	1	0	0	1	0	0	0	1	0	0	0	0	0	0	0	0
RJF_MAG_00002	MGB029	ClpB (ATP-dependent chaperone protein)	0	0	1	0	0	1	0	0	0	1	0	0	0	0	1	1	0	0	0	0	0	0	1	0	1	0	0	0	0	1	0	0	0	0	0	1	1	0	0	1	0	0	0	0	0
RJF_MAG_00002	MGB032	Quinolinic acid synthesis	1	0	1	0	0	1	0	0	0	1	0	0	0	0	1	1	0	0	0	0	0	0	1	0	0	0	0	0	0	1	0	0	1	0	0	0	1	0	0	0	0	0	0	0	0
RJF_MAG_00002	MGB033	Quinolinic acid degradation	0	0	1	0	0	1	0	0	0	1	0	0	0	0	1	1	0	0	0	0	0	0	1	0	0	0	0	0	0	1	0	0	0	0	0	0	1	0	0	0	0	0	0	0	0
RJF_MAG_00002	MGB036	S-Adenosylmethionine (SAM) synthesis	0	0	1	0	0	1	0	0	0	1	0	0	0	0	1	1	0	0	0	0	0	0	1	0	0	0	0	0	0	1	0	0	0	0	0	0	1	0	0	0	0	0	0	0	0
RJF_MAG_00002	MGB038	Inositol degradation	0	0	1	0	0	1	0	0	0	1	0	0	1	0	1	1	0	0	0	0	0	0	1	0	0	0	0	0	0	1	0	0	0	0	0	0	1	0	0	0	0	0	0	0	0
RJF_MAG_00002	MGB040	Menaquinone synthesis (vitamin K2) I	0	0	1	0	0	1	0	0	0	1	0	0	0	0	1	1	0	0	0	0	0	0	1	0	0	0	0	0	0	1	0	0	0	0	0	0	1	0	0	0	0	0	0	0	0
RJF_MAG_00002	MGB043	Acetate synthesis I	0	0	1	0	0	1	0	0	0	1	0	0	0	0	1	0	0	0	0	0	0	0	1	0	0	0	0	0	0	1	0	0	0	0	0	0	1	0	0	0	0	0	0	0	0
RJF_MAG_00002	MGB047	Acetate degradation	1	0	1	0	0	1	0	0	0	1	0	0	0	0	1	1	0	0	0	0	0	0	1	0	1	0	0	0	0	1	0	0	0	0	0	0	1	0	0	0	0	0	0	0	0
RJF_MAG_00002	MGB055	Propionate synthesis III	0	0	1	0	0	1	0	0	0	1	0	0	0	0	1	1	0	0	0	0	0	0	1	0	0	0	0	0	0	1	0	0	0	0	0	0	1	0	0	0	0	0	0	0	0
RJF_MAG_00003	MGB005	Tryptophan synthesis	0	0	1	0	0	0	0	0	0	0	0	0	0	0	0	0	1	0	1	1	1	0	0	0	1	0	0	0	1	1	1	0	1	0	0	0	0	1	1	0	0	0	0	0	1
RJF_MAG_00003	MGB006	Glutamate synthesis I	0	0	1	0	0	0	1	0	0	0	0	0	1	0	0	1	1	1	1	1	1	1	0	0	1	0	0	0	1	1	1	0	1	0	0	1	0	1	1	0	1	0	0	1	1
RJF_MAG_00003	MGB007	Glutamate synthesis II	0	0	1	0	0	0	1	0	0	0	0	0	1	1	0	0	1	1	1	1	1	1	0	0	1	0	0	1	1	1	1	0	1	0	0	0	0	1	1	0	0	0	0	0	1
RJF_MAG_00003	MGB019	GABA degradation	0	0	1	0	0	0	1	0	0	0	0	0	1	1	1	0	1	1	1	1	1	1	0	0	1	0	0	0	1	1	1	0	1	0	0	0	0	1	1	0	1	0	0	0	1
RJF_MAG_00003	MGB026	Nitric oxide synthesis II (nitrite reductase)	0	0	1	0	0	0	1	0	1	0	0	1	1	1	0	0	1	1	1	1	1	0	0	0	1	0	0	0	1	1	1	0	1	1	0	0	0	1	1	0	1	0	0	0	1
RJF_MAG_00003	MGB028	Nitric oxide degradation II (NO reductase)	0	0	1	0	0	0	1	0	0	0	0	0	1	0	0	0	1	1	1	1	1	1	0	0	1	0	0	1	1	1	1	0	1	0	0	0	0	1	1	0	0	0	0	1	1
RJF_MAG_00003	MGB029	ClpB (ATP-dependent chaperone protein)	0	0	1	0	0	0	1	0	0	0	0	0	1	1	0	0	1	1	1	1	1	1	0	0	1	0	0	1	1	1	1	0	1	0	0	0	0	1	1	0	1	0	0	0	1
RJF_MAG_00003	MGB034	Isovaleric acid synthesis I (KADH pathway)	0	0	0	0	0	0	0	0	0	0	0	0	1	1	0	0	1	0	1	1	1	0	0	0	1	0	0	0	1	1	1	0	0	0	0	0	0	1	1	0	0	0	0	0	1
RJF_MAG_00003	MGB035	Isovaleric acid synthesis II (KADC pathway)	0	0	0	0	0	0	0	0	0	0	0	0	1	1	0	0	1	0	1	1	1	0	0	0	1	0	0	0	1	1	1	0	1	0	0	0	0	1	1	0	0	0	0	0	1
RJF_MAG_00003	MGB036	S-Adenosylmethionine (SAM) synthesis	0	0	1	0	0	0	1	0	0	0	0	0	1	1	0	0	1	1	1	1	1	0	0	0	1	0	0	0	1	1	1	0	1	0	0	0	0	1	1	0	1	0	0	1	1
RJF_MAG_00003	MGB038	Inositol degradation	0	0	1	0	0	0	0	0	0	0	0	0	1	0	0	0	1	0	1	1	1	0	0	0	1	0	0	0	1	1	1	0	1	0	0	0	0	1	1	0	0	0	0	1	1
RJF_MAG_00003	MGB040	Menaquinone synthesis (vitamin K2) I	0	0	1	0	0	0	1	0	0	0	0	0	1	0	0	0	1	1	1	1	1	0	0	0	1	0	0	0	1	1	1	0	1	0	0	0	0	1	1	0	0	0	0	1	1
RJF_MAG_00003	MGB043	Acetate synthesis I	0	0	1	0	0	0	1	0	0	0	0	0	0	0	0	0	1	1	1	1	1	0	0	0	1	0	0	1	1	1	1	0	1	0	0	0	0	1	1	0	0	0	0	0	1
RJF_MAG_00003	MGB047	Acetate degradation	0	0	1	0	0	0	1	0	0	0	0	0	1	1	0	1	1	1	1	1	1	0	0	0	1	0	0	0	1	1	1	0	1	0	0	0	0	1	1	0	1	0	0	1	1
RJF_MAG_00003	MGB056	Propionate degradation I	0	0	0	0	0	0	1	0	0	0	0	0	0	0	0	1	1	1	1	1	1	0	0	0	1	0	0	0	1	1	1	0	1	0	0	0	0	1	1	0	0	0	0	1	1
RJF_MAG_00004	MGB006	Glutamate synthesis I	0	0	0	1	1	0	1	0	1	0	0	0	0	0	1	0	0	1	0	0	0	0	1	1	0	1	0	1	0	0	0	0	0	0	0	0	0	0	0	0	1	1	0	0	0
RJF_MAG_00004	MGB007	Glutamate synthesis II	0	0	0	0	1	0	1	0	1	0	0	0	0	0	1	0	0	1	0	0	0	0	1	1	0	1	0	0	0	0	0	0	1	0	0	0	0	0	0	0	1	1	0	0	0
RJF_MAG_00004	MGB029	ClpB (ATP-dependent chaperone protein)	0	0	0	0	1	0	0	0	1	0	0	0	0	0	0	0	0	1	0	0	0	0	1	1	0	1	0	1	0	0	0	0	0	0	0	0	0	0	0	0	1	1	0	0	0
RJF_MAG_00004	MGB031	17-beta-Estradiol degradation	0	0	0	0	1	0	0	0	1	0	0	0	0	0	0	0	0	1	0	0	0	0	1	1	0	1	0	0	0	0	0	0	0	0	0	0	0	0	1	0	1	1	0	0	0
RJF_MAG_00004	MGB033	Quinolinic acid degradation	0	0	0	0	1	0	0	0	1	0	0	0	0	0	0	0	0	1	0	0	0	0	1	1	0	1	0	0	0	0	0	0	0	0	0	0	0	0	0	0	1	1	0	0	0
RJF_MAG_00004	MGB035	Isovaleric acid synthesis II (KADC pathway)	0	0	0	0	1	0	0	0	1	0	0	0	0	0	0	0	0	0	0	0	0	0	1	1	0	1	0	0	0	0	0	0	0	0	0	0	0	0	0	0	1	1	0	0	0
RJF_MAG_00004	MGB036	S-Adenosylmethionine (SAM) synthesis	0	0	0	1	1	0	1	0	1	0	1	0	0	0	0	1	0	1	1	0	0	0	1	1	1	1	0	1	0	1	0	0	1	0	0	0	0	0	1	0	1	1	0	1	0
RJF_MAG_00004	MGB043	Acetate synthesis I	0	0	0	1	1	0	1	0	1	0	0	0	0	0	1	0	0	1	0	0	0	0	1	1	0	1	0	1	0	0	0	0	0	0	0	0	0	0	0	0	1	1	0	0	0
RJF_MAG_00005	MGB005	Tryptophan synthesis	0	0	0	0	0	0	0	0	0	0	0	0	0	0	1	0	0	0	0	0	0	0	1	0	0	0	1	0	0	0	0	0	0	0	0	0	1	0	0	0	0	0	0	0	0
RJF_MAG_00005	MGB006	Glutamate synthesis I	0	0	1	0	0	0	0	0	0	0	0	0	0	0	1	0	0	0	0	0	0	0	1	0	1	0	1	0	0	0	0	0	0	0	0	0	1	0	0	0	0	0	0	0	0
RJF_MAG_00005	MGB007	Glutamate synthesis II	0	0	0	0	0	0	0	0	0	0	0	0	0	0	1	0	0	0	0	0	0	0	1	0	1	0	1	0	0	0	0	0	0	0	0	0	1	0	0	0	0	0	0	0	0
RJF_MAG_00005	MGB015	p-Cresol synthesis	0	0	0	0	0	1	0	0	0	0	0	0	0	0	1	0	0	0	0	0	0	0	1	0	0	0	1	0	0	1	0	0	0	0	0	0	1	0	0	1	0	0	0	0	0
RJF_MAG_00005	MGB032	Quinolinic acid synthesis	0	0	0	0	0	1	0	0	0	0	0	0	1	0	1	0	0	0	0	0	0	0	1	0	0	0	1	0	0	1	0	0	0	0	0	0	1	0	0	0	0	0	0	0	0
RJF_MAG_00005	MGB033	Quinolinic acid degradation	0	0	0	0	0	0	0	0	0	0	0	0	0	0	1	0	0	0	0	0	0	0	1	0	0	0	1	0	0	1	0	0	0	0	0	0	1	0	0	0	0	0	0	0	0
RJF_MAG_00005	MGB036	S-Adenosylmethionine (SAM) synthesis	0	0	1	0	0	0	0	0	0	0	0	0	0	0	1	0	0	0	0	0	0	0	1	0	0	0	1	0	0	0	0	0	0	0	0	0	1	0	0	0	0	0	0	0	0
RJF_MAG_00005	MGB038	Inositol degradation	0	0	0	0	0	0	0	0	0	0	0	0	0	0	1	0	0	0	0	0	0	0	1	0	1	0	1	0	0	0	0	0	0	0	0	0	1	0	0	0	0	0	0	0	0
RJF_MAG_00005	MGB043	Acetate synthesis I	0	0	0	0	0	0	0	0	0	0	0	0	0	0	1	0	0	0	0	0	0	0	1	0	1	0	1	0	0	0	0	0	0	0	0	0	1	0	0	0	0	0	0	0	0
RJF_MAG_00006	MGB006	Glutamate synthesis I	0	0	0	0	1	0	0	0	1	0	0	0	0	0	1	1	0	1	0	0	0	0	1	0	0	1	0	0	0	0	0	0	0	0	0	0	0	0	0	0	0	0	0	0	0
RJF_MAG_00006	MGB007	Glutamate synthesis II	0	0	0	0	1	0	1	0	1	0	1	0	1	0	1	1	0	1	1	0	0	0	1	0	0	1	0	0	0	0	0	0	0	0	0	0	0	0	1	0	0	0	0	0	0
RJF_MAG_00006	MGB015	p-Cresol synthesis	0	0	0	0	1	0	0	0	1	0	1	0	0	0	1	1	0	1	0	0	0	0	1	0	0	1	0	1	0	0	0	0	1	0	0	0	0	0	1	0	0	0	0	0	0
RJF_MAG_00006	MGB029	ClpB (ATP-dependent chaperone protein)	0	0	0	0	1	0	0	0	1	0	1	0	0	0	1	1	0	1	0	0	0	0	1	0	0	1	0	0	0	0	0	0	1	0	0	0	0	0	1	0	1	0	0	0	0
RJF_MAG_00006	MGB031	17-beta-Estradiol degradation	0	0	0	0	1	0	0	0	1	0	1	0	0	0	1	1	0	1	0	0	0	0	1	0	0	1	0	0	0	0	0	0	1	0	0	0	0	0	0	0	0	0	0	0	0
RJF_MAG_00006	MGB033	Quinolinic acid degradation	0	0	0	0	1	0	1	0	1	0	0	0	0	0	1	1	0	1	0	0	0	0	1	0	0	1	0	0	0	0	0	0	0	0	0	0	0	0	0	0	0	0	0	0	0
RJF_MAG_00006	MGB035	Isovaleric acid synthesis II (KADC pathway)	0	0	0	0	1	0	0	0	1	0	0	0	0	0	1	1	0	1	0	0	0	0	1	0	0	1	0	0	0	0	0	0	1	0	0	0	0	0	1	0	0	0	0	0	0
RJF_MAG_00006	MGB036	S-Adenosylmethionine (SAM) synthesis	0	0	0	0	1	0	1	0	1	0	0	0	0	0	1	1	0	1	1	0	0	0	1	0	0	1	0	0	0	0	0	0	0	0	0	0	0	0	1	0	0	0	0	0	0
RJF_MAG_00006	MGB043	Acetate synthesis I	0	0	0	0	1	0	0	0	1	0	1	0	0	0	1	1	0	1	0	0	0	0	1	0	0	1	0	0	0	0	0	0	0	0	0	0	0	0	1	0	0	0	0	0	0
RJF_MAG_00007	MGB006	Glutamate synthesis I	0	0	0	0	0	1	0	0	0	0	0	0	0	0	0	0	0	0	0	0	0	0	0	0	0	0	0	1	0	0	0	0	0	0	0	0	0	1	0	0	0	1	0	0	0
RJF_MAG_00007	MGB029	ClpB (ATP-dependent chaperone protein)	0	0	0	0	0	0	0	0	0	0	0	0	0	0	0	0	0	0	0	0	0	0	0	0	0	0	0	1	0	0	0	0	0	0	0	0	0	1	0	0	0	1	0	0	0
RJF_MAG_00007	MGB032	Quinolinic acid synthesis	0	0	0	0	0	0	0	0	0	0	0	0	0	0	0	0	0	0	0	0	0	0	0	0	0	0	0	1	0	0	0	0	0	0	0	0	0	1	0	0	0	1	0	0	0
RJF_MAG_00007	MGB033	Quinolinic acid degradation	0	0	0	0	0	0	0	0	0	0	0	0	0	0	0	0	0	0	0	0	0	0	0	0	0	0	0	1	0	0	0	0	0	0	0	0	0	1	0	0	0	1	0	0	0
RJF_MAG_00007	MGB035	Isovaleric acid synthesis II (KADC pathway)	0	0	0	0	0	0	0	0	0	0	0	0	0	0	0	0	0	0	0	0	0	0	0	0	0	0	0	1	0	0	0	0	0	0	0	0	0	1	0	0	0	0	0	0	0
RJF_MAG_00007	MGB036	S-Adenosylmethionine (SAM) synthesis	0	0	0	0	0	0	0	0	0	0	0	0	0	0	0	0	0	0	0	0	0	0	0	0	0	0	0	1	0	0	0	0	0	0	0	0	0	1	0	0	0	1	0	0	0
RJF_MAG_00007	MGB041	Menaquinone synthesis (vitamin K2) II (alternative pathway: futalosine pathway)	0	0	0	0	0	0	0	0	0	0	0	0	0	0	0	0	0	0	0	0	0	0	0	0	0	0	0	1	0	0	0	0	0	0	0	0	0	1	0	0	0	1	0	0	0
RJF_MAG_00007	MGB043	Acetate synthesis I	0	0	0	0	0	0	0	0	0	0	0	0	0	0	0	0	0	0	0	0	0	0	0	0	0	0	0	1	0	0	0	0	0	0	0	0	0	1	0	0	0	1	0	0	0
RJF_MAG_00008	MGB006	Glutamate synthesis I	0	0	1	1	0	0	0	0	0	0	1	1	0	0	1	1	1	1	1	0	1	1	1	0	1	1	0	1	1	1	1	0	1	0	0	1	1	1	1	1	0	1	0	0	0
RJF_MAG_00008	MGB031	17-beta-Estradiol degradation	0	0	1	1	0	0	0	0	0	0	1	1	0	0	1	1	1	1	1	0	0	1	1	0	1	1	0	1	1	1	1	0	0	1	0	1	1	1	1	1	0	1	0	0	0
RJF_MAG_00008	MGB033	Quinolinic acid degradation	1	0	1	1	1	0	0	0	1	0	1	1	0	0	1	1	1	1	1	0	1	1	1	0	1	1	0	1	1	1	1	1	0	0	0	1	1	1	1	1	0	1	0	0	0
RJF_MAG_00008	MGB036	S-Adenosylmethionine (SAM) synthesis	1	0	1	1	1	0	0	0	1	0	1	1	0	0	1	1	1	1	1	0	1	1	1	0	1	1	0	1	1	1	1	0	1	0	0	1	1	1	1	1	1	1	1	0	0
RJF_MAG_00008	MGB043	Acetate synthesis I	1	0	1	1	0	0	0	0	0	0	1	1	0	0	1	1	1	1	1	0	0	1	1	1	1	1	0	1	1	1	1	0	0	0	0	1	1	1	1	1	0	1	0	0	0
RJF_MAG_00009	MGB005	Tryptophan synthesis	1	0	1	1	0	0	0	0	1	0	1	1	0	0	1	0	0	1	1	1	1	1	1	1	1	0	0	1	0	1	1	1	1	0	0	1	0	1	1	1	1	1	0	1	1
RJF_MAG_00009	MGB007	Glutamate synthesis II	1	1	1	1	0	0	1	0	1	0	1	1	1	0	1	1	1	1	1	1	1	1	1	1	1	1	0	1	1	1	1	1	1	0	0	1	0	1	1	1	1	1	1	1	1
RJF_MAG_00009	MGB019	GABA degradation	1	1	1	1	0	0	1	0	1	0	1	1	1	0	1	0	1	1	1	1	1	1	1	1	1	0	0	1	1	1	1	1	1	0	0	1	0	1	1	1	1	1	1	1	1
RJF_MAG_00009	MGB025	Nitric oxide synthesis I (NO synthase)	1	1	1	1	0	0	1	0	1	0	1	1	0	0	1	1	0	1	1	1	1	1	1	1	1	0	0	1	1	1	1	1	0	1	0	1	0	1	1	1	1	1	0	1	1
RJF_MAG_00009	MGB027	Nitric oxide degradation I (NO dioxygenase)	1	1	1	1	0	0	1	0	1	0	1	1	1	0	1	1	0	1	1	1	1	1	1	1	1	1	0	1	1	1	1	1	1	1	0	1	0	1	1	1	1	1	0	1	1
RJF_MAG_00009	MGB029	ClpB (ATP-dependent chaperone protein)	1	1	1	1	0	0	1	0	1	0	1	1	0	0	1	0	1	1	1	1	1	1	1	1	1	0	0	1	1	1	1	1	1	1	0	1	0	1	1	1	1	1	1	1	1
RJF_MAG_00009	MGB033	Quinolinic acid degradation	0	1	0	1	0	0	1	0	1	0	1	1	0	0	1	0	0	1	1	1	1	1	1	1	1	0	0	1	1	1	1	1	1	1	0	1	0	1	1	1	1	1	0	1	1
RJF_MAG_00009	MGB034	Isovaleric acid synthesis I (KADH pathway)	1	1	1	1	0	0	1	0	1	0	1	1	1	0	1	1	0	1	1	1	1	1	1	1	1	1	0	1	1	1	1	1	1	0	0	1	0	1	1	1	1	1	1	1	1
RJF_MAG_00009	MGB035	Isovaleric acid synthesis II (KADC pathway)	1	0	1	1	0	0	0	0	1	0	1	1	0	0	1	1	0	1	1	0	1	1	1	1	1	1	0	1	1	1	1	1	1	0	0	1	0	1	1	1	1	1	1	0	1
RJF_MAG_00009	MGB036	S-Adenosylmethionine (SAM) synthesis	1	1	1	1	0	0	1	0	1	0	1	1	0	1	1	0	0	1	1	1	1	1	1	1	1	1	0	1	1	1	1	1	1	0	0	1	0	1	1	1	1	1	1	1	1
RJF_MAG_00009	MGB040	Menaquinone synthesis (vitamin K2) I	1	0	1	1	0	0	1	0	1	0	1	1	0	0	1	1	0	1	1	1	1	1	1	1	1	0	0	1	1	1	1	1	1	0	0	1	0	1	1	1	1	1	0	1	1
RJF_MAG_00009	MGB043	Acetate synthesis I	1	0	1	1	0	0	1	0	1	0	1	1	0	0	1	1	0	1	1	1	1	1	1	1	1	1	0	1	1	1	1	1	1	0	0	1	0	1	1	1	1	1	1	1	1
RJF_MAG_00009	MGB047	Acetate degradation	1	1	1	1	0	0	1	0	1	0	1	1	1	0	1	1	1	1	1	1	1	1	1	1	1	1	0	1	1	1	1	1	1	0	0	1	0	1	1	1	1	1	1	1	1
RJF_MAG_00009	MGB052	Butyrate synthesis I	1	0	0	1	0	0	1	0	1	0	1	1	0	0	1	1	0	1	1	0	1	1	1	1	1	1	0	1	0	1	1	1	1	0	0	1	0	0	1	1	1	1	0	1	0
RJF_MAG_00009	MGB054	Propionate synthesis II	1	1	1	1	0	0	1	0	1	0	1	1	1	0	1	1	0	1	1	1	1	1	1	1	1	0	0	1	1	1	1	1	1	1	0	1	0	1	1	1	1	1	0	1	1
RJF_MAG_00010	MGB026	Nitric oxide synthesis II (nitrite reductase)	0	0	0	0	0	0	1	0	1	0	0	0	1	0	1	0	1	1	1	1	0	0	1	1	1	0	0	0	1	0	1	0	1	0	0	0	0	0	1	0	0	0	0	1	1
RJF_MAG_00010	MGB029	ClpB (ATP-dependent chaperone protein)	0	0	0	0	0	0	1	0	1	0	0	0	1	0	1	1	1	1	1	0	0	0	1	1	1	0	0	0	1	0	1	1	1	0	0	0	0	0	1	1	1	0	0	1	1
RJF_MAG_00010	MGB033	Quinolinic acid degradation	0	0	0	0	0	0	1	0	1	0	0	0	1	0	0	0	0	0	0	0	0	0	1	1	1	0	0	0	1	0	1	1	1	0	0	0	0	0	1	0	0	0	0	1	1
RJF_MAG_00010	MGB036	S-Adenosylmethionine (SAM) synthesis	0	0	0	0	0	0	1	0	1	0	0	0	1	0	1	0	1	0	1	0	0	0	1	1	1	1	0	0	1	0	1	1	1	0	0	0	0	0	1	0	1	0	0	1	1
RJF_MAG_00010	MGB043	Acetate synthesis I	0	0	0	0	0	0	1	0	1	0	0	0	0	0	0	0	1	1	1	0	0	0	1	0	1	0	0	0	1	0	1	0	1	0	0	0	0	0	1	1	0	0	0	1	1
RJF_MAG_00011	MGB006	Glutamate synthesis I	0	0	0	0	0	0	0	0	0	0	0	0	0	0	1	1	0	0	0	0	0	0	1	0	1	0	0	0	0	1	0	0	1	0	0	0	0	0	0	0	0	0	0	0	0
RJF_MAG_00011	MGB007	Glutamate synthesis II	0	0	0	0	0	0	0	0	1	0	0	0	0	0	1	1	0	0	0	0	0	0	1	0	1	0	0	0	0	1	0	0	0	0	0	0	0	0	0	0	0	0	0	0	0
RJF_MAG_00011	MGB015	p-Cresol synthesis	0	0	0	0	0	0	0	0	0	0	0	0	1	0	1	1	0	0	0	0	0	0	1	0	1	0	1	0	0	1	0	0	1	0	0	0	0	0	1	0	0	0	0	0	0
RJF_MAG_00011	MGB029	ClpB (ATP-dependent chaperone protein)	0	0	0	0	0	0	0	0	0	0	0	0	0	0	1	1	0	0	0	0	0	0	1	0	1	0	0	0	0	1	0	0	0	0	0	0	0	0	0	0	0	0	0	0	0
RJF_MAG_00011	MGB031	17-beta-Estradiol degradation	0	0	0	0	0	0	0	0	0	0	1	0	0	0	1	1	0	0	0	0	0	0	1	0	1	0	0	0	0	1	0	0	1	0	0	0	0	0	0	1	0	0	0	0	0
RJF_MAG_00011	MGB033	Quinolinic acid degradation	0	0	0	0	0	0	0	0	0	0	0	0	0	0	1	1	0	0	0	0	0	0	1	0	1	0	0	0	0	1	0	0	0	0	0	0	0	0	0	0	0	0	0	0	0
RJF_MAG_00011	MGB036	S-Adenosylmethionine (SAM) synthesis	0	0	0	0	0	0	0	0	0	0	0	0	0	0	1	1	0	0	0	0	0	0	1	0	1	0	1	0	0	1	0	0	0	0	0	0	0	0	0	0	0	0	0	0	0
RJF_MAG_00011	MGB043	Acetate synthesis I	0	0	0	0	0	0	0	0	0	0	0	0	1	0	1	1	0	0	0	0	0	0	1	0	1	0	1	0	0	1	0	0	1	0	0	0	0	0	0	0	0	0	0	0	0
RJF_MAG_00011	MGB049	Tryptophan degradation	0	0	0	0	0	0	0	0	0	0	0	0	0	0	1	1	0	0	1	0	0	0	1	0	1	0	0	0	0	1	0	0	0	0	0	0	0	0	0	0	0	0	0	0	0
RJF_MAG_00011	MGB052	Butyrate synthesis I	0	0	0	0	0	0	0	0	0	0	0	0	1	0	1	1	0	0	0	0	0	0	1	0	1	0	0	0	0	1	0	0	0	0	0	0	0	0	0	0	0	0	0	0	0
RJF_MAG_00011	MGB053	Butyrate synthesis II	0	0	0	0	0	0	0	0	0	0	0	0	1	0	1	1	0	1	0	0	0	0	1	0	1	0	0	0	0	1	0	0	0	0	0	0	0	0	0	0	0	0	0	0	0
RJF_MAG_00011	MGB055	Propionate synthesis III	0	0	0	0	0	0	0	0	0	0	0	0	0	0	1	1	0	0	0	0	0	0	1	0	1	0	0	0	0	1	0	0	0	0	0	0	0	0	0	0	0	0	0	0	0
RJF_MAG_00012	MGB005	Tryptophan synthesis	0	0	0	0	0	0	0	0	0	0	0	0	0	0	0	0	0	0	0	0	0	0	0	0	0	0	0	0	0	0	0	0	0	0	0	0	0	0	0	0	0	0	1	0	0
RJF_MAG_00012	MGB007	Glutamate synthesis II	0	0	0	0	0	0	0	0	0	0	0	0	0	0	0	0	0	0	0	0	0	0	0	0	0	0	0	0	0	0	0	0	0	0	0	0	0	0	0	0	0	0	1	0	0
RJF_MAG_00012	MGB023	Dopamine degradation	0	0	0	0	0	0	0	0	0	0	0	0	0	0	0	0	0	0	0	0	0	0	0	0	0	0	0	0	0	0	0	0	0	0	0	0	0	0	0	0	0	0	1	0	0
RJF_MAG_00012	MGB024	DOPAC synthesis	0	0	0	0	0	0	0	0	0	0	0	0	0	0	0	0	0	0	0	0	0	0	0	0	0	0	0	0	0	0	0	0	0	0	0	0	0	0	0	0	0	0	1	0	0
RJF_MAG_00012	MGB025	Nitric oxide synthesis I (NO synthase)	0	0	0	0	0	0	0	0	0	0	0	0	0	0	0	0	0	0	0	0	0	0	0	0	0	0	0	0	0	0	0	0	0	0	0	0	0	0	0	0	0	0	1	0	0
RJF_MAG_00012	MGB027	Nitric oxide degradation I (NO dioxygenase)	0	0	0	0	0	0	0	0	0	0	0	0	0	0	0	0	0	0	0	0	0	0	0	0	0	0	0	0	0	0	0	0	0	0	0	0	0	0	0	0	0	0	1	0	0
RJF_MAG_00012	MGB031	17-beta-Estradiol degradation	0	0	0	0	0	0	0	0	0	0	0	0	0	0	0	0	0	0	0	0	0	0	0	0	0	0	0	0	0	0	0	0	0	0	0	0	0	0	0	0	0	0	1	0	0
RJF_MAG_00012	MGB032	Quinolinic acid synthesis	0	0	0	0	0	0	0	0	0	0	0	0	0	0	0	0	0	0	0	0	0	0	0	0	0	0	0	0	0	0	0	0	0	0	0	0	0	0	0	0	0	0	1	0	0
RJF_MAG_00012	MGB033	Quinolinic acid degradation	0	0	0	0	0	0	0	0	0	0	0	0	0	0	0	0	0	0	0	0	0	0	0	0	0	0	0	0	0	0	0	0	0	0	0	0	0	0	0	0	0	0	1	0	0
RJF_MAG_00012	MGB034	Isovaleric acid synthesis I (KADH pathway)	0	0	0	0	0	0	0	0	0	0	0	0	0	0	0	0	0	0	0	0	0	0	0	0	0	0	0	0	0	0	0	0	0	0	0	0	0	0	0	0	0	0	1	0	0
RJF_MAG_00012	MGB035	Isovaleric acid synthesis II (KADC pathway)	0	0	0	0	0	0	0	0	0	0	0	0	0	0	0	0	0	0	0	0	0	0	0	0	0	0	0	0	0	0	0	0	0	0	0	0	0	0	0	0	0	0	1	0	0
RJF_MAG_00012	MGB036	S-Adenosylmethionine (SAM) synthesis	0	0	0	0	0	0	0	0	0	0	0	0	0	0	0	0	0	0	0	0	0	0	0	0	0	0	0	0	0	0	0	0	0	0	0	0	0	0	0	0	0	0	1	0	0
RJF_MAG_00012	MGB041	Menaquinone synthesis (vitamin K2) II (alternative pathway: futalosine pathway)	0	0	0	0	0	0	0	0	0	0	0	0	0	0	0	0	0	0	0	0	0	0	0	0	0	0	0	0	0	0	0	0	0	0	0	0	0	0	0	0	0	0	1	0	0
RJF_MAG_00012	MGB043	Acetate synthesis I	0	0	0	0	0	0	0	0	0	0	0	0	0	0	0	0	0	0	0	0	0	0	0	0	0	0	0	0	0	0	0	0	0	0	0	0	0	0	0	0	0	0	1	0	0
RJF_MAG_00012	MGB047	Acetate degradation	0	0	0	0	0	0	0	0	0	0	0	0	0	0	0	0	0	0	0	0	0	0	0	0	0	0	0	0	0	0	0	0	0	0	0	0	0	0	0	0	0	0	1	0	0
RJF_MAG_00012	MGB054	Propionate synthesis II	0	0	0	0	0	0	0	0	0	0	0	0	0	0	0	0	0	0	0	0	0	0	0	0	0	0	0	0	0	0	0	0	0	0	0	0	0	0	0	0	0	0	1	0	0
RJF_MAG_00013	MGB005	Tryptophan synthesis	0	0	1	1	0	0	1	0	1	0	1	1	1	1	0	0	0	1	0	1	1	1	0	1	1	1	0	0	0	1	1	0	1	0	1	0	0	1	0	1	1	0	0	1	0
RJF_MAG_00013	MGB006	Glutamate synthesis I	0	0	1	1	0	0	1	0	1	0	1	1	1	1	0	0	0	1	0	1	1	1	0	1	1	0	0	0	0	1	1	0	1	0	1	0	0	1	0	1	1	1	0	1	0
RJF_MAG_00013	MGB007	Glutamate synthesis II	0	0	1	1	1	0	1	1	1	0	1	1	1	1	1	0	0	1	0	0	1	1	0	1	1	0	0	0	0	1	1	1	1	0	1	0	0	1	0	1	1	1	0	1	0
RJF_MAG_00013	MGB010	Histamine degradation	0	0	1	1	0	0	0	1	1	0	1	1	1	1	1	0	0	1	0	1	1	1	0	1	1	0	0	0	0	0	1	0	1	0	1	0	0	1	0	1	0	0	0	1	0
RJF_MAG_00013	MGB016	p-Cresol degradation	1	1	1	1	1	0	1	1	1	0	1	1	1	1	1	0	0	1	1	1	1	1	0	1	1	0	0	0	1	1	1	1	1	0	1	1	0	1	1	1	1	1	0	1	1
RJF_MAG_00013	MGB019	GABA degradation	0	0	1	0	0	0	1	0	1	0	1	1	1	1	1	0	0	1	1	0	1	1	0	1	1	0	0	0	0	1	1	0	1	0	1	0	0	1	1	1	1	0	0	1	0
RJF_MAG_00013	MGB023	Dopamine degradation	0	0	1	1	0	0	0	1	1	0	1	1	1	1	1	0	0	1	0	1	1	1	0	1	1	0	0	0	0	0	1	0	1	0	1	0	0	1	0	1	0	0	0	1	0
RJF_MAG_00013	MGB024	DOPAC synthesis	0	0	1	1	0	0	0	0	1	0	1	1	1	1	1	0	0	1	0	0	1	0	0	1	1	0	0	0	0	0	1	0	1	0	1	0	0	1	0	1	0	0	0	1	0
RJF_MAG_00013	MGB027	Nitric oxide degradation I (NO dioxygenase)	0	1	1	1	0	0	1	1	1	0	1	1	1	1	1	0	0	1	0	0	1	1	0	1	1	0	0	0	0	1	1	0	1	0	1	0	0	1	0	1	0	0	0	1	0
RJF_MAG_00013	MGB029	ClpB (ATP-dependent chaperone protein)	0	0	1	1	0	0	0	0	1	0	1	1	0	1	1	0	0	1	0	0	1	1	0	1	1	0	0	0	1	1	1	0	1	0	1	0	0	0	0	1	1	1	0	1	0
RJF_MAG_00013	MGB031	17-beta-Estradiol degradation	0	0	1	1	0	0	1	0	1	0	1	1	1	0	1	0	0	1	0	0	1	1	0	1	1	1	0	0	0	1	1	0	1	1	0	0	0	0	0	1	1	1	0	1	1
RJF_MAG_00013	MGB032	Quinolinic acid synthesis	0	0	1	1	1	0	1	0	1	0	1	1	1	1	1	0	0	1	0	1	1	1	0	1	1	0	0	0	0	1	1	0	0	0	1	0	0	1	0	1	0	0	0	1	1
RJF_MAG_00013	MGB033	Quinolinic acid degradation	0	0	1	0	0	0	1	0	1	0	1	1	0	1	0	0	0	0	0	0	1	1	0	1	1	0	0	0	1	1	1	0	1	0	1	0	0	1	0	1	1	0	0	1	0
RJF_MAG_00013	MGB035	Isovaleric acid synthesis II (KADC pathway)	0	0	1	0	0	0	1	0	1	0	1	1	1	1	0	0	0	1	0	0	1	0	0	1	1	0	0	0	0	1	1	0	0	0	1	0	0	0	0	0	0	1	0	1	0
RJF_MAG_00013	MGB036	S-Adenosylmethionine (SAM) synthesis	0	0	1	1	0	0	0	0	1	0	1	1	1	1	0	0	0	1	0	0	1	1	0	1	1	0	0	0	0	1	1	0	1	0	1	0	0	1	0	1	0	1	0	1	0
RJF_MAG_00013	MGB037	Inositol synthesis	0	0	1	1	1	0	0	1	1	0	1	1	1	1	0	0	0	1	0	0	1	0	0	1	1	1	0	0	0	1	1	1	1	0	1	0	0	1	0	1	1	1	0	1	0
RJF_MAG_00013	MGB040	Menaquinone synthesis (vitamin K2) I	0	0	1	1	0	0	0	0	1	0	1	1	1	1	0	0	0	1	0	0	1	1	0	1	1	0	0	0	0	1	1	0	1	0	1	0	0	1	0	1	1	0	0	1	0
RJF_MAG_00013	MGB047	Acetate degradation	0	0	1	1	1	0	1	1	1	0	1	1	1	1	1	0	0	1	1	1	1	1	0	1	1	1	0	0	1	1	1	1	1	0	1	0	0	1	0	1	1	1	0	1	0
RJF_MAG_00013	MGB056	Propionate degradation I	0	0	1	1	0	0	1	1	1	0	1	1	1	1	0	0	0	1	0	0	1	1	0	1	1	0	0	0	0	0	1	0	1	0	1	0	0	1	0	1	1	1	0	1	0
RJF_MAG_00014	MGB005	Tryptophan synthesis	0	0	0	0	0	0	0	0	0	0	0	0	0	0	1	1	0	0	0	0	0	0	1	0	0	0	0	0	0	0	0	0	1	0	0	0	0	0	0	0	0	0	0	0	0
RJF_MAG_00014	MGB006	Glutamate synthesis I	0	0	0	0	0	0	0	0	0	0	0	0	0	0	1	1	0	0	0	0	0	0	1	0	0	0	0	0	0	0	0	0	1	0	0	0	0	0	0	0	0	0	0	0	0
RJF_MAG_00014	MGB007	Glutamate synthesis II	0	0	0	0	0	0	0	0	0	0	0	0	0	0	1	1	0	0	0	0	0	0	1	0	0	0	0	0	0	0	0	0	1	0	0	0	0	0	0	0	0	0	0	0	0
RJF_MAG_00014	MGB015	p-Cresol synthesis	0	0	0	0	0	0	0	0	0	0	0	0	0	0	1	1	0	0	0	0	0	0	1	0	0	0	0	0	0	0	0	0	1	0	0	0	0	0	1	0	0	0	0	0	0
RJF_MAG_00014	MGB029	ClpB (ATP-dependent chaperone protein)	0	0	0	0	0	0	0	0	0	0	0	0	0	0	1	1	0	0	0	0	0	0	1	0	0	0	0	0	0	0	0	0	1	0	0	0	0	0	0	0	0	0	0	0	0
RJF_MAG_00014	MGB033	Quinolinic acid degradation	0	0	0	0	0	0	0	0	0	0	0	0	0	0	1	1	0	0	0	0	0	0	1	0	0	0	0	0	0	0	0	0	1	0	0	0	0	0	0	0	0	0	0	0	0
RJF_MAG_00014	MGB034	Isovaleric acid synthesis I (KADH pathway)	0	0	0	0	0	0	0	0	0	0	0	0	0	0	1	1	0	0	0	0	0	0	1	0	0	0	0	0	0	0	0	0	1	0	0	0	0	0	0	0	0	0	0	0	0
RJF_MAG_00014	MGB035	Isovaleric acid synthesis II (KADC pathway)	0	0	0	0	0	0	0	0	0	0	0	0	0	0	1	1	0	0	0	0	0	0	1	0	0	0	0	0	0	0	0	0	1	0	0	0	0	0	0	0	0	0	0	0	0
RJF_MAG_00014	MGB036	S-Adenosylmethionine (SAM) synthesis	0	0	0	0	0	0	0	0	1	0	0	0	0	0	1	1	0	0	0	0	0	0	1	0	0	0	0	0	0	0	0	0	1	0	0	0	0	0	0	0	0	0	0	0	0
RJF_MAG_00014	MGB039	g-Hydroxybutyric acid (GHB) degradation	0	0	0	0	0	0	0	0	1	0	0	0	0	0	1	1	0	0	0	0	0	0	1	0	0	0	0	0	0	0	0	0	1	0	0	0	0	0	0	0	0	0	0	0	0
RJF_MAG_00014	MGB040	Menaquinone synthesis (vitamin K2) I	0	0	0	0	0	0	0	0	0	0	0	0	0	0	1	1	0	0	0	0	0	0	1	0	0	0	0	0	0	0	0	0	0	0	0	0	0	0	0	0	0	0	0	0	0
RJF_MAG_00014	MGB043	Acetate synthesis I	0	0	0	0	0	0	0	0	0	0	0	0	0	0	1	1	0	0	0	0	0	0	1	0	0	0	0	0	0	0	0	0	1	0	0	0	0	0	0	0	0	0	0	0	0
RJF_MAG_00015	MGB005	Tryptophan synthesis	1	0	0	0	0	1	0	0	0	0	0	0	0	0	1	0	0	0	0	0	0	0	1	0	0	0	1	0	0	1	0	0	0	0	0	0	1	0	0	0	0	0	0	0	0
RJF_MAG_00015	MGB006	Glutamate synthesis I	1	0	1	0	0	1	0	0	0	0	0	0	0	0	1	0	0	0	0	0	0	0	1	0	1	0	0	0	0	1	0	0	0	0	0	0	1	0	0	1	0	0	0	0	0
RJF_MAG_00015	MGB007	Glutamate synthesis II	1	0	0	0	0	1	0	0	0	0	0	0	1	0	1	1	0	0	1	0	0	0	1	0	0	0	1	0	0	1	0	0	0	0	0	0	1	0	0	0	0	0	0	0	0
RJF_MAG_00015	MGB015	p-Cresol synthesis	0	0	0	0	0	1	0	0	0	0	0	0	0	0	1	0	0	0	0	0	0	0	1	0	0	0	1	0	0	1	0	0	0	0	0	0	1	0	0	0	0	0	0	0	0
RJF_MAG_00015	MGB029	ClpB (ATP-dependent chaperone protein)	1	0	0	0	0	1	0	0	0	0	0	0	0	0	1	1	0	0	0	0	0	0	1	0	0	0	0	0	0	1	0	0	0	0	0	0	1	0	0	1	0	0	0	0	0
RJF_MAG_00015	MGB031	17-beta-Estradiol degradation	0	0	0	0	0	1	0	0	0	0	0	0	0	0	1	0	0	0	0	0	0	0	1	0	0	0	1	0	0	1	0	0	0	0	0	0	1	0	0	1	0	0	0	0	0
RJF_MAG_00015	MGB032	Quinolinic acid synthesis	0	0	0	0	0	1	0	0	0	0	0	0	0	0	1	0	0	0	0	0	0	0	1	0	0	0	1	0	0	1	0	0	0	0	0	0	1	0	0	0	0	0	0	0	0
RJF_MAG_00015	MGB033	Quinolinic acid degradation	0	0	0	0	0	1	0	0	0	0	0	0	0	0	1	0	0	0	0	0	0	0	1	0	1	0	0	0	0	1	0	0	0	0	0	0	1	0	0	0	0	0	0	0	0
RJF_MAG_00015	MGB036	S-Adenosylmethionine (SAM) synthesis	0	0	0	0	0	1	0	0	0	0	0	0	0	0	1	0	0	0	0	0	0	0	1	0	0	0	1	0	0	1	0	0	0	0	0	0	1	1	0	1	0	0	0	0	0
RJF_MAG_00015	MGB037	Inositol synthesis	1	0	0	0	0	1	0	0	0	0	0	0	0	0	1	0	0	0	0	0	0	0	1	0	0	0	1	0	0	1	0	0	0	0	0	0	1	0	0	0	0	0	0	0	0
RJF_MAG_00015	MGB038	Inositol degradation	1	0	0	0	0	1	0	0	0	0	0	0	0	0	1	1	0	0	0	0	0	0	1	0	0	0	1	0	0	1	0	0	0	0	0	0	1	0	0	1	0	0	0	0	0
RJF_MAG_00015	MGB040	Menaquinone synthesis (vitamin K2) I	0	0	0	0	0	1	0	0	0	0	0	0	0	0	1	0	0	0	0	0	0	0	1	0	0	0	0	0	0	1	0	0	0	0	0	0	1	0	0	1	0	0	0	0	0
RJF_MAG_00015	MGB043	Acetate synthesis I	1	0	0	0	0	1	0	0	0	0	0	0	1	0	1	0	0	0	0	0	0	0	1	0	0	0	1	0	0	1	0	0	0	0	0	0	1	0	0	0	0	0	0	0	0
RJF_MAG_00015	MGB047	Acetate degradation	1	0	0	0	0	1	0	0	0	0	0	0	0	0	1	0	0	0	0	0	0	0	1	0	0	0	0	0	0	1	0	0	0	0	0	0	1	0	0	1	0	0	0	0	0
RJF_MAG_00015	MGB052	Butyrate synthesis I	0	0	0	0	0	1	0	0	0	0	0	0	0	0	1	0	0	0	0	0	0	0	1	0	0	0	1	0	0	1	0	0	0	0	0	0	1	0	0	1	0	0	0	0	0
RJF_MAG_00015	MGB055	Propionate synthesis III	0	0	0	0	0	1	0	0	0	0	0	0	0	0	1	0	0	0	0	0	0	0	1	0	0	0	0	0	0	1	0	0	0	0	0	0	1	0	0	0	0	0	0	0	0
RJF_MAG_00016	MGB006	Glutamate synthesis I	1	0	1	0	0	1	0	0	0	1	0	0	0	0	1	1	0	0	0	0	0	0	1	0	1	0	0	0	0	1	0	0	1	0	0	1	1	0	0	1	0	0	0	0	0
RJF_MAG_00016	MGB007	Glutamate synthesis II	1	0	1	0	0	1	0	0	0	1	0	0	0	0	1	1	0	0	0	0	0	0	1	0	1	0	0	0	0	1	0	0	0	0	0	1	1	0	0	1	0	0	0	0	0
RJF_MAG_00016	MGB015	p-Cresol synthesis	1	0	1	0	0	1	0	0	0	1	0	0	0	0	1	1	0	0	0	0	0	0	1	0	0	0	0	0	0	1	0	0	1	0	0	1	1	0	0	1	0	0	0	0	0
RJF_MAG_00016	MGB029	ClpB (ATP-dependent chaperone protein)	1	0	1	0	0	1	0	0	0	1	0	0	0	0	1	1	0	0	0	0	0	0	1	0	1	0	0	0	0	1	0	0	1	0	0	1	1	0	0	1	0	0	0	0	0
RJF_MAG_00016	MGB031	17-beta-Estradiol degradation	1	0	1	0	0	1	0	0	0	1	0	0	0	0	1	1	0	0	0	0	0	0	1	0	1	0	0	0	0	1	0	0	1	0	0	1	1	0	0	1	0	0	0	0	0
RJF_MAG_00016	MGB033	Quinolinic acid degradation	0	0	1	0	0	1	0	0	0	1	0	0	0	0	1	1	0	0	0	0	0	0	1	0	1	0	0	0	0	1	0	0	0	0	0	0	1	0	0	0	0	0	0	0	0
RJF_MAG_00016	MGB035	Isovaleric acid synthesis II (KADC pathway)	0	0	1	0	0	1	0	0	0	1	0	0	0	0	1	1	0	0	0	0	0	0	1	0	0	0	0	0	0	1	0	0	0	0	0	0	1	0	0	0	0	0	0	0	0
RJF_MAG_00016	MGB036	S-Adenosylmethionine (SAM) synthesis	1	0	1	0	0	1	0	0	0	1	0	0	0	0	1	1	0	0	0	0	0	0	1	0	0	0	0	0	0	1	0	0	1	0	0	1	1	0	0	0	0	0	0	0	0
RJF_MAG_00016	MGB043	Acetate synthesis I	1	0	1	0	0	1	0	0	0	1	0	0	0	0	1	1	0	0	0	0	0	0	1	0	0	0	0	0	0	1	0	0	0	0	0	0	1	0	0	0	0	0	0	0	0
RJF_MAG_00016	MGB049	Tryptophan degradation	0	0	1	0	0	1	0	0	0	1	0	0	0	0	1	1	0	0	0	0	0	0	1	0	1	0	0	0	0	1	0	0	0	0	0	1	1	0	0	0	0	0	0	0	0
RJF_MAG_00016	MGB052	Butyrate synthesis I	0	0	1	0	0	1	0	0	0	1	0	0	0	0	1	1	0	0	0	0	0	0	1	0	0	0	0	0	0	1	0	0	0	0	0	0	1	0	0	0	0	0	0	0	0
RJF_MAG_00017	MGB006	Glutamate synthesis I	1	0	0	0	0	1	0	0	0	1	0	0	0	0	1	1	0	0	0	0	0	0	1	0	0	0	0	0	0	1	0	0	0	0	0	0	1	0	0	1	0	0	0	0	0
RJF_MAG_00017	MGB007	Glutamate synthesis II	1	0	0	0	0	1	0	0	0	1	0	0	0	0	1	1	0	0	0	0	0	0	1	0	0	0	0	0	0	1	0	0	0	0	0	0	1	0	0	0	0	0	0	0	0
RJF_MAG_00017	MGB015	p-Cresol synthesis	1	0	0	0	0	1	0	0	0	1	0	0	0	0	1	1	0	0	0	0	0	0	1	0	0	0	0	0	0	1	0	0	0	0	0	0	1	0	0	0	0	0	0	0	0
RJF_MAG_00017	MGB029	ClpB (ATP-dependent chaperone protein)	1	0	0	0	0	1	0	0	0	1	0	0	0	0	1	1	0	0	0	0	0	0	1	0	0	0	0	0	0	1	0	0	0	0	0	0	1	0	0	0	0	0	0	0	0
RJF_MAG_00017	MGB032	Quinolinic acid synthesis	1	0	0	0	0	1	0	0	0	1	0	0	0	0	1	1	0	0	0	0	0	0	1	0	0	0	0	0	0	1	0	0	0	0	0	0	1	0	0	0	0	0	0	0	0
RJF_MAG_00017	MGB033	Quinolinic acid degradation	1	0	0	0	0	1	0	0	0	1	0	0	0	0	1	1	0	0	0	0	0	0	1	0	0	0	0	0	0	1	0	0	0	0	0	0	1	0	0	0	0	0	0	0	0
RJF_MAG_00017	MGB036	S-Adenosylmethionine (SAM) synthesis	1	0	0	0	0	1	0	0	0	1	0	0	0	0	1	1	0	0	0	0	0	0	1	0	0	0	0	0	0	1	0	0	0	0	0	0	1	0	0	0	0	0	0	0	0
RJF_MAG_00017	MGB043	Acetate synthesis I	1	0	0	0	0	1	0	0	0	1	0	0	0	0	1	1	0	0	0	0	0	0	1	0	0	0	0	0	0	1	0	0	0	0	0	0	1	0	0	0	0	0	0	0	0
RJF_MAG_00017	MGB049	Tryptophan degradation	1	0	1	0	0	1	0	0	0	1	0	0	0	0	1	1	0	0	0	0	0	0	1	0	0	0	0	0	0	0	0	0	0	0	0	0	1	0	0	0	0	0	0	0	0
RJF_MAG_00017	MGB052	Butyrate synthesis I	0	0	0	0	0	1	0	0	0	1	0	0	0	0	1	0	0	0	0	0	0	0	1	0	0	0	0	0	0	1	0	0	0	0	0	0	1	0	0	0	0	0	0	0	0
RJF_MAG_00017	MGB055	Propionate synthesis III	1	0	0	0	0	1	0	0	0	1	0	0	0	0	1	1	0	0	0	0	0	0	1	0	0	0	0	0	0	1	0	0	1	0	0	0	0	0	0	0	0	0	0	0	0
RJF_MAG_00018	MGB005	Tryptophan synthesis	1	0	1	0	0	1	0	0	0	1	0	0	0	1	1	1	0	0	0	0	0	0	1	0	0	0	0	0	0	0	0	0	1	0	0	0	1	0	0	0	0	0	0	0	0
RJF_MAG_00018	MGB006	Glutamate synthesis I	0	0	1	0	0	1	0	0	0	1	0	0	0	1	1	1	0	0	0	0	0	0	1	0	1	0	0	0	0	1	0	0	1	0	0	0	1	0	0	0	0	0	0	0	0
RJF_MAG_00018	MGB007	Glutamate synthesis II	1	0	1	0	0	1	0	0	0	1	0	0	0	1	1	1	0	0	0	0	0	0	1	0	0	0	0	0	0	1	0	0	1	0	0	0	1	0	0	1	0	0	0	0	0
RJF_MAG_00018	MGB015	p-Cresol synthesis	1	0	1	0	0	1	0	0	0	1	0	0	0	1	1	0	0	0	0	0	0	0	1	0	1	0	0	0	0	1	0	0	1	0	0	0	1	0	0	1	0	0	0	0	0
RJF_MAG_00018	MGB029	ClpB (ATP-dependent chaperone protein)	0	0	1	0	0	1	0	0	0	1	0	0	0	0	1	1	0	0	0	0	0	0	1	0	0	0	0	0	0	1	0	0	1	0	0	0	1	0	0	0	0	0	0	0	0
RJF_MAG_00018	MGB032	Quinolinic acid synthesis	1	0	1	0	0	1	0	0	0	1	0	0	1	1	1	1	0	0	0	0	0	0	1	0	1	0	0	0	0	1	0	0	1	0	0	0	1	0	0	1	0	0	0	0	0
RJF_MAG_00018	MGB033	Quinolinic acid degradation	0	0	1	0	0	1	0	0	0	1	0	0	0	0	1	0	0	0	0	0	0	0	1	0	0	0	0	0	0	1	0	0	1	0	0	0	1	0	0	1	0	0	0	0	0
RJF_MAG_00018	MGB036	S-Adenosylmethionine (SAM) synthesis	0	0	1	0	0	1	0	0	0	1	0	0	0	1	1	1	0	0	0	0	0	0	1	0	0	0	0	0	0	1	0	0	1	0	0	0	1	0	0	1	0	0	0	0	0
RJF_MAG_00018	MGB037	Inositol synthesis	0	0	1	0	0	0	0	0	0	1	0	0	0	1	1	1	0	0	0	0	0	0	1	0	0	0	0	0	0	0	0	0	1	0	0	0	1	0	0	0	0	0	0	0	0
RJF_MAG_00018	MGB040	Menaquinone synthesis (vitamin K2) I	0	0	1	0	0	1	0	0	0	1	0	0	0	1	1	0	0	0	0	0	0	0	1	0	0	0	0	0	0	0	0	0	1	0	0	0	1	0	0	0	0	0	0	0	0
RJF_MAG_00018	MGB043	Acetate synthesis I	1	0	1	0	0	1	0	0	0	1	0	0	0	1	1	1	0	0	0	0	0	0	1	0	1	0	0	0	0	1	0	0	1	0	0	0	1	0	0	0	0	0	0	0	0
RJF_MAG_00018	MGB047	Acetate degradation	0	0	1	0	0	1	0	0	0	1	0	0	0	1	1	1	0	0	0	0	0	0	1	0	1	0	0	0	0	1	0	0	1	0	0	0	1	0	0	1	0	0	0	0	0
RJF_MAG_00018	MGB052	Butyrate synthesis I	0	0	1	0	0	1	0	0	0	1	0	0	0	1	1	1	0	0	0	0	0	0	1	0	0	0	0	0	0	0	0	0	1	0	0	0	1	0	0	0	0	0	0	0	0
RJF_MAG_00018	MGB055	Propionate synthesis III	0	0	1	0	0	0	0	0	0	1	0	0	0	1	1	0	0	0	0	0	0	0	1	0	0	0	0	0	0	0	0	0	1	0	0	0	1	0	0	0	0	0	0	0	0
RJF_MAG_00019	MGB005	Tryptophan synthesis	1	0	1	0	0	1	0	0	0	1	0	0	0	0	1	1	0	0	1	0	0	0	1	0	1	0	1	0	0	1	0	0	1	1	0	1	1	0	0	1	0	0	0	0	0
RJF_MAG_00019	MGB006	Glutamate synthesis I	1	0	1	0	0	1	0	0	1	1	1	0	0	0	1	1	0	0	0	0	0	0	1	0	1	0	0	0	0	1	0	0	1	1	0	1	1	0	0	1	0	0	0	0	0
RJF_MAG_00019	MGB007	Glutamate synthesis II	1	0	1	0	0	1	0	0	0	1	0	0	0	1	1	1	0	0	1	0	1	0	1	0	1	0	1	0	0	1	0	0	1	1	0	1	1	0	0	1	0	0	0	0	0
RJF_MAG_00019	MGB015	p-Cresol synthesis	1	0	1	0	0	1	0	0	0	1	0	0	0	0	1	1	0	0	0	0	0	0	1	0	1	0	0	0	0	1	0	0	1	1	0	1	1	0	0	1	0	0	0	0	0
RJF_MAG_00019	MGB029	ClpB (ATP-dependent chaperone protein)	1	0	1	0	0	1	0	0	0	1	0	0	1	1	1	1	0	0	0	0	0	0	1	0	1	0	0	0	0	1	0	0	1	0	0	1	1	0	0	1	0	0	0	0	0
RJF_MAG_00019	MGB032	Quinolinic acid synthesis	1	0	1	0	0	1	0	0	0	1	0	1	0	1	1	1	0	0	1	0	0	1	1	0	1	0	1	0	0	1	0	1	1	1	0	1	1	0	0	1	1	1	0	0	0
RJF_MAG_00019	MGB033	Quinolinic acid degradation	1	0	1	0	0	1	0	0	0	1	0	0	1	0	1	1	0	0	0	0	0	0	1	0	1	0	1	0	0	1	0	0	1	0	0	1	1	0	0	1	0	0	0	0	0
RJF_MAG_00019	MGB036	S-Adenosylmethionine (SAM) synthesis	1	0	1	0	0	1	0	0	1	1	1	0	1	0	1	1	0	0	1	0	0	0	1	0	1	0	1	0	0	1	0	0	1	1	0	1	1	0	0	1	0	0	0	0	0
RJF_MAG_00019	MGB043	Acetate synthesis I	1	0	1	0	0	1	0	0	0	1	0	0	1	1	1	1	0	0	0	0	0	0	1	0	1	0	1	0	0	1	0	0	1	1	0	1	1	0	0	1	1	0	0	0	0
RJF_MAG_00019	MGB047	Acetate degradation	1	0	1	0	0	1	0	0	0	1	1	0	1	1	1	1	0	0	0	1	1	0	1	1	1	0	0	0	0	1	0	1	1	1	0	1	1	1	1	1	0	1	0	0	0
RJF_MAG_00019	MGB052	Butyrate synthesis I	1	0	1	0	0	1	0	0	0	1	0	0	0	0	1	1	0	0	0	0	0	0	1	0	1	0	1	0	0	1	0	0	1	0	0	1	1	0	1	1	0	0	0	0	0
RJF_MAG_00019	MGB055	Propionate synthesis III	1	0	1	0	0	1	0	0	0	1	0	0	1	0	1	1	0	0	0	0	0	0	1	0	1	0	0	0	0	1	0	0	1	0	0	0	1	0	0	1	0	0	0	0	0
RJF_MAG_00020	MGB005	Tryptophan synthesis	1	0	1	0	0	1	0	0	1	1	1	0	1	1	1	1	0	0	1	0	0	1	1	0	1	0	1	0	0	1	0	1	1	1	0	1	1	1	1	1	1	1	0	0	0
RJF_MAG_00020	MGB006	Glutamate synthesis I	1	0	1	0	0	1	0	0	1	1	0	0	1	1	1	1	1	0	1	0	1	0	1	0	1	0	1	0	0	1	0	1	1	1	0	1	1	1	0	1	1	1	0	0	0
RJF_MAG_00020	MGB007	Glutamate synthesis II	1	0	1	0	0	1	0	0	0	1	1	1	1	1	1	1	1	0	1	0	1	0	1	0	1	0	1	0	0	1	0	1	1	1	0	1	1	1	0	1	1	1	0	0	0
RJF_MAG_00020	MGB015	p-Cresol synthesis	1	0	1	0	0	1	0	0	1	1	1	0	1	1	1	1	0	0	0	0	1	0	1	0	1	0	1	0	0	1	0	0	1	1	0	1	1	0	0	1	1	1	0	0	0
RJF_MAG_00020	MGB029	ClpB (ATP-dependent chaperone protein)	1	0	1	0	0	1	0	0	1	1	1	0	1	1	1	1	0	0	1	0	1	0	1	0	1	0	1	0	0	1	0	0	1	1	0	1	1	0	1	1	1	1	0	0	0
RJF_MAG_00020	MGB032	Quinolinic acid synthesis	1	0	1	0	0	1	0	0	1	1	1	1	1	1	1	1	0	0	1	0	0	0	1	0	1	0	1	0	0	1	0	0	1	1	0	1	1	0	0	1	1	1	0	0	0
RJF_MAG_00020	MGB033	Quinolinic acid degradation	1	0	1	0	0	1	0	0	1	1	1	0	1	1	1	1	0	1	1	0	0	0	1	0	1	0	1	0	0	1	0	0	1	0	0	1	1	0	0	1	1	1	0	0	0
RJF_MAG_00020	MGB036	S-Adenosylmethionine (SAM) synthesis	1	0	1	0	0	1	0	0	0	1	1	0	1	1	1	1	1	0	1	0	1	0	1	0	1	0	1	0	0	1	1	0	1	1	0	1	1	0	0	1	1	1	0	0	0
RJF_MAG_00020	MGB038	Inositol degradation	1	0	1	0	0	1	0	0	0	1	1	0	1	0	1	1	0	0	1	0	0	0	1	0	1	0	0	0	0	1	0	1	1	1	0	1	1	0	0	0	1	1	0	0	0
RJF_MAG_00020	MGB040	Menaquinone synthesis (vitamin K2) I	1	0	1	0	0	1	0	0	0	1	0	0	1	0	1	1	0	0	1	0	0	0	1	0	1	0	0	0	0	1	0	0	1	1	0	1	1	0	0	1	1	0	0	0	0
RJF_MAG_00020	MGB043	Acetate synthesis I	1	0	1	0	0	1	0	0	1	1	1	0	1	0	1	1	0	1	1	0	0	0	1	0	1	0	1	1	0	1	0	1	1	0	0	1	1	0	0	1	1	0	0	0	0
RJF_MAG_00020	MGB047	Acetate degradation	1	0	1	0	0	1	0	0	0	1	0	0	1	1	1	1	1	0	1	0	0	0	1	0	1	0	1	1	0	1	0	0	1	1	0	1	1	1	0	1	1	1	0	0	0
RJF_MAG_00020	MGB052	Butyrate synthesis I	1	0	1	0	0	1	0	0	0	1	0	0	1	0	1	1	0	0	0	0	0	0	1	0	1	0	1	0	0	1	0	0	1	0	0	1	1	0	0	0	1	1	0	0	0
RJF_MAG_00020	MGB055	Propionate synthesis III	1	0	1	0	0	1	0	0	0	1	1	0	1	1	1	1	0	0	1	0	0	0	1	0	1	0	0	0	0	1	0	0	0	0	0	1	1	1	0	0	1	0	0	0	0
RJF_MAG_00021	MGB006	Glutamate synthesis I	0	0	0	0	1	0	0	0	1	0	0	0	0	0	0	0	0	1	0	0	0	0	0	0	0	1	0	0	0	0	0	0	0	0	0	0	0	0	0	0	1	1	0	0	0
RJF_MAG_00021	MGB007	Glutamate synthesis II	0	0	0	0	1	0	0	0	1	0	0	0	0	0	0	0	0	1	0	0	0	0	0	0	0	1	0	0	0	0	0	0	0	0	0	0	0	0	0	0	1	0	0	0	0
RJF_MAG_00021	MGB015	p-Cresol synthesis	0	0	0	1	1	0	0	0	1	0	0	0	0	0	0	0	0	1	0	0	0	0	1	0	0	1	0	0	0	0	0	0	1	0	0	0	0	0	0	0	1	1	0	1	0
RJF_MAG_00021	MGB029	ClpB (ATP-dependent chaperone protein)	0	0	0	0	1	0	0	0	1	0	0	0	0	0	0	0	0	1	0	0	0	0	0	0	0	1	0	0	0	0	0	0	1	0	0	0	0	0	0	0	1	0	0	0	0
RJF_MAG_00021	MGB033	Quinolinic acid degradation	0	0	0	0	1	0	0	0	1	0	0	0	0	0	0	0	0	1	0	0	0	0	0	0	0	1	0	0	0	0	0	0	0	0	0	0	0	0	0	0	1	0	0	0	0
RJF_MAG_00021	MGB036	S-Adenosylmethionine (SAM) synthesis	0	0	0	0	1	0	0	0	1	0	0	0	0	0	1	0	0	1	0	0	0	0	0	0	0	1	0	0	0	0	0	0	0	0	0	0	0	0	0	0	1	0	0	0	0
RJF_MAG_00021	MGB043	Acetate synthesis I	0	0	0	0	1	0	1	0	1	0	0	0	0	0	0	0	0	1	0	0	0	0	0	0	0	1	0	0	0	0	0	0	1	0	0	0	0	0	0	0	1	0	0	0	0
RJF_MAG_00021	MGB054	Propionate synthesis II	0	0	0	0	1	0	0	0	1	0	0	0	0	0	0	0	0	1	0	0	0	0	0	0	0	1	0	0	0	0	0	0	1	0	0	0	0	0	0	0	1	0	0	0	0
RJF_MAG_00022	MGB005	Tryptophan synthesis	0	0	0	0	0	1	0	0	0	0	0	0	0	0	1	1	0	0	0	0	0	0	1	0	0	0	0	0	0	1	0	0	0	0	0	0	0	0	0	0	0	0	0	0	0
RJF_MAG_00022	MGB006	Glutamate synthesis I	0	0	0	0	0	1	0	0	0	0	0	0	0	0	1	1	0	0	0	0	0	0	1	0	0	0	0	0	0	1	0	0	0	0	0	0	0	0	0	0	0	0	0	0	0
RJF_MAG_00022	MGB007	Glutamate synthesis II	0	0	0	0	0	1	0	0	0	0	0	0	0	0	1	1	0	0	0	0	0	0	1	0	0	0	0	0	0	1	0	0	0	0	0	0	0	0	0	0	0	0	0	0	0
RJF_MAG_00022	MGB015	p-Cresol synthesis	0	0	0	0	0	1	0	0	0	0	0	0	0	0	1	1	0	0	0	0	0	0	1	0	0	0	0	0	0	1	0	0	0	0	0	0	0	0	1	0	0	0	0	0	0
RJF_MAG_00022	MGB029	ClpB (ATP-dependent chaperone protein)	0	0	0	0	0	1	0	0	0	0	0	0	0	0	1	1	0	0	0	0	0	0	1	0	0	0	0	0	0	1	0	0	0	0	0	0	0	0	0	0	0	0	0	0	0
RJF_MAG_00022	MGB032	Quinolinic acid synthesis	0	0	0	0	0	1	0	0	0	0	0	0	0	0	1	1	0	0	0	0	0	0	1	0	0	0	0	0	0	1	0	0	0	0	0	0	0	0	1	0	0	0	0	0	0
RJF_MAG_00022	MGB033	Quinolinic acid degradation	0	0	0	0	0	0	0	0	0	0	0	0	0	0	1	1	0	0	0	0	0	0	1	0	0	0	0	0	0	1	0	0	0	0	0	0	0	0	0	0	0	0	0	0	0
RJF_MAG_00022	MGB035	Isovaleric acid synthesis II (KADC pathway)	0	0	0	0	0	0	0	0	0	0	0	0	0	0	0	1	0	0	0	0	0	0	1	0	0	0	0	0	0	1	0	0	0	0	0	0	0	0	0	0	0	0	0	0	0
RJF_MAG_00022	MGB036	S-Adenosylmethionine (SAM) synthesis	0	0	0	0	0	1	0	0	0	0	0	0	0	0	1	1	0	0	0	0	0	0	1	0	0	0	0	0	0	1	0	0	0	0	0	0	0	0	0	0	0	0	0	0	0
RJF_MAG_00022	MGB043	Acetate synthesis I	0	0	0	0	0	1	0	0	0	0	0	0	0	0	1	1	0	0	0	0	0	0	1	0	0	0	0	0	0	1	0	0	0	0	0	0	0	0	0	0	0	0	0	0	0
RJF_MAG_00023	MGB006	Glutamate synthesis I	0	0	0	0	0	0	1	0	1	0	1	1	0	0	1	1	1	1	0	1	1	1	0	0	1	0	0	0	1	0	1	1	1	0	0	0	0	0	1	1	0	0	0	0	0
RJF_MAG_00023	MGB009	Histamine synthesis	0	0	0	0	0	0	1	0	1	0	0	1	0	0	1	0	1	0	1	0	0	1	0	0	1	0	0	0	1	0	0	0	1	0	0	0	0	0	1	0	0	0	0	0	0
RJF_MAG_00023	MGB031	17-beta-Estradiol degradation	0	0	0	0	0	0	0	0	1	0	1	0	0	0	1	1	1	0	1	0	0	1	0	0	1	0	0	0	1	0	1	0	0	0	0	0	0	0	1	1	0	0	0	1	0
RJF_MAG_00023	MGB033	Quinolinic acid degradation	0	0	0	0	0	0	1	0	1	0	0	1	0	0	1	0	1	0	0	0	0	1	0	0	1	1	0	0	1	0	0	0	1	0	0	0	0	0	1	0	0	0	0	0	0
RJF_MAG_00023	MGB036	S-Adenosylmethionine (SAM) synthesis	0	0	1	0	0	0	0	0	1	0	1	1	0	0	1	1	1	1	1	1	0	1	0	0	1	1	0	0	1	0	1	0	1	0	0	0	0	0	1	1	0	0	0	0	1
RJF_MAG_00023	MGB043	Acetate synthesis I	0	0	0	0	0	0	1	0	1	0	0	1	0	0	0	0	1	1	0	1	0	1	0	0	1	0	0	0	0	0	1	0	0	0	0	0	0	0	1	0	0	0	0	0	0
RJF_MAG_00024	MGB005	Tryptophan synthesis	1	0	1	0	0	1	0	0	0	1	0	0	1	0	1	1	0	0	1	0	0	0	1	0	1	0	1	0	0	1	1	0	0	0	0	0	1	0	1	1	0	0	0	0	0
RJF_MAG_00024	MGB006	Glutamate synthesis I	1	0	1	0	0	1	0	0	0	1	0	0	1	0	1	1	0	0	0	0	0	0	1	0	1	0	1	0	0	1	1	0	1	0	0	1	1	0	1	1	0	0	0	0	0
RJF_MAG_00024	MGB007	Glutamate synthesis II	1	0	1	0	0	1	0	0	0	1	1	0	1	0	1	1	0	0	0	0	0	0	1	0	1	0	1	0	0	1	1	0	1	1	0	0	1	0	1	1	0	0	0	0	0
RJF_MAG_00024	MGB015	p-Cresol synthesis	1	0	1	0	0	1	0	0	0	1	0	0	1	0	1	1	0	0	1	0	0	0	1	0	1	0	1	0	0	1	1	0	0	0	0	0	1	0	1	1	0	0	0	0	0
RJF_MAG_00024	MGB029	ClpB (ATP-dependent chaperone protein)	1	0	1	0	0	1	0	0	0	1	0	0	1	0	1	1	0	0	0	0	0	0	1	0	1	0	1	0	0	1	1	0	0	0	0	1	1	0	1	1	0	0	0	0	0
RJF_MAG_00024	MGB032	Quinolinic acid synthesis	1	0	1	0	0	1	0	0	0	0	1	0	1	0	1	1	0	0	1	0	0	0	1	0	1	0	1	0	0	1	1	0	0	0	0	1	1	0	1	1	0	0	0	0	0
RJF_MAG_00024	MGB033	Quinolinic acid degradation	1	0	1	0	0	1	0	0	0	1	0	0	1	0	1	1	0	0	0	0	0	0	1	0	1	0	1	0	0	1	1	0	0	0	0	1	1	0	1	1	0	0	0	0	0
RJF_MAG_00024	MGB036	S-Adenosylmethionine (SAM) synthesis	1	0	1	0	0	1	0	0	1	0	0	0	1	0	1	1	0	0	0	0	0	0	1	0	1	0	1	0	0	1	1	0	1	0	0	0	1	0	1	1	0	0	0	0	0
RJF_MAG_00024	MGB037	Inositol synthesis	0	0	1	0	0	1	0	0	0	0	0	0	0	0	1	1	0	0	0	0	0	0	1	0	1	0	1	0	0	1	1	0	0	0	0	0	1	0	0	0	0	0	0	0	0
RJF_MAG_00024	MGB040	Menaquinone synthesis (vitamin K2) I	1	0	1	0	0	1	0	0	0	0	0	0	0	0	1	1	0	0	0	0	0	0	1	0	1	0	1	0	0	1	1	0	0	0	0	0	1	0	1	1	0	0	0	0	0
RJF_MAG_00024	MGB043	Acetate synthesis I	1	0	1	0	0	1	0	0	0	0	0	0	1	0	1	1	0	0	0	0	0	0	1	0	1	0	1	0	0	1	1	0	0	0	0	1	1	0	1	1	0	0	0	0	0
RJF_MAG_00024	MGB047	Acetate degradation	1	0	1	0	0	1	0	0	0	0	0	0	1	0	1	1	0	0	1	0	0	0	1	0	1	0	1	0	0	1	1	0	0	0	0	0	1	0	1	1	0	0	0	0	0
RJF_MAG_00024	MGB052	Butyrate synthesis I	1	0	1	0	0	1	0	0	0	0	0	0	1	0	1	1	0	0	1	0	0	0	1	0	1	0	1	0	0	1	1	0	0	0	0	0	1	0	1	1	0	0	0	0	0
RJF_MAG_00024	MGB055	Propionate synthesis III	1	0	1	0	0	1	0	0	0	0	0	0	0	0	1	1	0	0	0	0	0	0	1	0	1	0	1	0	0	1	1	0	0	0	0	1	1	0	1	1	0	0	0	0	0
RJF_MAG_00025	MGB006	Glutamate synthesis I	0	0	1	0	0	0	0	0	0	0	0	0	0	1	1	0	0	0	0	0	0	0	0	0	1	0	0	0	0	0	0	0	1	0	0	0	0	0	0	0	0	0	0	0	0
RJF_MAG_00025	MGB033	Quinolinic acid degradation	0	0	0	0	0	0	0	0	0	0	0	0	0	1	1	0	0	0	0	0	0	0	0	0	1	0	0	0	0	0	0	0	1	0	0	0	0	0	0	0	0	0	0	0	0
RJF_MAG_00025	MGB036	S-Adenosylmethionine (SAM) synthesis	0	0	1	0	0	0	0	1	0	0	0	0	0	1	1	0	0	0	0	0	0	0	0	0	0	0	0	0	0	0	0	0	1	1	0	0	0	0	0	0	0	0	0	0	0
RJF_MAG_00025	MGB045	Acetate synthesis III	0	0	1	0	0	0	0	0	0	0	0	0	0	1	1	0	0	0	0	0	0	0	0	0	0	0	0	0	0	0	0	0	1	0	0	0	0	0	0	0	0	0	0	0	0
RJF_MAG_00025	MGB055	Propionate synthesis III	0	0	1	0	0	0	0	0	0	0	0	0	0	1	1	0	0	0	0	0	0	0	0	0	0	0	0	0	0	0	0	1	1	0	0	0	0	0	0	0	0	0	0	0	0
RJF_MAG_00026	MGB006	Glutamate synthesis I	0	0	1	0	0	0	0	0	0	1	0	0	0	0	1	0	0	0	0	0	0	0	1	0	0	0	1	0	0	1	0	0	0	0	0	0	1	0	0	0	0	0	0	0	0
RJF_MAG_00026	MGB007	Glutamate synthesis II	0	0	1	0	0	0	0	0	0	1	0	0	0	0	1	0	0	0	0	0	0	0	1	0	0	0	1	0	0	1	0	0	0	0	0	0	1	0	0	0	0	0	0	0	0
RJF_MAG_00026	MGB032	Quinolinic acid synthesis	0	0	1	0	0	0	0	0	0	1	0	0	0	0	1	0	0	0	1	0	0	0	1	0	0	0	1	0	0	1	0	0	0	0	0	0	1	0	0	0	0	0	0	0	0
RJF_MAG_00026	MGB033	Quinolinic acid degradation	0	0	1	0	0	0	0	0	0	1	0	0	0	0	1	0	0	0	0	0	0	0	1	0	0	0	1	0	0	1	0	0	0	0	0	0	1	0	0	0	0	0	0	0	0
RJF_MAG_00026	MGB036	S-Adenosylmethionine (SAM) synthesis	0	0	1	0	0	0	0	0	0	1	0	0	0	0	1	0	0	0	0	0	0	0	1	0	0	0	1	0	0	0	0	0	0	0	0	0	1	0	0	0	0	0	0	0	0
RJF_MAG_00026	MGB038	Inositol degradation	0	0	1	0	0	0	0	0	0	1	0	0	0	0	1	0	0	0	1	0	0	0	1	0	0	0	1	0	0	0	0	0	0	0	0	0	1	0	0	0	0	0	0	0	0
RJF_MAG_00026	MGB043	Acetate synthesis I	0	0	1	0	0	0	0	0	0	1	0	0	0	0	1	0	0	0	0	0	0	0	1	0	0	0	1	0	0	1	0	0	0	0	0	0	1	0	0	0	0	0	0	0	0
RJF_MAG_00027	MGB005	Tryptophan synthesis	1	0	1	0	0	1	0	0	0	1	0	0	0	0	1	1	0	0	0	0	0	0	1	0	0	0	0	0	0	1	0	0	0	0	0	1	1	0	0	1	0	0	0	0	0
RJF_MAG_00027	MGB006	Glutamate synthesis I	1	0	1	0	0	1	0	0	0	1	0	0	0	0	1	1	0	0	0	0	0	0	1	0	0	0	0	0	0	1	0	0	0	0	0	1	1	0	0	1	0	0	0	0	0
RJF_MAG_00027	MGB007	Glutamate synthesis II	1	0	1	0	0	1	0	0	0	1	0	0	0	0	1	1	0	0	0	0	0	0	1	0	1	0	0	0	0	1	0	0	1	1	0	1	1	0	0	1	0	0	0	0	0
RJF_MAG_00027	MGB029	ClpB (ATP-dependent chaperone protein)	1	0	1	0	0	1	0	0	0	1	0	0	0	0	1	1	0	0	0	0	0	0	1	0	0	0	0	0	0	1	0	0	0	0	0	1	1	0	0	1	0	0	0	0	0
RJF_MAG_00027	MGB032	Quinolinic acid synthesis	1	0	1	0	0	1	0	0	0	1	0	0	0	0	1	1	0	0	0	0	0	0	1	0	1	0	0	0	0	1	0	0	1	0	0	1	1	0	0	1	0	0	0	0	0
RJF_MAG_00027	MGB033	Quinolinic acid degradation	0	0	1	0	0	1	0	0	0	0	0	0	0	0	1	1	0	0	0	0	0	0	1	0	0	0	1	0	0	1	0	0	0	0	0	1	1	0	0	0	0	0	0	0	0
RJF_MAG_00027	MGB036	S-Adenosylmethionine (SAM) synthesis	1	0	1	0	0	1	0	0	0	1	0	0	0	0	1	1	0	0	0	0	0	0	1	0	1	0	0	0	0	1	1	0	0	0	0	1	1	0	0	1	0	0	0	0	0
RJF_MAG_00027	MGB040	Menaquinone synthesis (vitamin K2) I	0	0	1	0	0	1	0	0	0	0	0	0	0	0	1	1	0	0	0	0	0	0	1	0	0	0	0	0	0	1	0	0	0	0	0	1	1	0	0	0	0	0	0	0	0
RJF_MAG_00027	MGB043	Acetate synthesis I	1	0	1	0	0	1	0	0	0	1	0	0	0	0	1	1	0	0	0	0	0	0	1	0	1	0	0	0	0	1	0	0	1	1	0	1	1	0	0	1	0	0	0	0	0
RJF_MAG_00027	MGB047	Acetate degradation	1	0	1	0	0	1	0	0	0	1	0	0	0	0	1	1	0	0	0	0	0	0	1	0	0	0	0	0	0	1	0	0	0	0	0	1	1	0	0	1	0	0	0	0	0
RJF_MAG_00027	MGB049	Tryptophan degradation	1	0	1	0	0	1	0	0	0	1	0	0	0	0	1	1	0	0	0	0	0	0	1	0	0	0	0	0	0	1	0	0	0	0	0	1	1	0	0	1	0	0	0	0	0
RJF_MAG_00027	MGB052	Butyrate synthesis I	1	0	1	0	0	1	0	0	0	0	0	0	0	0	1	1	0	0	0	0	0	0	1	0	0	0	0	0	0	1	0	0	0	0	0	0	1	0	0	1	0	0	0	0	0
RJF_MAG_00027	MGB055	Propionate synthesis III	1	0	1	0	0	1	0	0	0	0	0	0	0	0	1	1	0	0	0	0	0	0	1	0	0	0	0	0	0	1	0	0	0	0	0	0	1	0	0	1	0	0	0	0	0
RJF_MAG_00028	MGB005	Tryptophan synthesis	0	0	0	0	0	0	0	0	0	0	0	0	0	0	0	0	0	0	1	0	0	0	0	0	0	0	0	0	0	0	0	0	0	0	0	0	0	0	0	0	0	1	1	0	0
RJF_MAG_00028	MGB006	Glutamate synthesis I	0	0	1	0	0	0	0	0	0	0	1	0	0	0	0	0	0	0	0	0	0	0	0	0	1	0	0	0	0	0	1	0	0	0	0	1	0	0	0	0	0	0	1	0	0
RJF_MAG_00028	MGB007	Glutamate synthesis II	0	0	1	1	0	0	1	1	0	0	0	1	0	1	0	1	0	1	1	0	1	1	0	1	1	1	0	0	0	1	1	1	0	0	1	1	0	1	1	1	0	1	1	0	0
RJF_MAG_00028	MGB027	Nitric oxide degradation I (NO dioxygenase)	0	0	1	0	0	0	0	0	0	0	0	1	1	0	0	0	0	1	1	0	0	0	0	1	1	0	0	1	0	0	0	0	0	0	0	0	0	1	0	0	1	1	1	0	0
RJF_MAG_00028	MGB029	ClpB (ATP-dependent chaperone protein)	0	0	0	0	0	0	0	0	0	0	0	0	0	0	0	0	0	0	1	0	0	0	0	0	0	0	0	0	0	0	0	0	0	0	0	0	0	0	0	0	0	1	1	0	0
RJF_MAG_00028	MGB032	Quinolinic acid synthesis	0	0	0	0	0	0	0	0	0	0	0	0	0	0	0	0	0	0	1	0	0	0	0	0	0	0	0	0	0	0	0	0	0	0	0	0	0	0	0	0	0	1	1	0	0
RJF_MAG_00028	MGB033	Quinolinic acid degradation	0	0	0	0	0	0	0	0	0	0	0	0	0	0	0	0	0	0	0	0	0	0	0	0	0	0	0	0	0	0	0	0	0	0	0	0	0	0	0	0	0	0	1	0	0
RJF_MAG_00028	MGB034	Isovaleric acid synthesis I (KADH pathway)	0	0	0	0	0	0	0	0	0	0	0	0	0	0	0	0	0	0	0	0	0	0	0	0	0	0	0	0	0	0	0	0	0	0	0	0	0	0	0	0	0	1	1	0	0
RJF_MAG_00028	MGB035	Isovaleric acid synthesis II (KADC pathway)	0	0	0	0	0	0	0	0	0	0	0	0	0	0	0	0	0	0	0	0	0	0	0	0	0	0	0	0	0	0	0	0	0	0	0	0	0	0	0	0	0	0	1	0	0
RJF_MAG_00028	MGB036	S-Adenosylmethionine (SAM) synthesis	0	0	1	0	0	0	0	0	0	0	0	0	0	0	0	0	0	0	1	0	0	0	0	0	0	0	0	0	0	0	0	0	0	0	0	1	0	0	0	0	0	1	1	0	0
RJF_MAG_00028	MGB043	Acetate synthesis I	0	0	0	0	0	0	0	0	0	0	0	0	0	0	0	0	0	0	1	0	0	0	0	0	0	0	0	0	0	0	0	0	0	0	0	0	0	0	0	0	0	1	1	0	0
RJF_MAG_00028	MGB047	Acetate degradation	0	0	1	0	0	0	0	1	0	0	0	0	0	0	0	0	0	0	1	0	0	0	0	0	0	0	0	0	0	0	0	0	0	0	0	0	0	0	0	0	0	1	1	0	0
RJF_MAG_00028	MGB056	Propionate degradation I	0	0	0	0	0	0	0	0	0	0	0	0	0	0	0	0	0	0	0	0	0	0	0	0	0	0	0	0	0	0	0	0	0	0	0	0	0	0	0	0	0	0	1	0	0
RJF_MAG_00029	MGB022	GABA synthesis III	0	0	1	1	1	0	0	0	1	0	1	1	1	1	1	1	1	1	1	0	1	1	1	1	1	1	1	1	1	1	1	1	1	1	0	1	1	1	1	1	1	1	1	0	1
RJF_MAG_00029	MGB031	17-beta-Estradiol degradation	0	0	1	1	1	0	0	0	1	0	1	1	1	1	1	1	1	1	1	1	0	1	1	0	1	1	1	1	1	1	1	1	1	1	0	1	1	1	1	1	1	1	1	1	1
RJF_MAG_00029	MGB033	Quinolinic acid degradation	1	0	1	1	1	0	0	0	1	0	1	1	1	1	1	1	1	1	1	1	0	1	1	0	1	1	1	1	1	1	1	1	1	1	0	1	1	1	1	1	1	1	1	0	1
RJF_MAG_00029	MGB036	S-Adenosylmethionine (SAM) synthesis	0	0	1	1	1	0	1	0	1	0	1	1	1	1	1	1	1	1	1	1	0	1	1	0	1	1	1	1	1	1	1	1	1	1	0	1	1	1	1	1	1	1	1	1	1
RJF_MAG_00029	MGB040	Menaquinone synthesis (vitamin K2) I	0	0	1	1	1	0	0	0	1	0	1	1	1	1	1	1	1	1	1	1	0	1	1	0	1	1	0	1	1	1	1	0	1	1	0	1	1	1	1	1	1	1	0	0	1
RJF_MAG_00029	MGB043	Acetate synthesis I	0	0	1	1	1	0	0	0	1	0	1	1	1	1	1	1	1	1	1	1	1	1	1	0	1	1	0	1	1	1	1	1	1	1	0	1	1	1	1	1	1	1	1	1	1
RJF_MAG_00030	MGB006	Glutamate synthesis I	1	0	1	0	0	1	0	0	0	1	0	0	0	0	1	1	0	0	0	0	0	0	1	0	1	0	0	0	0	1	0	0	0	0	0	0	1	0	0	1	0	0	0	0	0
RJF_MAG_00030	MGB007	Glutamate synthesis II	1	0	1	0	0	1	0	0	0	1	0	0	0	0	1	1	0	0	0	0	0	0	1	0	0	0	0	0	0	1	0	0	0	0	0	0	1	0	0	0	0	0	0	0	0
RJF_MAG_00030	MGB015	p-Cresol synthesis	1	0	1	0	0	1	0	0	0	1	0	0	0	0	1	1	0	0	1	0	0	0	1	0	0	0	1	0	0	1	0	0	0	0	0	0	1	0	0	1	0	0	0	0	0
RJF_MAG_00030	MGB029	ClpB (ATP-dependent chaperone protein)	1	0	1	0	0	1	0	0	0	1	0	0	0	0	1	1	0	0	1	0	0	0	1	0	0	0	0	0	0	1	0	0	0	0	0	0	1	0	0	1	0	0	0	0	0
RJF_MAG_00030	MGB031	17-beta-Estradiol degradation	1	0	1	0	0	1	0	0	0	1	0	0	0	0	1	1	0	0	0	0	0	0	1	0	0	0	1	0	0	1	0	0	0	0	0	1	1	0	0	1	0	0	0	0	0
RJF_MAG_00030	MGB033	Quinolinic acid degradation	0	0	1	0	0	1	0	0	0	1	0	0	0	0	1	1	0	0	0	0	0	0	1	0	0	0	0	0	0	1	0	0	0	0	0	0	1	0	0	0	0	0	0	0	0
RJF_MAG_00030	MGB036	S-Adenosylmethionine (SAM) synthesis	1	0	1	0	0	1	0	0	0	1	0	0	0	0	1	1	0	0	0	0	0	0	1	0	0	0	0	0	0	1	0	0	0	0	0	0	1	0	0	0	0	0	0	0	0
RJF_MAG_00030	MGB043	Acetate synthesis I	0	0	1	0	0	1	0	0	0	1	0	0	0	0	1	1	0	0	0	0	0	0	1	0	0	0	0	0	0	1	0	0	0	0	0	0	1	0	0	1	0	0	0	0	0
RJF_MAG_00030	MGB052	Butyrate synthesis I	0	0	1	0	0	1	0	0	0	1	0	0	0	0	1	1	0	0	0	0	0	0	1	0	0	0	0	0	0	1	0	0	0	0	0	0	1	0	0	0	0	0	0	0	0
RJF_MAG_00031	MGB006	Glutamate synthesis I	0	0	1	0	0	1	0	0	0	1	0	0	0	0	1	1	0	0	0	0	0	0	1	0	0	0	0	0	0	0	0	0	0	0	0	0	0	0	0	1	0	0	0	0	0
RJF_MAG_00031	MGB007	Glutamate synthesis II	0	0	1	0	0	1	0	0	0	1	0	0	0	0	1	1	0	0	0	0	0	0	1	0	0	0	0	0	0	1	0	0	0	0	0	0	0	0	0	0	0	0	0	0	0
RJF_MAG_00031	MGB015	p-Cresol synthesis	0	0	1	0	0	1	0	0	0	1	0	0	0	0	1	1	0	0	0	0	0	0	1	0	0	0	0	0	0	0	0	0	0	0	0	0	0	0	0	0	0	0	0	0	0
RJF_MAG_00031	MGB029	ClpB (ATP-dependent chaperone protein)	0	0	1	0	0	1	0	0	0	1	0	0	0	0	1	1	0	0	0	0	0	0	1	0	0	0	0	0	0	0	0	0	0	0	0	0	0	0	0	0	0	0	0	0	0
RJF_MAG_00031	MGB031	17-beta-Estradiol degradation	0	0	0	0	0	1	0	0	0	1	0	0	0	0	1	1	0	0	0	0	0	0	1	0	0	0	0	0	0	0	0	0	0	0	0	0	0	0	0	1	0	0	0	0	0
RJF_MAG_00031	MGB032	Quinolinic acid synthesis	0	0	0	0	0	1	0	0	0	1	0	0	0	0	1	1	0	0	0	0	0	0	1	0	0	0	0	0	0	0	0	0	0	0	0	0	0	0	0	0	0	0	0	0	0
RJF_MAG_00031	MGB033	Quinolinic acid degradation	0	0	1	0	0	1	0	0	0	1	0	0	0	0	1	1	0	0	0	0	0	0	1	0	0	0	0	0	0	1	0	0	0	0	0	0	0	0	0	0	0	0	0	0	0
RJF_MAG_00031	MGB035	Isovaleric acid synthesis II (KADC pathway)	0	0	1	0	0	1	0	0	0	1	0	0	0	0	1	1	0	0	0	0	0	0	1	0	0	0	0	0	0	0	0	0	0	0	0	0	0	0	0	0	0	0	0	0	0
RJF_MAG_00031	MGB036	S-Adenosylmethionine (SAM) synthesis	0	0	1	0	0	1	0	0	0	1	0	0	0	0	1	1	0	0	0	0	0	0	1	0	0	0	0	0	0	0	0	0	0	0	0	0	0	0	0	0	0	0	0	0	0
RJF_MAG_00031	MGB040	Menaquinone synthesis (vitamin K2) I	0	0	0	0	0	1	0	0	0	1	0	0	0	0	0	1	0	0	0	0	0	0	1	0	0	0	0	0	0	0	0	0	0	0	0	0	0	0	0	0	0	0	0	0	0
RJF_MAG_00031	MGB043	Acetate synthesis I	0	0	1	0	0	1	0	0	0	1	0	0	0	0	0	1	0	0	0	0	0	0	1	0	0	0	0	0	0	1	0	0	0	0	0	0	0	0	0	0	0	0	0	0	0
RJF_MAG_00031	MGB049	Tryptophan degradation	0	0	0	0	0	1	0	0	0	1	0	0	0	0	1	1	0	0	0	0	0	0	1	0	1	0	0	0	0	0	0	0	0	0	0	0	0	0	0	0	0	0	0	0	0
RJF_MAG_00032	MGB007	Glutamate synthesis II	1	0	0	0	0	0	0	0	0	0	0	0	1	0	1	0	0	0	1	0	0	0	0	0	0	0	0	0	0	0	0	0	0	0	0	0	0	0	0	0	0	0	0	0	0
RJF_MAG_00032	MGB029	ClpB (ATP-dependent chaperone protein)	1	0	0	0	0	0	0	0	0	0	1	0	0	0	1	0	0	0	0	0	0	0	0	0	0	0	0	0	0	1	0	0	0	1	0	0	0	0	0	0	0	0	0	0	0
RJF_MAG_00032	MGB033	Quinolinic acid degradation	0	0	0	0	0	0	0	0	0	0	0	0	0	0	1	0	0	0	0	0	0	0	0	0	0	0	0	0	0	0	0	0	0	0	0	0	0	0	0	0	0	0	0	0	0
RJF_MAG_00032	MGB035	Isovaleric acid synthesis II (KADC pathway)	0	0	0	0	0	0	0	0	0	0	0	0	0	0	1	0	0	0	0	0	0	0	0	0	0	0	0	0	0	0	0	0	0	0	0	0	0	0	0	0	0	0	0	0	0
RJF_MAG_00032	MGB036	S-Adenosylmethionine (SAM) synthesis	0	0	0	0	0	0	0	0	0	0	1	0	0	0	1	0	0	0	0	0	0	0	0	0	0	0	0	0	0	0	0	0	0	1	0	0	0	0	0	0	0	0	0	0	0
RJF_MAG_00032	MGB043	Acetate synthesis I	1	0	0	0	0	0	0	0	0	0	0	0	0	0	1	0	0	0	0	0	0	0	0	0	0	0	0	0	0	0	1	0	0	0	0	0	0	0	0	0	0	0	0	0	0
RJF_MAG_00032	MGB051	Glutamate degradation II	0	0	0	0	0	0	0	0	0	0	1	0	0	0	1	0	0	0	0	0	0	0	0	0	0	0	0	0	0	0	0	0	0	0	0	0	0	0	0	0	0	0	0	0	0
RJF_MAG_00033	MGB005	Tryptophan synthesis	0	0	0	0	0	1	0	0	0	0	0	0	0	0	1	1	0	0	0	0	0	0	1	0	0	0	0	0	0	1	0	0	0	0	0	0	0	0	0	0	0	0	0	0	0
RJF_MAG_00033	MGB006	Glutamate synthesis I	0	0	0	0	0	1	0	0	0	0	0	0	0	0	0	1	0	0	0	0	0	0	1	0	0	0	0	0	0	1	0	0	0	0	0	0	0	0	0	1	0	0	0	0	0
RJF_MAG_00033	MGB007	Glutamate synthesis II	0	0	0	0	0	1	0	0	0	0	0	0	0	0	1	1	0	0	0	0	0	0	1	0	0	0	0	0	0	1	0	0	0	0	0	0	0	0	0	0	0	0	0	0	0
RJF_MAG_00033	MGB029	ClpB (ATP-dependent chaperone protein)	0	0	0	0	0	0	0	0	0	0	0	0	0	0	1	1	0	0	0	0	0	0	1	0	0	0	0	0	0	1	0	0	0	0	0	0	0	0	0	1	0	0	0	0	0
RJF_MAG_00033	MGB031	17-beta-Estradiol degradation	0	0	0	0	0	0	0	0	0	0	0	0	0	0	0	1	0	0	0	0	0	0	1	0	0	0	0	0	0	1	0	0	0	0	0	0	0	0	0	0	0	0	0	0	0
RJF_MAG_00033	MGB032	Quinolinic acid synthesis	0	0	0	0	0	0	0	0	0	0	0	0	0	0	1	1	0	0	0	0	0	0	1	0	0	0	0	0	0	1	0	0	0	0	0	0	0	0	0	0	0	0	0	0	0
RJF_MAG_00033	MGB033	Quinolinic acid degradation	0	0	0	0	0	0	0	0	0	0	0	0	0	0	1	1	0	0	0	0	0	0	1	0	0	0	0	0	0	1	0	0	0	0	0	0	0	0	0	0	0	0	0	0	0
RJF_MAG_00033	MGB036	S-Adenosylmethionine (SAM) synthesis	0	0	0	0	0	1	0	0	0	0	0	0	0	0	1	1	0	0	0	0	0	0	1	0	0	0	0	0	0	1	0	0	0	0	0	0	0	0	0	0	0	0	0	0	0
RJF_MAG_00033	MGB043	Acetate synthesis I	0	0	0	0	0	1	0	0	0	0	0	0	0	0	1	1	0	0	0	0	0	0	1	0	0	0	0	0	0	1	0	0	0	0	0	0	0	0	0	0	0	0	0	0	0
RJF_MAG_00034	MGB006	Glutamate synthesis I	1	1	1	1	1	1	1	1	1	0	1	1	1	1	1	1	1	1	1	1	1	1	1	1	1	1	0	1	1	1	1	1	1	1	1	1	0	1	1	1	1	1	0	1	1
RJF_MAG_00034	MGB029	ClpB (ATP-dependent chaperone protein)	1	1	1	1	1	1	1	1	1	1	1	1	1	1	1	1	1	1	1	1	1	1	0	1	1	1	0	0	1	1	1	1	1	1	1	0	0	1	1	1	0	1	0	1	1
RJF_MAG_00034	MGB033	Quinolinic acid degradation	1	1	1	1	1	1	1	0	1	0	1	1	1	0	1	1	1	1	1	1	1	1	1	1	1	1	0	1	1	1	1	1	1	1	1	0	0	1	1	1	0	1	0	1	1
RJF_MAG_00034	MGB036	S-Adenosylmethionine (SAM) synthesis	1	1	1	1	1	1	1	1	1	0	1	1	1	0	1	1	1	1	1	1	1	1	1	1	1	1	0	1	1	1	1	1	1	1	1	0	0	1	1	1	1	1	0	1	1
RJF_MAG_00034	MGB040	Menaquinone synthesis (vitamin K2) I	1	1	1	1	1	1	1	0	1	0	1	1	1	1	1	1	1	1	1	1	1	0	0	1	1	1	0	0	1	0	1	0	1	1	1	0	0	0	1	1	0	1	0	1	0
RJF_MAG_00034	MGB043	Acetate synthesis I	1	1	1	1	1	1	1	1	1	1	1	1	1	1	1	1	1	1	1	1	1	1	1	1	1	1	0	1	1	1	1	1	1	1	1	1	0	1	1	1	0	1	0	1	1
RJF_MAG_00035	MGB022	GABA synthesis III	0	0	1	0	1	0	0	0	1	0	1	1	0	1	1	1	1	1	0	0	1	0	1	0	1	1	0	1	0	1	1	0	1	0	0	1	0	1	1	1	0	0	1	1	0
RJF_MAG_00035	MGB031	17-beta-Estradiol degradation	0	0	1	0	0	0	0	0	0	0	1	1	0	1	1	1	1	0	0	0	0	1	1	0	1	1	0	1	0	1	1	0	1	0	0	1	0	1	1	1	0	0	0	0	0
RJF_MAG_00035	MGB033	Quinolinic acid degradation	0	0	1	0	0	0	0	0	1	0	1	1	0	1	0	1	1	0	0	0	0	0	1	0	1	1	0	1	1	1	1	0	1	0	0	1	0	1	1	1	0	0	1	0	0
RJF_MAG_00035	MGB036	S-Adenosylmethionine (SAM) synthesis	0	0	1	0	1	0	0	0	1	0	1	1	1	1	1	1	1	1	1	1	1	1	1	0	1	1	0	1	1	1	1	1	1	1	0	1	0	1	1	1	0	0	0	0	0
RJF_MAG_00036	MGB005	Tryptophan synthesis	0	0	1	0	0	0	1	1	1	0	0	0	0	1	0	0	1	1	1	1	1	1	1	1	1	1	0	0	1	1	1	0	1	0	1	1	0	1	1	1	1	0	0	1	1
RJF_MAG_00036	MGB007	Glutamate synthesis II	0	0	1	0	0	0	1	1	1	0	0	1	0	1	0	0	1	1	1	1	1	1	1	1	1	1	0	0	1	1	1	1	1	1	1	1	0	1	1	1	1	0	0	1	1
RJF_MAG_00036	MGB016	p-Cresol degradation	0	0	1	1	0	0	1	1	1	0	0	1	1	1	0	1	1	1	1	1	1	1	1	1	1	1	0	1	1	1	1	1	1	1	1	1	0	1	1	1	1	1	0	1	1
RJF_MAG_00036	MGB019	GABA degradation	0	0	1	1	1	0	1	1	1	0	0	1	0	1	0	1	1	1	1	1	1	1	1	1	1	1	0	0	1	1	1	1	1	1	1	1	0	1	1	1	1	0	0	1	1
RJF_MAG_00036	MGB026	Nitric oxide synthesis II (nitrite reductase)	0	0	1	0	1	0	1	1	1	0	0	1	0	1	1	1	1	1	1	1	1	1	0	1	1	1	0	0	1	1	1	0	1	1	1	1	0	1	1	1	1	0	0	1	1
RJF_MAG_00036	MGB027	Nitric oxide degradation I (NO dioxygenase)	0	0	1	1	1	0	1	1	1	0	1	1	1	1	0	1	1	1	1	1	1	1	1	1	1	1	0	0	1	1	1	0	1	1	1	1	0	1	1	1	1	0	0	1	1
RJF_MAG_00036	MGB029	ClpB (ATP-dependent chaperone protein)	0	0	1	0	1	0	1	1	1	0	0	1	1	1	1	0	1	1	1	1	1	1	1	1	1	1	0	1	1	1	1	0	1	1	1	1	0	1	1	1	1	0	0	1	1
RJF_MAG_00036	MGB031	17-beta-Estradiol degradation	0	1	1	1	1	0	0	1	1	0	0	0	1	1	1	1	1	1	1	1	1	1	1	1	1	1	0	0	1	1	1	0	1	1	1	1	0	1	1	1	1	0	0	1	1
RJF_MAG_00036	MGB036	S-Adenosylmethionine (SAM) synthesis	0	0	1	0	0	0	1	1	1	0	0	0	0	1	0	0	1	1	1	1	1	1	1	1	1	1	0	0	1	1	1	0	1	0	1	1	0	1	0	1	1	0	0	1	1
RJF_MAG_00036	MGB038	Inositol degradation	0	0	1	0	1	0	1	1	1	0	0	1	1	1	1	1	1	1	1	1	1	1	1	1	1	1	0	0	1	1	1	1	1	1	1	1	0	1	1	1	1	0	0	1	1
RJF_MAG_00036	MGB040	Menaquinone synthesis (vitamin K2) I	0	0	1	0	0	0	1	1	1	0	0	1	0	1	0	0	1	1	1	1	1	1	1	1	1	1	0	0	1	1	1	0	1	0	1	1	0	1	1	1	1	0	0	1	1
RJF_MAG_00036	MGB043	Acetate synthesis I	0	0	1	1	1	0	1	1	1	0	1	1	0	1	1	1	1	1	1	1	1	1	0	1	1	1	0	1	1	1	1	0	1	0	1	1	0	1	1	1	1	0	0	1	1
RJF_MAG_00036	MGB047	Acetate degradation	0	0	1	1	1	0	1	1	1	0	0	1	1	1	1	1	1	1	1	1	1	1	1	1	1	1	0	1	1	1	1	1	1	1	1	1	0	1	1	1	1	0	0	1	1
RJF_MAG_00036	MGB056	Propionate degradation I	0	0	1	0	0	0	0	1	1	0	0	1	0	1	0	1	1	1	1	1	1	1	1	1	1	1	0	0	1	1	1	0	1	0	1	1	0	1	1	1	1	0	0	1	1
RJF_MAG_00037	MGB006	Glutamate synthesis I	0	0	0	0	0	0	0	0	0	0	0	0	0	0	1	1	0	0	0	0	0	0	0	0	0	0	0	0	0	0	0	0	0	0	0	0	0	0	0	1	0	0	0	0	0
RJF_MAG_00037	MGB007	Glutamate synthesis II	0	0	0	0	0	0	0	0	0	0	0	0	0	0	0	1	0	0	0	0	0	0	0	0	0	0	0	0	0	0	0	0	0	0	0	0	0	0	0	0	0	0	0	0	0
RJF_MAG_00037	MGB015	p-Cresol synthesis	0	0	0	0	0	0	0	0	0	0	0	0	0	0	1	1	0	0	0	0	0	0	0	0	0	0	0	0	0	0	0	0	0	0	0	0	0	0	0	0	0	0	0	0	0
RJF_MAG_00037	MGB032	Quinolinic acid synthesis	0	0	1	0	0	0	0	0	0	0	0	0	0	0	1	1	0	0	0	0	0	0	0	0	1	0	0	0	0	0	0	0	0	0	0	0	0	0	0	0	0	0	0	0	0
RJF_MAG_00037	MGB033	Quinolinic acid degradation	0	0	0	0	0	0	0	0	0	0	0	0	0	0	0	1	0	0	0	0	0	0	0	0	0	0	0	0	0	0	0	0	0	0	0	0	0	0	0	0	0	0	0	0	0
RJF_MAG_00037	MGB036	S-Adenosylmethionine (SAM) synthesis	0	0	0	0	0	0	0	0	0	0	0	0	0	0	0	1	0	0	0	0	0	0	0	0	0	0	0	0	0	0	0	0	0	0	0	0	0	0	0	0	0	0	0	0	0
RJF_MAG_00037	MGB038	Inositol degradation	0	0	0	0	0	0	0	0	0	0	0	0	0	0	0	1	0	0	0	0	0	0	0	0	1	0	0	0	0	0	0	0	0	0	0	0	0	0	0	0	0	0	0	0	0
RJF_MAG_00037	MGB043	Acetate synthesis I	0	0	0	0	0	0	0	0	0	0	0	0	0	0	1	1	0	0	0	0	0	0	0	0	0	0	0	0	0	0	0	0	0	0	0	0	0	0	0	1	0	0	0	0	0
RJF_MAG_00038	MGB005	Tryptophan synthesis	1	0	1	0	0	1	0	0	0	1	0	0	0	0	1	1	0	0	0	0	0	0	1	0	1	0	0	0	0	1	0	0	1	0	0	1	1	0	0	1	0	0	0	0	0
RJF_MAG_00038	MGB006	Glutamate synthesis I	1	0	1	0	0	1	0	0	0	1	0	0	0	0	1	1	0	0	1	0	0	0	1	0	1	0	0	0	0	1	0	0	1	0	0	1	1	0	0	1	0	0	0	0	0
RJF_MAG_00038	MGB007	Glutamate synthesis II	1	0	1	0	0	1	0	0	0	1	0	0	0	0	1	1	0	1	0	0	0	0	1	0	1	0	0	0	0	1	0	0	1	0	0	1	1	0	0	1	0	0	0	0	0
RJF_MAG_00038	MGB015	p-Cresol synthesis	1	0	1	0	0	1	0	0	0	1	1	1	0	1	1	1	0	0	1	0	0	0	1	1	1	0	0	1	0	1	0	0	1	1	0	1	1	0	0	1	0	0	0	0	0
RJF_MAG_00038	MGB029	ClpB (ATP-dependent chaperone protein)	1	0	1	0	0	1	0	0	0	1	0	0	0	0	1	1	0	0	0	0	0	0	1	0	1	0	0	0	0	1	0	0	1	0	0	1	1	0	0	1	0	0	0	0	0
RJF_MAG_00038	MGB032	Quinolinic acid synthesis	1	0	1	0	0	1	0	0	0	1	0	0	0	1	1	1	0	0	0	0	0	0	1	0	1	0	0	0	0	1	0	0	1	1	0	1	1	0	0	1	0	0	0	0	0
RJF_MAG_00038	MGB033	Quinolinic acid degradation	1	0	1	0	0	1	0	0	1	1	0	0	0	0	1	1	0	0	0	0	0	0	1	0	1	0	0	0	0	1	0	0	0	0	0	1	1	0	0	1	0	0	0	0	0
RJF_MAG_00038	MGB036	S-Adenosylmethionine (SAM) synthesis	1	0	1	0	0	1	0	0	0	1	0	0	0	1	1	1	0	0	0	0	0	0	1	0	1	0	0	0	0	1	0	0	1	0	0	1	1	0	0	1	1	0	0	0	0
RJF_MAG_00038	MGB040	Menaquinone synthesis (vitamin K2) I	0	0	1	0	0	1	0	0	0	1	0	0	0	0	1	1	0	0	0	0	0	0	1	0	1	0	0	0	0	1	0	0	0	0	0	0	1	0	0	1	0	0	0	0	0
RJF_MAG_00038	MGB043	Acetate synthesis I	1	0	1	0	0	1	0	0	0	1	0	0	0	0	1	1	0	0	0	0	0	0	1	0	0	0	0	0	0	1	0	0	1	0	0	1	1	0	0	1	0	0	0	0	0
RJF_MAG_00038	MGB047	Acetate degradation	1	0	1	0	0	1	0	0	0	1	0	0	0	0	1	1	0	0	0	0	0	0	1	0	1	0	0	0	0	1	0	0	1	0	0	1	1	0	0	1	0	0	0	0	0
RJF_MAG_00038	MGB055	Propionate synthesis III	1	0	1	0	0	1	0	0	0	1	0	0	0	0	1	1	0	0	1	0	0	0	1	0	1	0	0	0	0	1	0	0	1	0	0	1	1	0	0	1	0	0	0	0	0
RJF_MAG_00039	MGB005	Tryptophan synthesis	0	0	0	0	0	0	0	0	0	0	0	0	0	0	1	1	0	0	0	0	0	0	1	0	1	0	0	0	0	1	0	0	1	0	0	0	0	0	0	1	1	0	0	0	0
RJF_MAG_00039	MGB006	Glutamate synthesis I	0	0	1	0	0	1	0	0	0	0	0	0	0	0	1	1	0	0	0	0	0	0	1	0	1	0	0	0	0	1	0	0	1	0	0	0	1	0	0	1	0	0	0	0	0
RJF_MAG_00039	MGB007	Glutamate synthesis II	0	0	1	0	0	1	0	0	0	0	0	0	1	0	1	1	0	0	0	0	0	0	1	0	1	0	0	0	0	1	0	0	1	0	0	0	1	0	0	1	0	0	0	0	0
RJF_MAG_00039	MGB032	Quinolinic acid synthesis	0	0	1	0	0	1	0	0	1	0	0	0	1	0	1	1	0	0	1	0	0	0	1	0	1	0	0	0	0	1	0	0	1	0	0	0	1	0	0	1	0	0	0	0	0
RJF_MAG_00039	MGB033	Quinolinic acid degradation	0	0	0	0	0	0	0	0	0	0	0	0	0	0	1	1	0	0	0	0	0	0	1	0	0	0	0	0	0	1	0	0	1	0	0	0	0	0	0	0	1	0	0	0	0
RJF_MAG_00039	MGB036	S-Adenosylmethionine (SAM) synthesis	0	0	1	0	0	1	0	0	0	0	1	0	0	0	1	1	0	0	0	0	0	0	1	0	1	0	0	0	0	1	0	0	1	0	0	0	1	0	0	1	0	0	0	0	0
RJF_MAG_00039	MGB040	Menaquinone synthesis (vitamin K2) I	0	0	0	0	0	1	0	0	0	0	0	0	0	0	1	1	0	0	0	0	0	0	1	0	1	0	0	0	0	1	0	0	1	0	0	0	1	0	0	1	0	0	0	0	0
RJF_MAG_00039	MGB043	Acetate synthesis I	0	0	1	0	0	1	0	0	0	0	0	0	0	0	1	1	0	0	0	0	0	0	1	0	1	0	0	0	0	1	0	0	1	0	0	0	1	0	0	1	0	0	0	0	0
RJF_MAG_00039	MGB047	Acetate degradation	0	0	1	0	0	1	0	0	0	0	0	0	1	0	1	1	0	0	0	0	0	0	1	0	1	0	0	0	0	1	0	0	1	0	0	0	1	0	0	1	1	0	0	0	0
RJF_MAG_00039	MGB052	Butyrate synthesis I	0	0	1	0	0	1	0	0	0	0	0	0	0	0	1	1	0	0	0	0	0	0	1	0	1	0	0	0	0	1	0	0	1	0	0	0	1	0	0	1	0	0	0	0	0
RJF_MAG_00040	MGB007	Glutamate synthesis II	0	0	0	0	0	1	0	0	0	1	1	0	0	0	1	1	0	0	0	0	0	0	0	0	0	0	0	0	0	1	0	0	0	0	0	1	0	0	0	1	0	0	0	0	0
RJF_MAG_00040	MGB033	Quinolinic acid degradation	0	0	0	0	0	1	0	0	0	0	0	0	0	0	1	1	0	0	0	0	0	0	0	0	0	0	0	0	0	1	0	0	0	0	0	0	0	0	0	0	0	0	0	0	0
RJF_MAG_00040	MGB036	S-Adenosylmethionine (SAM) synthesis	1	0	1	0	0	1	0	0	0	1	0	0	0	0	1	1	0	0	1	0	0	0	0	0	1	0	0	0	0	1	0	0	0	0	0	1	0	0	0	1	0	0	0	0	0
RJF_MAG_00040	MGB038	Inositol degradation	0	0	1	0	0	1	0	0	0	1	0	0	0	0	1	1	0	0	0	0	0	0	0	0	0	0	0	0	0	1	0	0	0	0	0	0	0	0	0	0	0	0	0	0	0
RJF_MAG_00040	MGB043	Acetate synthesis I	1	0	1	0	0	1	0	0	0	1	0	0	0	0	1	1	0	0	0	0	0	0	1	0	0	0	0	0	0	1	0	0	0	0	0	0	0	0	0	1	0	0	0	0	0
RJF_MAG_00041	MGB006	Glutamate synthesis I	0	0	0	0	1	1	0	0	0	0	0	0	0	0	1	1	0	1	0	0	0	0	0	0	0	0	0	0	0	1	0	0	0	0	0	0	0	0	0	0	0	0	0	0	0
RJF_MAG_00041	MGB007	Glutamate synthesis II	0	0	0	0	1	1	0	0	0	0	1	0	0	0	1	1	0	1	0	0	0	0	0	0	0	0	0	0	0	1	0	0	0	0	0	0	0	0	0	0	0	0	0	0	0
RJF_MAG_00041	MGB015	p-Cresol synthesis	0	0	1	0	1	1	0	0	0	1	0	0	0	0	1	1	0	1	0	0	0	0	1	0	0	0	1	0	0	1	0	0	0	0	0	1	1	0	0	0	0	0	0	0	0
RJF_MAG_00041	MGB029	ClpB (ATP-dependent chaperone protein)	0	0	0	0	1	1	0	0	0	0	1	0	0	0	1	1	0	1	0	0	0	0	1	0	0	1	1	0	0	1	0	0	0	0	0	0	0	0	0	0	0	0	0	0	0
RJF_MAG_00041	MGB033	Quinolinic acid degradation	0	0	0	0	1	0	0	0	0	0	0	0	0	0	1	1	0	1	0	0	0	0	0	0	0	0	0	0	0	0	0	0	0	0	0	0	0	0	0	0	0	0	0	0	0
RJF_MAG_00041	MGB036	S-Adenosylmethionine (SAM) synthesis	1	0	1	0	1	1	1	0	0	0	0	0	0	0	1	1	0	1	1	0	0	0	1	0	0	0	1	0	0	1	0	0	1	0	0	1	1	0	0	0	0	0	0	0	0
RJF_MAG_00041	MGB043	Acetate synthesis I	1	0	1	0	1	1	0	0	0	1	1	0	0	0	1	1	0	1	0	0	0	0	1	0	1	0	1	0	0	1	0	0	0	1	0	1	1	0	0	0	0	0	0	0	0
RJF_MAG_00041	MGB052	Butyrate synthesis I	0	0	0	0	1	1	0	0	0	0	1	0	0	0	1	1	0	1	0	0	0	0	1	0	0	0	1	0	0	0	0	0	0	0	0	0	0	0	0	0	0	0	0	0	0
RJF_MAG_00041	MGB053	Butyrate synthesis II	0	0	0	0	1	1	0	0	0	0	0	0	0	0	1	1	0	1	0	0	0	0	1	0	0	0	0	0	0	1	0	0	0	0	0	0	0	0	0	0	0	0	0	0	0
RJF_MAG_00042	MGB006	Glutamate synthesis I	0	0	0	0	0	0	0	0	0	0	1	0	0	0	0	1	0	1	1	0	1	0	0	1	1	0	0	1	0	0	0	1	0	0	0	0	0	1	0	1	1	1	1	0	0
RJF_MAG_00042	MGB029	ClpB (ATP-dependent chaperone protein)	0	0	1	0	0	0	0	0	0	0	1	0	0	0	0	1	0	1	1	0	1	0	0	0	1	0	0	1	0	1	0	0	0	0	0	0	0	1	1	1	1	0	1	0	0
RJF_MAG_00042	MGB031	17-beta-Estradiol degradation	0	0	0	0	0	0	0	0	0	0	1	0	0	1	0	1	0	1	1	0	1	0	0	1	1	0	0	1	0	0	0	0	0	0	0	0	0	1	0	1	0	0	1	1	0
RJF_MAG_00042	MGB033	Quinolinic acid degradation	0	0	0	0	0	0	0	0	0	0	1	0	0	1	0	1	0	1	1	0	1	0	0	0	1	0	0	1	0	0	0	0	0	0	0	0	0	1	0	1	1	0	1	0	0
RJF_MAG_00042	MGB036	S-Adenosylmethionine (SAM) synthesis	0	0	0	1	0	0	0	0	0	0	1	1	0	1	1	1	1	1	1	0	1	0	0	0	1	0	0	1	1	1	1	1	1	1	0	1	0	1	1	1	1	1	1	1	0
RJF_MAG_00042	MGB043	Acetate synthesis I	0	0	0	0	0	0	0	0	0	0	1	0	0	0	1	1	0	1	1	0	1	0	1	0	1	0	0	1	0	1	1	0	0	0	0	0	0	1	0	1	1	0	1	0	0
RJF_MAG_00043	MGB006	Glutamate synthesis I	0	0	0	0	0	1	0	0	0	0	0	0	0	0	0	1	0	0	0	0	0	0	0	0	0	0	0	0	0	1	0	0	0	0	0	0	0	0	0	0	0	0	0	0	0
RJF_MAG_00043	MGB007	Glutamate synthesis II	0	0	0	0	0	1	0	0	0	0	0	0	0	0	0	1	0	0	0	0	0	0	0	0	0	0	0	0	0	1	0	0	0	0	0	0	0	0	0	0	0	0	0	0	0
RJF_MAG_00043	MGB029	ClpB (ATP-dependent chaperone protein)	0	0	0	0	0	1	0	0	0	0	0	0	0	0	0	1	0	0	0	0	0	0	0	0	0	0	0	0	0	1	0	0	0	0	0	0	0	0	0	0	0	0	0	0	0
RJF_MAG_00043	MGB033	Quinolinic acid degradation	0	0	0	0	0	1	0	0	0	0	0	0	0	0	0	1	0	0	0	0	0	0	0	0	0	0	0	0	0	1	0	0	0	0	0	0	0	0	0	0	0	0	0	0	0
RJF_MAG_00043	MGB036	S-Adenosylmethionine (SAM) synthesis	0	0	0	0	0	1	0	0	0	0	0	0	0	0	0	1	0	0	0	0	0	0	0	0	0	0	0	0	0	1	0	0	0	0	0	0	0	0	0	0	0	0	0	0	0
RJF_MAG_00043	MGB038	Inositol degradation	1	0	0	0	0	1	0	0	0	0	0	0	0	0	0	1	0	0	0	0	0	0	0	0	0	0	0	0	0	1	0	0	0	0	0	0	0	0	0	0	0	0	0	0	0
RJF_MAG_00043	MGB043	Acetate synthesis I	0	0	0	0	0	1	0	0	0	0	0	0	0	0	0	1	0	0	0	0	0	0	0	0	0	0	0	0	0	1	0	0	0	0	0	0	0	0	0	0	0	0	0	0	0
RJF_MAG_00043	MGB047	Acetate degradation	0	0	0	0	0	1	0	0	0	0	0	0	0	0	0	1	0	0	0	0	0	0	0	0	0	0	0	0	0	1	0	0	0	0	0	0	0	0	0	0	0	0	0	0	0
RJF_MAG_00044	MGB007	Glutamate synthesis II	0	0	1	1	1	0	1	0	1	0	1	1	1	0	1	0	0	1	1	0	0	1	1	0	1	1	0	1	0	0	0	1	1	0	0	0	1	0	1	0	1	1	0	0	0
RJF_MAG_00044	MGB015	p-Cresol synthesis	0	0	1	1	1	0	1	0	1	0	1	1	1	1	1	1	0	1	1	1	0	1	1	1	1	1	0	1	0	0	0	1	1	1	0	0	1	1	1	0	1	1	0	1	0
RJF_MAG_00044	MGB029	ClpB (ATP-dependent chaperone protein)	0	0	0	1	1	0	1	0	1	0	1	1	1	0	1	1	0	1	1	0	0	1	1	1	1	1	0	1	0	0	0	1	1	0	0	0	1	0	1	0	1	1	0	0	0
RJF_MAG_00044	MGB031	17-beta-Estradiol degradation	0	0	0	1	1	0	1	0	1	0	1	1	1	0	1	1	0	1	1	0	0	1	1	0	1	1	1	1	0	0	0	1	1	0	0	0	1	0	1	0	1	1	0	0	0
RJF_MAG_00044	MGB033	Quinolinic acid degradation	0	0	1	1	1	0	1	0	1	0	1	1	1	0	1	1	0	1	1	1	1	1	1	0	1	1	0	1	0	0	0	1	1	0	0	0	1	0	1	0	1	1	0	1	0
RJF_MAG_00044	MGB036	S-Adenosylmethionine (SAM) synthesis	0	0	1	1	1	0	1	0	1	0	1	1	1	1	1	1	0	1	1	1	0	1	1	1	1	1	0	1	1	1	0	1	1	0	0	0	1	0	1	0	1	1	0	1	0
RJF_MAG_00044	MGB043	Acetate synthesis I	0	0	1	1	1	0	1	0	1	0	1	1	1	1	1	1	0	1	1	1	0	1	1	1	1	1	0	1	0	0	0	1	1	1	0	0	1	0	1	0	1	1	0	1	0
RJF_MAG_00044	MGB051	Glutamate degradation II	0	0	1	1	1	0	1	0	1	0	1	1	1	1	1	1	0	1	1	1	0	1	1	1	1	1	0	1	0	0	0	1	1	1	0	0	1	0	1	0	1	1	0	1	1
RJF_MAG_00045	MGB005	Tryptophan synthesis	0	0	1	0	0	0	0	0	0	0	1	0	0	0	0	0	0	0	1	0	1	0	0	0	1	0	0	0	0	0	0	0	0	1	0	1	0	0	0	0	0	1	0	0	0
RJF_MAG_00045	MGB006	Glutamate synthesis I	1	0	1	0	0	0	1	0	0	0	1	0	0	0	1	0	0	0	1	0	1	1	0	0	1	0	0	0	0	0	1	0	0	1	0	1	0	0	0	0	0	1	0	0	0
RJF_MAG_00045	MGB016	p-Cresol degradation	1	0	1	1	0	0	1	0	0	0	1	1	0	0	1	0	0	1	1	0	1	0	1	0	1	0	0	1	0	1	0	0	0	1	0	1	0	0	1	1	0	1	0	1	0
RJF_MAG_00045	MGB019	GABA degradation	1	0	1	0	0	0	0	0	0	0	1	0	0	0	0	0	0	1	0	0	1	0	0	1	1	0	0	0	0	0	0	0	0	1	0	1	0	0	0	0	0	1	0	0	0
RJF_MAG_00045	MGB027	Nitric oxide degradation I (NO dioxygenase)	0	0	1	0	0	0	0	0	0	0	0	0	0	0	1	0	0	0	0	0	1	0	0	0	1	0	0	0	0	1	0	0	0	0	0	1	0	0	0	0	0	1	0	0	0
RJF_MAG_00045	MGB029	ClpB (ATP-dependent chaperone protein)	0	0	1	0	0	0	1	0	0	0	1	1	0	0	0	0	0	1	1	0	1	0	0	0	1	0	0	0	0	0	0	0	0	0	0	1	0	0	0	1	0	1	0	0	0
RJF_MAG_00045	MGB032	Quinolinic acid synthesis	1	0	1	0	0	0	1	0	1	0	1	1	0	0	0	0	0	0	1	0	1	0	0	0	1	0	0	0	0	1	0	0	0	1	0	1	0	0	0	0	0	1	0	0	0
RJF_MAG_00045	MGB033	Quinolinic acid degradation	0	0	1	0	0	0	0	0	0	0	0	0	0	0	0	0	0	1	0	0	0	0	0	0	1	0	0	0	0	0	0	0	0	0	0	1	0	0	0	0	0	1	0	0	0
RJF_MAG_00045	MGB035	Isovaleric acid synthesis II (KADC pathway)	1	0	1	0	0	0	1	0	0	0	1	0	0	0	0	0	0	0	0	0	0	0	0	0	1	0	0	0	0	0	0	0	0	0	0	1	0	0	0	0	0	1	0	0	0
RJF_MAG_00045	MGB036	S-Adenosylmethionine (SAM) synthesis	1	0	1	0	0	0	0	0	0	0	1	0	0	0	0	0	0	0	1	0	1	0	0	0	1	0	0	0	0	0	0	0	0	0	0	1	0	0	0	0	0	1	0	0	0
RJF_MAG_00045	MGB037	Inositol synthesis	0	0	1	0	0	0	0	0	0	0	1	0	0	0	0	0	0	0	0	0	0	0	0	0	1	0	0	0	0	0	0	0	0	1	0	1	0	0	0	0	0	1	0	0	0
RJF_MAG_00045	MGB040	Menaquinone synthesis (vitamin K2) I	0	0	1	0	0	0	0	0	0	0	1	0	0	0	0	0	0	0	0	0	1	0	0	0	1	0	0	0	0	0	0	0	0	0	0	1	0	0	0	0	0	1	0	0	0
RJF_MAG_00045	MGB043	Acetate synthesis I	0	0	1	0	0	0	0	0	0	0	0	0	0	0	0	0	0	0	0	0	0	0	0	0	1	0	0	0	0	0	0	0	0	0	0	1	0	0	0	0	0	1	0	0	0
RJF_MAG_00045	MGB047	Acetate degradation	1	0	1	0	0	0	1	0	0	0	1	0	0	0	1	0	0	0	1	0	1	0	0	0	1	0	0	1	0	0	0	0	0	0	0	1	0	0	1	0	0	1	0	0	0
RJF_MAG_00045	MGB056	Propionate degradation I	0	0	1	0	0	0	0	0	0	0	1	0	0	0	0	0	0	1	0	0	1	0	0	0	1	0	0	0	0	0	0	0	0	0	0	1	0	0	0	0	0	1	0	0	0
RJF_MAG_00046	MGB006	Glutamate synthesis I	0	0	0	0	0	0	0	0	0	1	0	0	0	0	1	1	0	0	0	0	0	0	1	0	1	0	0	0	0	1	0	0	0	0	0	0	0	0	0	0	0	0	0	0	0
RJF_MAG_00046	MGB007	Glutamate synthesis II	0	0	1	0	0	0	0	0	0	1	0	0	0	0	1	1	0	0	0	0	0	0	1	0	1	0	0	0	0	1	0	0	1	0	0	0	0	0	0	0	0	0	0	0	0
RJF_MAG_00046	MGB015	p-Cresol synthesis	0	0	1	0	0	0	0	0	0	1	0	0	0	0	0	1	0	0	0	0	0	0	1	0	0	0	0	0	0	1	0	0	0	0	0	0	0	0	0	0	0	0	0	0	0
RJF_MAG_00046	MGB029	ClpB (ATP-dependent chaperone protein)	0	0	1	0	0	0	0	0	0	1	0	0	0	0	1	1	0	0	0	0	0	0	1	0	0	0	0	0	0	1	0	0	0	0	0	0	0	0	0	0	0	0	0	0	0
RJF_MAG_00046	MGB032	Quinolinic acid synthesis	0	0	1	0	0	0	0	0	0	1	0	0	0	0	1	1	0	0	0	0	0	0	1	0	1	0	0	0	0	1	0	0	0	0	0	0	0	0	0	0	0	0	0	0	0
RJF_MAG_00046	MGB033	Quinolinic acid degradation	0	0	0	0	0	0	0	0	0	1	0	0	0	0	1	1	0	0	0	0	0	0	1	0	1	0	0	0	0	0	0	0	1	0	0	0	0	0	0	0	0	0	0	0	0
RJF_MAG_00046	MGB036	S-Adenosylmethionine (SAM) synthesis	1	0	1	0	0	0	0	0	0	1	0	0	0	0	1	1	0	0	0	0	0	0	1	0	1	0	0	0	0	0	0	0	0	0	0	0	0	0	0	0	0	0	0	0	0
RJF_MAG_00046	MGB040	Menaquinone synthesis (vitamin K2) I	0	0	0	0	0	0	0	0	0	1	0	0	0	0	0	0	0	0	0	0	0	0	1	0	0	0	0	0	0	0	0	0	0	0	0	0	0	0	0	0	0	0	0	0	0
RJF_MAG_00046	MGB043	Acetate synthesis I	0	0	1	0	0	0	0	0	0	1	0	0	0	0	1	1	0	0	0	0	0	0	1	0	0	0	0	0	0	0	0	0	0	0	0	0	0	0	0	0	0	0	0	0	0
RJF_MAG_00046	MGB047	Acetate degradation	0	0	1	0	0	0	0	0	0	1	0	0	0	0	1	1	0	0	0	0	0	0	1	0	1	0	0	0	0	0	0	0	0	0	0	0	0	0	0	0	0	0	0	0	0
RJF_MAG_00046	MGB055	Propionate synthesis III	0	0	1	0	0	0	0	0	0	1	0	0	0	0	1	1	0	0	0	0	0	0	1	0	1	0	0	0	0	1	0	0	0	0	0	0	0	0	0	0	0	0	0	0	0
RJF_MAG_00047	MGB005	Tryptophan synthesis	0	0	1	0	0	1	0	0	0	1	0	0	0	0	1	1	0	0	0	0	0	0	1	0	0	0	0	0	0	1	0	0	1	0	0	0	1	0	0	0	0	0	0	0	0
RJF_MAG_00047	MGB006	Glutamate synthesis I	0	0	1	0	0	1	0	0	0	1	0	0	0	0	1	1	0	0	0	0	0	0	1	0	1	0	0	0	0	1	0	0	1	0	0	0	1	0	0	0	0	0	0	0	0
RJF_MAG_00047	MGB007	Glutamate synthesis II	1	0	1	0	0	1	0	0	0	1	0	0	0	1	1	1	0	0	0	0	0	0	1	0	0	0	0	0	0	1	0	0	1	0	0	1	1	0	0	1	0	0	0	0	0
RJF_MAG_00047	MGB015	p-Cresol synthesis	0	0	1	0	0	1	0	0	1	1	0	0	0	0	1	1	0	0	0	0	0	0	1	0	0	0	0	0	0	1	0	0	0	0	0	0	1	0	0	0	0	0	0	0	0
RJF_MAG_00047	MGB029	ClpB (ATP-dependent chaperone protein)	0	0	1	0	0	1	0	0	0	1	0	0	0	0	1	1	0	0	0	0	0	0	1	0	1	0	0	0	0	1	0	0	1	1	0	0	1	0	0	0	0	0	0	0	0
RJF_MAG_00047	MGB032	Quinolinic acid synthesis	1	0	1	0	0	1	0	0	0	1	0	0	0	1	1	1	0	0	0	0	0	0	1	0	0	0	0	0	0	1	0	0	1	1	0	0	1	0	0	1	0	0	0	0	0
RJF_MAG_00047	MGB033	Quinolinic acid degradation	0	0	1	0	0	1	0	0	0	1	0	0	0	0	1	1	0	0	0	0	0	0	1	0	0	0	0	0	0	1	0	0	1	0	0	0	1	0	0	0	0	0	0	0	0
RJF_MAG_00047	MGB036	S-Adenosylmethionine (SAM) synthesis	0	0	1	0	0	1	0	0	0	1	0	0	0	1	1	1	0	0	0	0	0	0	1	0	0	0	0	0	0	1	0	0	1	1	0	0	1	0	0	0	0	0	0	0	0
RJF_MAG_00047	MGB037	Inositol synthesis	0	0	1	0	0	1	0	0	0	1	0	0	0	0	1	1	0	0	0	0	0	0	1	0	0	0	0	0	0	1	0	0	1	0	0	0	1	0	0	0	0	0	0	0	0
RJF_MAG_00047	MGB040	Menaquinone synthesis (vitamin K2) I	0	0	1	0	0	1	0	0	0	1	0	0	0	0	1	1	0	0	0	0	0	0	1	0	0	0	0	0	0	1	0	0	0	0	0	0	1	0	0	0	0	0	0	0	0
RJF_MAG_00047	MGB043	Acetate synthesis I	1	0	1	0	0	1	0	0	0	1	0	0	0	0	1	1	0	0	0	0	0	0	1	0	0	0	0	0	0	1	0	0	1	0	0	0	1	0	0	0	0	0	0	0	0
RJF_MAG_00047	MGB047	Acetate degradation	0	0	1	0	0	1	0	0	0	1	0	0	0	0	1	1	0	0	0	0	0	0	1	0	0	0	0	0	0	1	0	0	0	0	0	0	1	0	0	0	0	0	0	0	0
RJF_MAG_00047	MGB049	Tryptophan degradation	1	0	1	0	0	1	0	0	0	1	0	0	0	0	1	1	0	0	0	0	0	0	1	0	0	0	0	0	0	1	0	0	0	0	0	0	1	0	0	0	0	0	0	0	0
RJF_MAG_00047	MGB052	Butyrate synthesis I	0	0	1	0	0	1	0	0	0	1	0	0	0	0	1	1	0	0	0	0	0	0	1	0	0	0	0	0	0	1	0	0	0	0	0	0	1	0	0	0	0	0	0	0	0
RJF_MAG_00047	MGB055	Propionate synthesis III	1	0	1	0	0	1	0	0	0	1	0	0	0	0	1	1	0	0	0	0	0	0	1	0	0	0	0	0	0	1	0	0	1	0	0	0	1	0	0	0	0	0	0	0	0
RJF_MAG_00048	MGB005	Tryptophan synthesis	1	0	1	0	0	1	0	0	0	0	1	0	0	0	1	1	0	0	0	0	0	0	0	0	1	0	0	0	0	1	0	0	0	0	0	1	0	1	0	0	0	1	0	0	0
RJF_MAG_00048	MGB006	Glutamate synthesis I	1	0	1	0	0	1	0	0	0	0	0	0	0	0	1	1	0	0	0	0	0	0	0	0	0	0	0	0	0	1	0	0	0	0	0	1	0	0	0	0	0	1	0	0	0
RJF_MAG_00048	MGB007	Glutamate synthesis II	1	0	1	0	0	1	1	0	0	0	1	0	0	0	1	1	0	0	0	0	0	0	0	0	0	0	0	0	0	1	0	0	0	0	0	1	0	0	0	0	0	1	0	0	0
RJF_MAG_00048	MGB015	p-Cresol synthesis	1	0	1	0	0	1	1	0	0	0	1	0	0	0	1	1	0	0	0	0	1	0	0	0	1	0	0	0	0	1	0	0	0	0	0	1	0	1	0	1	0	0	0	0	0
RJF_MAG_00048	MGB029	ClpB (ATP-dependent chaperone protein)	1	0	1	0	0	1	0	0	0	0	0	0	0	0	1	1	0	0	0	0	0	0	0	0	0	0	0	0	0	1	0	0	0	0	0	1	0	0	0	0	0	1	0	0	0
RJF_MAG_00048	MGB031	17-beta-Estradiol degradation	0	0	1	0	0	1	1	0	0	0	0	0	0	0	1	1	0	0	0	0	0	0	0	0	0	0	0	0	0	1	0	0	0	0	0	1	0	0	0	0	0	1	0	0	0
RJF_MAG_00048	MGB032	Quinolinic acid synthesis	1	0	1	0	0	1	0	0	0	0	1	1	0	0	1	1	0	0	0	0	1	0	0	0	1	0	0	0	0	1	0	0	0	0	0	1	0	0	0	1	0	1	0	0	0
RJF_MAG_00048	MGB033	Quinolinic acid degradation	1	0	1	0	0	1	0	0	0	0	1	0	0	0	1	1	1	0	0	0	0	0	0	0	0	0	0	0	0	1	0	0	0	0	0	1	0	0	0	0	0	1	0	0	0
RJF_MAG_00048	MGB035	Isovaleric acid synthesis II (KADC pathway)	0	0	0	0	0	1	0	0	0	0	0	0	0	0	1	1	0	0	0	0	0	0	0	0	0	0	0	0	0	1	0	0	0	1	0	1	0	0	0	0	0	1	0	0	0
RJF_MAG_00048	MGB036	S-Adenosylmethionine (SAM) synthesis	1	0	1	0	0	1	1	0	0	0	0	0	0	1	1	1	0	0	1	0	1	0	0	0	0	0	0	1	0	1	0	0	0	1	0	1	0	0	0	0	0	1	0	0	0
RJF_MAG_00048	MGB043	Acetate synthesis I	0	0	1	0	0	1	1	0	0	0	0	1	0	0	1	1	0	0	0	0	1	0	0	0	1	0	0	0	0	1	0	0	0	0	0	1	0	0	0	1	0	1	0	0	0
RJF_MAG_00048	MGB052	Butyrate synthesis I	0	0	1	0	0	1	0	0	0	0	0	0	0	0	1	1	0	0	0	0	0	0	0	0	0	0	0	0	0	1	0	0	0	0	0	1	0	0	0	0	0	0	0	0	0
RJF_MAG_00049	MGB005	Tryptophan synthesis	0	0	0	0	0	1	0	0	0	0	0	0	0	0	0	1	0	0	0	0	0	0	0	0	0	0	0	0	0	1	0	0	0	0	0	0	0	0	0	0	0	0	0	0	0
RJF_MAG_00049	MGB006	Glutamate synthesis I	0	0	0	0	0	1	0	0	0	0	0	0	0	0	0	1	0	0	0	0	0	0	0	0	0	0	0	0	0	1	0	0	0	0	0	0	0	0	0	0	0	0	0	0	0
RJF_MAG_00049	MGB007	Glutamate synthesis II	0	0	0	0	0	1	0	0	0	0	0	0	0	0	0	1	0	0	0	0	0	0	0	0	0	0	0	0	0	1	0	0	0	0	0	1	0	0	0	0	0	0	0	0	0
RJF_MAG_00049	MGB015	p-Cresol synthesis	0	0	0	0	0	1	0	0	0	0	0	0	0	0	0	1	0	0	0	0	0	0	0	0	0	0	0	0	0	1	0	0	0	0	0	0	0	0	0	0	0	0	0	0	0
RJF_MAG_00049	MGB019	GABA degradation	0	0	0	0	0	1	0	0	0	0	0	0	0	0	0	1	0	0	0	0	0	0	0	0	0	0	0	0	0	1	0	0	0	0	0	0	0	0	0	0	0	0	0	0	0
RJF_MAG_00049	MGB029	ClpB (ATP-dependent chaperone protein)	0	0	0	0	0	1	0	0	0	0	0	0	0	0	0	1	0	0	0	0	0	0	0	0	0	0	0	0	0	1	0	0	0	0	0	0	0	0	0	0	0	0	0	0	0
RJF_MAG_00049	MGB032	Quinolinic acid synthesis	0	0	0	0	0	1	0	0	0	0	0	0	0	0	0	1	0	0	0	0	0	0	0	0	0	0	0	0	0	1	0	0	0	0	0	0	0	0	0	0	0	0	0	0	0
RJF_MAG_00049	MGB033	Quinolinic acid degradation	0	0	0	0	0	1	0	0	0	0	0	0	0	0	0	1	0	0	0	0	0	0	0	0	0	0	0	0	0	1	0	0	0	0	0	0	0	0	0	0	0	0	0	0	0
RJF_MAG_00049	MGB036	S-Adenosylmethionine (SAM) synthesis	0	0	0	0	0	1	0	0	0	0	0	0	0	0	0	1	0	0	0	0	0	0	0	0	0	0	0	0	0	1	0	0	0	0	0	0	0	0	0	0	0	0	0	0	0
RJF_MAG_00050	MGB006	Glutamate synthesis I	1	0	0	0	1	1	1	0	1	1	1	0	0	0	1	1	0	1	0	0	0	0	1	0	0	1	0	0	0	0	0	0	0	0	0	0	1	0	1	0	0	0	0	0	0
RJF_MAG_00050	MGB007	Glutamate synthesis II	1	0	1	0	1	0	1	0	0	0	0	0	0	0	1	1	0	1	0	0	0	0	1	0	1	1	1	1	0	0	0	0	0	0	0	0	1	0	1	0	0	0	0	0	0
RJF_MAG_00050	MGB029	ClpB (ATP-dependent chaperone protein)	0	0	1	0	1	0	1	0	1	0	1	0	0	0	1	1	0	1	0	0	0	0	1	0	0	1	0	0	0	0	0	0	1	0	0	0	1	0	1	0	0	0	0	0	0
RJF_MAG_00050	MGB032	Quinolinic acid synthesis	0	0	1	0	1	0	1	0	0	0	0	0	0	0	0	1	0	1	0	0	0	0	1	0	1	1	0	0	0	0	0	0	0	0	0	0	0	0	1	0	0	0	0	0	0
RJF_MAG_00050	MGB033	Quinolinic acid degradation	0	0	1	0	1	0	1	0	0	0	1	0	0	0	0	1	0	1	0	0	0	0	1	0	0	1	0	1	0	0	0	0	1	0	0	0	0	0	1	0	0	0	0	0	0
RJF_MAG_00050	MGB035	Isovaleric acid synthesis II (KADC pathway)	0	0	1	0	1	0	1	0	0	0	1	0	0	0	0	1	0	1	0	0	0	0	1	0	0	1	0	1	0	0	0	0	0	0	0	0	1	0	1	0	0	0	0	0	0
RJF_MAG_00050	MGB036	S-Adenosylmethionine (SAM) synthesis	0	0	0	0	1	0	1	0	0	0	0	0	0	0	1	1	0	1	0	0	0	0	1	0	0	1	0	0	0	0	0	0	0	0	0	0	0	0	1	0	0	0	0	0	0
RJF_MAG_00050	MGB043	Acetate synthesis I	0	0	0	0	1	1	1	0	0	0	1	0	0	0	1	1	0	1	0	0	0	0	1	0	1	1	0	1	0	1	0	0	1	0	0	0	1	0	1	0	0	0	0	0	0
RJF_MAG_00051	MGB005	Tryptophan synthesis	0	0	1	1	0	0	0	0	1	0	1	1	1	1	1	1	1	1	1	1	1	0	1	1	1	1	0	1	1	1	1	1	1	0	0	1	0	1	1	1	1	1	1	1	1
RJF_MAG_00051	MGB006	Glutamate synthesis I	0	0	1	0	0	0	0	0	1	0	1	1	1	0	1	1	1	1	1	1	1	0	1	1	1	1	0	1	1	1	1	1	1	0	0	1	0	1	1	1	1	1	1	1	1
RJF_MAG_00051	MGB007	Glutamate synthesis II	1	0	1	1	0	0	1	0	1	1	1	1	1	1	1	1	1	1	1	1	1	1	1	1	1	1	0	1	1	1	1	1	1	1	0	1	0	1	1	1	1	1	1	1	1
RJF_MAG_00051	MGB033	Quinolinic acid degradation	0	0	1	0	0	0	0	0	1	0	1	1	1	0	1	1	1	1	1	1	1	0	1	1	1	1	0	1	1	1	1	1	1	0	0	1	0	1	1	1	1	1	1	1	1
RJF_MAG_00051	MGB036	S-Adenosylmethionine (SAM) synthesis	0	0	1	0	0	0	1	0	1	0	1	1	1	0	1	1	1	1	1	1	1	0	0	1	1	1	0	1	1	1	1	1	1	0	0	1	0	1	1	1	1	1	1	1	1
RJF_MAG_00051	MGB043	Acetate synthesis I	0	0	1	0	0	0	1	0	1	0	1	1	1	1	1	1	1	1	1	1	1	0	1	1	1	1	0	1	1	1	1	1	1	0	0	1	0	1	1	1	1	1	1	1	1
RJF_MAG_00052	MGB005	Tryptophan synthesis	0	1	1	1	0	0	1	1	1	0	1	1	1	1	1	0	0	1	0	1	1	1	0	1	1	0	0	0	1	1	1	1	1	0	1	1	0	1	1	1	1	0	0	1	1
RJF_MAG_00052	MGB006	Glutamate synthesis I	0	0	0	0	0	0	0	0	0	0	0	0	0	0	0	0	0	0	0	0	0	0	0	0	1	0	0	0	1	0	0	0	0	0	0	0	0	0	0	1	0	0	0	0	0
RJF_MAG_00052	MGB007	Glutamate synthesis II	0	0	1	1	1	0	0	0	1	0	1	1	1	0	1	0	0	1	0	1	1	0	0	1	1	0	0	1	1	1	0	1	1	0	1	1	0	1	1	1	1	0	0	1	1
RJF_MAG_00052	MGB019	GABA degradation	0	0	1	1	1	0	1	0	1	0	1	1	0	1	1	0	1	1	0	1	1	1	0	1	1	0	0	0	1	1	1	1	1	0	1	1	0	1	1	1	1	0	0	1	0
RJF_MAG_00052	MGB027	Nitric oxide degradation I (NO dioxygenase)	0	0	1	0	1	0	0	0	1	0	1	1	0	1	1	0	0	1	0	1	1	1	0	1	1	1	0	0	1	0	1	0	1	0	1	0	0	1	0	1	0	0	0	0	1
RJF_MAG_00052	MGB029	ClpB (ATP-dependent chaperone protein)	0	1	1	1	0	0	1	0	1	0	1	1	1	1	1	0	0	1	1	1	1	1	0	1	1	1	0	1	1	1	1	1	1	0	1	1	0	1	1	1	1	1	1	1	1
RJF_MAG_00052	MGB031	17-beta-Estradiol degradation	0	0	1	0	0	0	1	0	1	0	1	1	0	0	0	0	0	1	0	1	1	1	0	1	1	1	0	1	0	1	1	0	1	0	1	1	0	1	0	1	1	0	0	1	1
RJF_MAG_00052	MGB032	Quinolinic acid synthesis	0	1	1	1	1	0	0	1	1	0	1	1	1	1	1	0	0	1	0	1	1	1	0	1	1	1	0	0	1	1	1	1	1	1	1	1	0	1	1	1	0	0	0	1	1
RJF_MAG_00052	MGB033	Quinolinic acid degradation	0	0	1	1	0	0	0	1	1	0	1	1	1	0	1	0	0	1	0	1	1	1	0	1	1	0	0	0	1	1	1	0	1	0	1	0	0	1	1	1	1	1	0	1	1
RJF_MAG_00052	MGB035	Isovaleric acid synthesis II (KADC pathway)	0	0	1	1	0	0	0	0	1	0	1	1	1	1	1	0	0	1	1	0	1	0	0	1	1	0	0	0	1	1	1	0	1	0	1	1	0	1	1	1	1	0	0	1	1
RJF_MAG_00052	MGB036	S-Adenosylmethionine (SAM) synthesis	1	0	1	1	1	0	1	1	1	0	1	1	1	1	1	0	0	1	1	1	1	1	0	1	1	1	0	0	1	1	1	1	1	0	1	1	0	1	1	1	1	0	0	1	1
RJF_MAG_00052	MGB038	Inositol degradation	0	1	1	1	0	0	1	1	1	0	1	1	1	0	1	0	0	1	0	1	1	1	0	1	1	1	0	1	1	1	1	1	1	1	1	1	0	1	1	1	1	0	0	1	1
RJF_MAG_00052	MGB043	Acetate synthesis I	0	1	1	1	0	0	0	0	1	0	1	1	1	0	1	0	0	1	0	1	1	1	0	1	1	0	0	1	1	1	1	0	1	0	1	1	0	1	1	1	1	0	0	1	1
RJF_MAG_00052	MGB047	Acetate degradation	0	1	1	1	0	0	0	1	1	0	1	1	1	1	1	0	1	1	0	1	1	1	0	1	1	1	0	0	1	1	1	0	1	0	1	1	0	1	1	1	1	1	0	1	1
RJF_MAG_00053	MGB005	Tryptophan synthesis	0	0	0	0	0	1	0	0	0	1	0	0	0	0	1	1	0	0	0	0	0	0	1	0	1	0	0	0	0	1	0	0	0	0	0	1	1	0	0	0	0	0	0	0	0
RJF_MAG_00053	MGB007	Glutamate synthesis II	0	0	1	0	0	1	0	0	0	1	0	0	0	0	1	1	1	0	1	0	0	0	1	1	1	0	0	0	0	1	0	0	1	0	0	0	1	0	0	1	0	0	0	1	0
RJF_MAG_00053	MGB015	p-Cresol synthesis	0	0	1	0	0	1	0	0	0	1	0	0	0	0	1	1	0	0	0	0	0	0	1	1	1	0	0	0	0	1	0	0	0	0	0	1	1	0	0	0	0	0	0	0	0
RJF_MAG_00053	MGB029	ClpB (ATP-dependent chaperone protein)	0	0	0	0	0	1	0	0	0	1	0	0	0	0	1	1	0	0	1	0	0	0	1	0	1	0	0	0	0	1	0	0	0	0	0	0	1	0	0	0	0	0	0	0	0
RJF_MAG_00053	MGB032	Quinolinic acid synthesis	0	0	0	0	0	1	0	0	0	1	0	0	0	0	1	1	1	1	0	0	0	0	1	0	1	0	0	0	0	1	0	0	0	0	0	1	1	0	0	0	0	0	0	1	0
RJF_MAG_00053	MGB033	Quinolinic acid degradation	0	0	1	0	0	1	0	0	0	1	0	0	0	0	1	1	1	0	0	0	0	0	1	0	1	0	0	0	0	1	0	0	0	0	0	0	0	0	0	1	0	0	0	0	0
RJF_MAG_00053	MGB035	Isovaleric acid synthesis II (KADC pathway)	0	0	0	0	0	1	0	0	0	0	1	0	0	0	1	1	0	0	0	0	0	0	1	0	1	0	0	0	0	1	0	0	0	0	0	0	1	0	0	0	0	0	0	0	0
RJF_MAG_00053	MGB036	S-Adenosylmethionine (SAM) synthesis	0	0	0	0	0	1	0	0	0	1	0	0	0	0	1	1	1	1	0	0	1	0	1	0	1	0	0	0	0	1	0	0	0	0	0	1	1	1	0	0	0	0	0	0	0
RJF_MAG_00053	MGB043	Acetate synthesis I	0	0	1	0	0	1	0	0	0	1	1	0	0	0	1	1	0	0	0	0	0	0	1	0	1	0	0	0	0	1	0	0	0	0	0	1	1	0	0	1	0	0	0	1	0
RJF_MAG_00054	MGB006	Glutamate synthesis I	1	1	1	1	1	0	1	1	1	0	1	1	1	1	1	1	1	1	1	1	1	1	1	1	1	1	0	0	1	0	1	1	1	1	1	0	0	0	1	1	1	1	0	1	1
RJF_MAG_00054	MGB031	17-beta-Estradiol degradation	1	1	1	1	1	1	1	1	1	0	1	1	1	1	1	1	1	1	1	1	1	1	1	1	1	1	0	1	1	1	1	1	1	1	1	1	1	1	1	1	1	1	0	1	1
RJF_MAG_00054	MGB033	Quinolinic acid degradation	1	1	1	1	1	0	1	1	1	0	1	1	1	1	1	1	1	1	1	1	1	1	0	1	1	1	0	0	1	0	1	1	1	1	1	0	0	0	1	1	0	1	0	1	1
RJF_MAG_00054	MGB036	S-Adenosylmethionine (SAM) synthesis	1	1	1	1	1	1	1	1	1	0	1	1	1	1	1	1	1	1	1	1	1	1	1	1	1	1	0	0	1	1	1	1	1	1	1	1	0	1	1	1	1	1	0	1	1
RJF_MAG_00054	MGB040	Menaquinone synthesis (vitamin K2) I	1	1	1	1	1	0	1	1	1	0	1	1	1	1	1	1	1	1	1	1	1	1	1	1	1	1	0	0	1	1	1	1	1	1	1	0	0	1	1	1	0	1	0	1	1
RJF_MAG_00054	MGB043	Acetate synthesis I	1	1	1	1	1	0	1	1	1	0	1	1	1	1	1	1	1	1	1	1	1	1	1	1	1	1	0	0	1	1	1	1	1	1	1	0	0	0	1	1	0	1	0	1	1
RJF_MAG_00055	MGB005	Tryptophan synthesis	1	0	1	0	0	1	0	0	0	0	0	0	0	0	1	1	0	0	0	0	0	0	1	0	0	0	0	0	0	1	0	0	0	0	0	1	1	0	0	1	0	0	0	0	0
RJF_MAG_00055	MGB006	Glutamate synthesis I	1	0	1	0	0	1	0	0	0	0	1	0	0	0	1	1	0	0	0	0	0	0	1	0	1	0	1	0	0	1	0	0	0	0	0	0	1	0	0	1	0	0	0	0	0
RJF_MAG_00055	MGB007	Glutamate synthesis II	1	0	1	0	0	1	0	0	0	0	0	0	0	0	1	1	0	0	1	0	0	0	1	0	0	0	0	0	0	1	0	0	0	0	0	1	1	1	0	1	0	0	0	0	0
RJF_MAG_00055	MGB029	ClpB (ATP-dependent chaperone protein)	1	0	0	0	0	1	0	0	0	0	0	0	0	0	1	1	0	0	0	0	0	0	1	0	0	0	0	0	0	1	0	0	0	0	0	1	1	0	0	0	0	0	0	0	0
RJF_MAG_00055	MGB032	Quinolinic acid synthesis	1	0	1	0	0	1	0	0	0	0	0	0	0	0	1	1	0	0	0	0	0	0	1	0	0	0	0	0	0	1	0	0	0	0	0	1	1	0	0	0	0	0	0	0	0
RJF_MAG_00055	MGB033	Quinolinic acid degradation	1	0	0	0	0	1	0	0	0	0	0	0	0	0	1	1	0	0	0	0	0	0	1	0	0	0	0	0	0	1	0	0	0	0	0	0	1	0	0	1	0	0	0	0	0
RJF_MAG_00055	MGB036	S-Adenosylmethionine (SAM) synthesis	1	0	1	0	0	1	0	0	0	0	0	0	1	0	1	1	0	0	1	0	0	0	1	0	0	0	0	0	0	1	0	0	0	0	0	0	1	0	0	0	0	0	0	0	0
RJF_MAG_00055	MGB043	Acetate synthesis I	1	0	0	0	0	1	0	0	0	0	0	0	0	0	1	1	0	0	0	0	0	0	1	0	0	0	0	0	0	1	0	0	0	0	0	1	1	0	0	1	0	0	0	0	0
RJF_MAG_00055	MGB052	Butyrate synthesis I	1	0	0	0	0	1	0	0	0	0	0	0	0	0	1	1	0	0	0	0	0	0	1	0	0	0	1	0	0	1	0	0	0	0	0	1	1	0	0	0	0	0	0	0	0
RJF_MAG_00055	MGB055	Propionate synthesis III	1	0	0	0	0	1	0	0	0	0	0	0	0	0	1	1	0	0	0	0	0	0	1	0	0	0	0	0	0	1	0	0	0	0	0	0	1	0	0	0	0	0	0	0	0
RJF_MAG_00056	MGB006	Glutamate synthesis I	1	0	1	0	0	1	0	0	0	1	0	0	0	0	1	1	0	0	0	0	0	0	1	0	1	0	0	0	0	1	0	0	0	0	0	1	1	0	0	1	0	0	0	0	0
RJF_MAG_00056	MGB007	Glutamate synthesis II	0	0	1	0	0	1	0	0	0	1	0	0	0	0	1	1	0	0	0	0	0	0	1	0	1	0	0	0	0	1	0	0	1	0	0	1	1	0	0	1	0	0	0	0	0
RJF_MAG_00056	MGB029	ClpB (ATP-dependent chaperone protein)	1	0	1	0	0	1	0	0	0	1	0	0	0	0	1	1	0	0	0	0	0	0	1	0	1	0	0	0	0	1	0	0	0	0	0	0	1	0	0	1	0	0	0	0	0
RJF_MAG_00056	MGB031	17-beta-Estradiol degradation	0	0	1	0	0	1	0	0	0	1	0	0	0	0	1	1	0	1	0	0	0	0	1	0	0	0	0	0	0	1	0	0	1	0	0	0	1	0	0	1	0	0	0	0	0
RJF_MAG_00056	MGB032	Quinolinic acid synthesis	1	0	1	0	0	1	0	0	0	1	0	0	0	0	1	1	0	0	0	0	0	0	1	0	1	0	0	0	0	1	0	0	1	0	0	1	1	0	0	1	0	0	0	0	0
RJF_MAG_00056	MGB033	Quinolinic acid degradation	1	0	1	0	0	1	0	0	0	1	0	0	0	0	1	1	0	0	0	0	0	0	1	0	1	0	0	0	0	1	0	0	1	0	0	0	1	0	0	1	0	0	0	0	0
RJF_MAG_00056	MGB036	S-Adenosylmethionine (SAM) synthesis	1	0	1	0	0	1	0	0	0	1	0	0	0	0	1	1	0	0	0	0	0	0	1	0	1	0	0	0	0	1	0	0	1	0	0	1	1	0	0	1	0	0	0	0	0
RJF_MAG_00056	MGB037	Inositol synthesis	0	0	1	0	0	1	0	0	0	1	0	0	0	0	1	1	0	0	0	0	0	0	1	0	0	0	0	0	0	1	0	0	0	0	0	0	1	0	0	1	0	0	0	0	0
RJF_MAG_00056	MGB040	Menaquinone synthesis (vitamin K2) I	0	0	1	0	0	1	0	0	0	1	0	0	0	0	1	1	0	0	0	0	0	0	1	0	0	0	0	0	0	1	0	0	0	0	0	0	1	0	0	0	0	0	0	0	0
RJF_MAG_00056	MGB043	Acetate synthesis I	1	0	1	0	0	1	0	0	0	1	0	0	0	0	1	1	0	0	0	0	0	0	1	0	1	0	0	0	0	1	0	0	0	0	0	0	1	0	0	1	0	0	0	0	0
RJF_MAG_00056	MGB052	Butyrate synthesis I	0	0	1	0	0	1	0	0	0	1	0	0	0	0	1	1	0	0	0	0	0	0	1	0	1	0	0	0	0	1	0	0	0	0	0	0	1	0	0	0	0	0	0	0	0
RJF_MAG_00057	MGB005	Tryptophan synthesis	0	0	0	0	0	0	0	0	0	0	0	0	0	0	1	1	0	0	0	0	0	0	1	0	0	0	0	0	0	1	0	0	0	0	0	0	0	0	0	0	0	0	0	0	0
RJF_MAG_00057	MGB006	Glutamate synthesis I	0	0	0	0	0	0	0	0	0	0	0	0	0	0	1	1	0	0	0	0	0	0	1	0	0	0	0	0	0	1	0	0	0	0	0	0	0	0	0	0	0	0	0	0	0
RJF_MAG_00057	MGB007	Glutamate synthesis II	0	0	0	0	0	0	0	0	0	0	1	0	0	0	1	1	0	0	1	0	0	0	1	0	0	0	0	0	0	1	0	0	0	0	0	0	0	0	0	1	1	0	0	0	0
RJF_MAG_00057	MGB015	p-Cresol synthesis	0	0	0	0	0	1	0	0	0	0	0	0	0	0	1	1	0	0	0	0	1	0	1	0	1	0	1	0	0	1	0	0	0	0	0	0	0	0	0	0	0	0	0	0	0
RJF_MAG_00057	MGB029	ClpB (ATP-dependent chaperone protein)	0	0	1	0	0	0	0	0	0	0	0	0	0	0	1	1	0	0	0	0	0	0	1	0	0	0	0	0	0	1	0	0	0	0	0	0	1	0	0	0	0	0	0	0	0
RJF_MAG_00057	MGB032	Quinolinic acid synthesis	0	0	0	0	0	0	0	0	0	0	0	0	0	0	1	1	0	0	0	0	0	0	1	0	0	0	0	0	0	1	0	0	0	0	0	0	0	0	0	1	0	0	0	0	0
RJF_MAG_00057	MGB033	Quinolinic acid degradation	0	0	0	0	0	0	0	0	0	0	0	0	0	0	1	1	0	0	0	0	0	0	1	0	0	0	0	0	0	1	0	0	0	0	0	0	0	0	0	0	0	0	0	0	0
RJF_MAG_00057	MGB036	S-Adenosylmethionine (SAM) synthesis	0	0	0	0	0	1	0	0	0	0	0	0	0	0	1	1	0	0	0	0	0	0	1	0	1	0	1	0	0	1	0	0	0	0	0	0	0	0	0	0	0	0	0	0	0
RJF_MAG_00057	MGB040	Menaquinone synthesis (vitamin K2) I	0	0	0	0	0	0	0	0	0	0	0	0	0	0	1	1	0	0	0	0	0	0	1	0	0	0	0	0	0	1	0	0	0	0	0	0	0	0	0	0	0	0	0	0	0
RJF_MAG_00057	MGB043	Acetate synthesis I	0	0	0	0	0	1	0	0	0	0	0	0	0	0	1	1	0	0	0	0	0	0	1	0	0	0	0	0	0	1	0	0	0	0	0	0	0	0	0	0	1	0	0	0	0
RJF_MAG_00057	MGB047	Acetate degradation	0	0	0	0	0	0	0	0	0	0	0	0	0	0	1	1	0	0	0	0	0	0	1	0	0	0	1	0	0	1	0	0	0	0	0	0	0	0	0	0	0	0	0	0	0
RJF_MAG_00057	MGB052	Butyrate synthesis I	0	0	0	0	0	0	0	0	0	0	0	0	0	0	1	1	0	0	0	0	0	0	1	0	0	0	0	0	0	1	0	0	0	0	0	0	0	0	0	0	0	0	0	0	0
RJF_MAG_00057	MGB055	Propionate synthesis III	0	0	0	0	0	0	0	0	0	0	0	0	0	0	1	1	0	0	0	0	0	0	1	0	0	0	0	0	0	1	0	0	0	0	0	0	0	0	0	0	0	0	0	0	0
RJF_MAG_00058	MGB005	Tryptophan synthesis	0	0	1	0	0	1	0	0	0	1	0	0	0	0	1	0	0	0	0	0	0	0	1	0	0	0	0	0	0	0	0	0	0	0	0	0	1	0	0	0	0	0	0	0	0
RJF_MAG_00058	MGB006	Glutamate synthesis I	0	0	1	0	0	1	0	0	0	1	0	0	0	0	1	1	0	0	0	0	0	0	1	0	0	0	0	0	0	0	0	0	0	0	0	0	1	0	0	0	0	0	0	0	0
RJF_MAG_00058	MGB007	Glutamate synthesis II	0	0	1	0	0	1	0	0	0	1	0	0	0	0	1	0	0	0	0	0	0	0	1	0	0	0	0	0	0	0	0	0	0	0	0	0	1	0	0	0	0	0	0	0	0
RJF_MAG_00058	MGB029	ClpB (ATP-dependent chaperone protein)	0	0	1	0	0	1	0	0	0	1	0	0	0	0	1	0	0	0	0	0	0	0	1	0	0	0	0	0	0	0	0	0	0	0	0	0	1	0	0	0	0	0	0	0	0
RJF_MAG_00058	MGB031	17-beta-Estradiol degradation	0	0	1	0	0	1	0	0	0	1	0	0	0	0	1	0	0	0	0	0	0	0	1	0	0	0	0	0	0	0	0	0	0	0	0	0	1	0	0	0	0	0	0	0	0
RJF_MAG_00058	MGB032	Quinolinic acid synthesis	1	0	1	0	0	1	0	0	0	1	0	0	0	0	1	1	0	0	0	0	0	0	1	0	0	0	0	0	0	1	0	0	0	0	0	0	1	0	0	1	0	0	0	0	0
RJF_MAG_00058	MGB033	Quinolinic acid degradation	0	0	1	0	0	1	0	0	0	1	0	0	0	0	1	0	0	0	0	0	0	0	1	0	0	0	0	0	0	1	0	0	0	0	0	0	1	0	0	0	0	0	0	0	0
RJF_MAG_00058	MGB036	S-Adenosylmethionine (SAM) synthesis	0	0	1	0	0	1	0	0	0	1	0	0	0	0	1	0	0	0	0	0	0	0	1	0	0	0	0	0	0	0	0	0	0	0	0	0	1	0	0	0	0	0	0	0	0
RJF_MAG_00058	MGB040	Menaquinone synthesis (vitamin K2) I	0	0	1	0	0	1	0	0	0	1	0	0	0	0	1	0	0	0	0	0	0	0	1	0	0	0	0	0	0	0	0	0	0	0	0	0	1	0	0	0	0	0	0	0	0
RJF_MAG_00058	MGB043	Acetate synthesis I	0	0	1	0	0	1	0	0	0	1	0	0	0	0	1	0	0	0	0	0	0	0	1	0	0	0	0	0	0	0	0	0	0	0	0	0	1	0	0	0	0	0	0	0	0
RJF_MAG_00058	MGB047	Acetate degradation	0	0	1	0	0	1	0	0	0	1	0	0	0	0	1	0	0	0	0	0	0	0	1	0	0	0	0	0	0	0	0	0	0	0	0	0	1	0	0	0	0	0	0	0	0
RJF_MAG_00059	MGB006	Glutamate synthesis I	1	0	1	0	0	1	0	0	1	1	1	0	0	1	1	1	0	0	1	0	0	0	1	0	1	0	0	0	0	1	1	1	1	1	0	1	1	0	0	1	1	1	0	0	0
RJF_MAG_00059	MGB007	Glutamate synthesis II	1	0	1	0	0	1	0	0	1	1	1	0	1	1	1	1	0	0	1	0	0	0	1	0	1	0	1	0	0	1	0	0	1	1	0	1	1	0	0	1	1	1	0	0	0
RJF_MAG_00059	MGB032	Quinolinic acid synthesis	1	0	1	0	0	1	0	0	1	1	0	0	1	1	1	1	0	0	1	0	0	0	1	0	1	0	0	0	0	1	0	0	1	1	0	1	1	0	0	1	0	1	0	0	0
RJF_MAG_00059	MGB033	Quinolinic acid degradation	1	0	1	0	0	1	0	0	1	1	0	0	1	1	1	1	0	0	0	0	1	0	1	0	1	0	0	1	0	1	0	0	1	1	0	1	1	0	0	1	0	0	0	0	0
RJF_MAG_00059	MGB036	S-Adenosylmethionine (SAM) synthesis	1	0	1	0	0	1	0	0	1	1	0	0	0	1	1	1	0	0	0	0	0	0	1	0	1	0	0	0	0	1	0	1	1	1	0	1	1	0	0	1	0	0	0	0	0
RJF_MAG_00059	MGB040	Menaquinone synthesis (vitamin K2) I	1	0	1	0	0	1	0	0	0	1	0	0	0	1	1	1	0	0	0	0	0	0	1	0	1	0	0	0	0	1	0	0	1	1	0	1	1	0	0	0	0	0	0	0	0
RJF_MAG_00059	MGB043	Acetate synthesis I	1	0	1	0	0	1	0	0	1	1	1	0	0	1	1	1	0	0	0	0	0	0	1	0	1	0	0	0	0	1	0	0	1	1	0	1	1	0	0	1	0	1	0	0	0
RJF_MAG_00059	MGB047	Acetate degradation	1	0	1	0	0	1	0	0	1	1	1	0	0	1	1	1	0	0	1	0	0	0	1	0	1	0	0	0	0	1	1	0	1	1	0	1	1	1	0	1	0	1	0	0	0
RJF_MAG_00059	MGB049	Tryptophan degradation	1	0	1	0	0	1	0	0	1	1	1	0	0	1	1	1	0	0	1	0	0	1	1	0	1	0	0	1	0	1	1	0	1	1	0	1	1	0	1	1	0	1	0	0	0
RJF_MAG_00059	MGB052	Butyrate synthesis I	1	0	1	0	0	1	0	0	1	1	0	0	1	1	1	1	0	0	0	0	0	0	1	0	1	0	0	0	0	1	0	0	1	1	0	1	1	0	0	1	0	0	0	0	0
RJF_MAG_00059	MGB055	Propionate synthesis III	1	0	1	0	0	1	0	0	0	1	0	0	0	1	1	1	0	0	0	0	0	0	1	0	1	0	0	0	0	1	0	0	1	1	0	1	1	0	0	1	0	1	0	0	0
RJF_MAG_00060	MGB029	ClpB (ATP-dependent chaperone protein)	0	0	0	0	0	0	0	0	0	0	0	0	0	0	1	0	0	0	0	0	0	0	1	0	0	0	0	0	0	1	0	0	1	0	0	0	0	0	0	0	0	0	0	0	0
RJF_MAG_00060	MGB033	Quinolinic acid degradation	0	0	0	0	0	0	0	0	0	0	0	0	0	0	1	1	0	0	0	0	0	0	1	0	0	0	0	0	0	1	0	0	0	0	0	0	0	0	0	0	0	0	0	0	0
RJF_MAG_00060	MGB036	S-Adenosylmethionine (SAM) synthesis	0	0	0	0	0	0	0	0	0	0	0	0	0	0	1	1	0	0	0	0	0	0	1	0	0	0	0	0	0	1	0	0	0	0	0	0	0	0	0	0	0	0	0	0	0
RJF_MAG_00060	MGB043	Acetate synthesis I	0	0	0	0	0	0	0	0	0	0	0	0	0	0	1	1	0	0	0	0	0	0	1	0	0	0	0	0	0	1	0	0	1	0	0	0	0	0	1	0	0	0	0	0	0
RJF_MAG_00061	MGB006	Glutamate synthesis I	0	0	0	0	0	1	0	0	0	0	0	0	0	0	0	1	0	0	0	0	0	0	0	0	0	0	0	0	0	1	0	0	0	0	0	0	0	0	0	0	0	0	0	0	0
RJF_MAG_00061	MGB007	Glutamate synthesis II	0	0	0	0	0	1	0	0	0	0	0	0	0	0	0	1	0	0	0	0	0	0	0	0	0	0	0	0	0	1	0	0	0	0	0	0	0	0	0	0	0	0	0	0	0
RJF_MAG_00061	MGB015	p-Cresol synthesis	0	0	0	0	0	1	0	0	0	0	0	0	0	0	0	1	0	0	0	0	0	0	0	0	0	0	0	0	0	1	0	0	0	0	0	0	0	0	0	0	0	0	0	0	0
RJF_MAG_00061	MGB019	GABA degradation	0	0	0	0	0	1	0	0	0	0	0	0	0	0	0	1	0	0	0	0	0	0	0	0	0	0	0	0	0	1	0	0	0	0	0	0	0	0	0	0	0	0	0	0	0
RJF_MAG_00061	MGB029	ClpB (ATP-dependent chaperone protein)	0	0	0	0	0	1	0	0	0	0	0	0	0	0	0	1	0	0	0	0	0	0	0	0	0	0	0	0	0	1	0	0	0	0	0	0	0	0	0	0	0	0	0	0	0
RJF_MAG_00061	MGB032	Quinolinic acid synthesis	0	0	0	0	0	1	0	0	0	0	0	0	0	0	0	1	0	0	0	0	0	0	0	0	0	0	0	0	0	1	0	0	0	0	0	0	0	0	0	0	0	0	0	0	0
RJF_MAG_00061	MGB033	Quinolinic acid degradation	0	0	0	0	0	1	0	0	0	0	0	0	0	0	0	1	0	0	0	0	0	0	0	0	0	0	0	0	0	1	0	0	0	0	0	0	0	0	0	0	0	0	0	0	0
RJF_MAG_00061	MGB036	S-Adenosylmethionine (SAM) synthesis	0	0	0	0	0	1	0	0	0	0	0	0	0	0	0	1	0	0	0	0	0	0	0	0	0	0	0	0	0	1	0	0	0	0	0	0	0	0	0	0	0	0	0	0	0
RJF_MAG_00062	MGB006	Glutamate synthesis I	1	0	0	1	1	0	1	0	1	0	1	1	1	1	1	1	1	1	1	1	1	1	1	1	1	1	0	1	1	1	1	1	1	0	0	1	0	1	1	1	1	1	1	1	1
RJF_MAG_00062	MGB007	Glutamate synthesis II	0	0	0	1	1	0	1	0	1	0	1	1	1	1	1	1	1	1	1	1	1	1	1	1	1	1	0	1	1	1	1	1	1	0	0	1	0	1	1	1	1	1	1	1	1
RJF_MAG_00062	MGB015	p-Cresol synthesis	0	0	0	1	1	0	1	0	1	0	1	1	1	1	1	1	1	1	1	1	1	0	1	1	1	1	0	1	1	1	1	1	1	0	0	1	0	1	1	1	1	1	1	1	1
RJF_MAG_00062	MGB027	Nitric oxide degradation I (NO dioxygenase)	0	0	0	1	1	0	1	0	1	0	1	1	1	1	1	1	1	1	1	1	1	1	1	1	1	1	0	1	1	1	1	1	1	0	0	1	0	1	1	1	1	1	1	1	1
RJF_MAG_00062	MGB029	ClpB (ATP-dependent chaperone protein)	0	0	0	1	1	0	1	0	1	0	1	1	1	1	1	1	1	1	1	1	1	1	1	1	1	1	0	1	1	1	1	1	1	0	0	1	0	1	1	1	1	1	1	1	1
RJF_MAG_00062	MGB033	Quinolinic acid degradation	0	0	0	1	1	0	1	0	1	0	1	1	1	1	1	1	1	1	1	1	1	1	1	1	1	1	0	1	1	1	1	1	1	0	0	1	0	1	1	1	1	1	1	1	1
RJF_MAG_00062	MGB036	S-Adenosylmethionine (SAM) synthesis	1	1	1	1	1	0	1	1	1	0	1	1	1	1	1	1	1	1	1	1	1	1	1	1	1	1	1	1	1	1	1	1	1	1	0	1	0	1	1	1	1	1	1	1	1
RJF_MAG_00062	MGB043	Acetate synthesis I	1	0	1	1	1	0	1	0	1	0	1	1	1	1	1	1	1	1	1	1	1	1	1	1	1	1	0	1	1	1	1	1	1	0	0	1	0	1	1	1	1	1	1	1	1
RJF_MAG_00063	MGB031	17-beta-Estradiol degradation	1	0	1	1	1	0	1	0	1	0	1	1	1	1	1	1	1	1	1	1	0	1	1	0	1	1	0	1	1	1	1	1	1	1	1	1	1	1	1	1	1	1	1	1	1
RJF_MAG_00063	MGB036	S-Adenosylmethionine (SAM) synthesis	1	1	1	1	1	0	1	0	1	0	1	1	1	1	1	1	1	1	1	1	1	1	1	1	1	1	0	1	1	1	1	1	1	1	1	1	0	1	1	1	1	1	1	1	1
RJF_MAG_00063	MGB040	Menaquinone synthesis (vitamin K2) I	1	0	1	1	1	0	1	0	1	0	1	1	1	1	1	1	1	1	1	1	0	1	1	0	1	1	0	1	1	1	1	1	1	1	1	1	0	1	1	1	1	1	1	1	1
RJF_MAG_00063	MGB043	Acetate synthesis I	1	0	1	1	1	0	1	0	1	0	1	1	1	1	1	1	1	1	1	1	1	1	1	1	1	1	0	1	1	1	1	1	1	1	1	1	0	1	1	1	1	1	1	1	1
RJF_MAG_00064	MGB006	Glutamate synthesis I	0	0	0	0	0	1	0	0	0	1	0	0	0	0	1	1	0	0	0	0	0	0	1	0	0	0	0	0	0	1	0	0	0	0	0	1	0	0	0	0	0	0	0	0	0
RJF_MAG_00064	MGB007	Glutamate synthesis II	0	0	0	0	0	1	0	0	0	1	0	0	0	0	1	1	0	0	0	0	0	0	1	0	0	0	0	0	0	1	0	0	0	0	0	1	0	0	0	1	0	1	0	0	0
RJF_MAG_00064	MGB015	p-Cresol synthesis	0	0	0	0	0	1	0	0	0	1	0	0	0	0	1	1	0	0	0	0	0	0	1	0	0	0	0	0	0	1	0	0	0	0	0	1	0	0	0	0	0	0	0	0	0
RJF_MAG_00064	MGB029	ClpB (ATP-dependent chaperone protein)	0	0	0	0	0	1	0	0	0	1	0	0	0	0	1	1	0	0	0	0	0	0	1	0	0	0	0	0	0	1	0	0	0	0	0	1	1	0	0	0	0	0	0	0	0
RJF_MAG_00064	MGB031	17-beta-Estradiol degradation	0	0	0	0	0	1	0	0	0	1	0	0	1	0	1	1	0	0	0	0	0	0	0	0	0	0	0	0	0	1	0	0	0	0	0	1	0	0	0	1	0	0	0	0	0
RJF_MAG_00064	MGB033	Quinolinic acid degradation	0	0	0	0	0	1	0	0	0	1	0	0	0	0	1	1	0	0	0	0	0	0	1	0	0	0	0	0	0	1	0	0	0	0	0	1	0	0	0	0	0	0	0	0	0
RJF_MAG_00064	MGB035	Isovaleric acid synthesis II (KADC pathway)	0	0	0	0	0	1	0	0	0	1	0	0	0	0	1	1	0	0	0	0	0	0	1	0	0	0	0	0	0	1	0	0	0	0	0	0	0	0	0	0	0	0	0	0	0
RJF_MAG_00064	MGB036	S-Adenosylmethionine (SAM) synthesis	0	0	0	0	0	1	0	0	0	1	0	0	0	0	1	1	0	0	0	0	0	0	1	0	0	0	0	0	0	1	0	0	0	0	0	1	0	0	0	0	0	0	0	0	0
RJF_MAG_00064	MGB043	Acetate synthesis I	0	0	0	0	0	1	0	0	0	1	0	0	0	0	1	1	0	0	0	0	0	0	1	0	0	0	0	0	0	1	0	0	0	0	0	1	0	0	0	0	0	0	0	0	0
RJF_MAG_00064	MGB052	Butyrate synthesis I	0	0	0	0	0	1	0	0	0	0	0	0	0	0	1	1	0	0	0	0	0	0	1	0	0	0	0	0	0	1	0	0	0	0	0	1	0	0	0	0	0	0	0	0	0
RJF_MAG_00065	MGB005	Tryptophan synthesis	0	0	1	0	0	1	0	0	0	1	0	0	0	0	1	1	0	0	0	0	0	0	1	0	0	0	0	0	0	1	0	0	0	0	0	0	1	0	0	1	0	0	0	0	0
RJF_MAG_00065	MGB006	Glutamate synthesis I	0	0	0	0	0	1	0	0	0	1	0	0	0	0	1	1	0	0	0	0	0	0	1	0	1	0	0	0	0	1	0	0	0	0	0	1	1	0	0	0	0	0	0	0	0
RJF_MAG_00065	MGB007	Glutamate synthesis II	0	0	1	0	0	1	0	0	0	1	0	0	0	0	1	1	0	0	0	0	0	0	1	0	1	0	0	0	0	1	0	0	0	0	0	0	1	0	0	0	0	0	0	0	0
RJF_MAG_00065	MGB015	p-Cresol synthesis	0	0	1	0	0	1	0	0	0	1	0	0	0	0	1	1	0	0	0	0	0	0	1	0	1	0	1	0	0	1	0	0	0	0	0	0	1	0	0	0	0	0	0	0	0
RJF_MAG_00065	MGB029	ClpB (ATP-dependent chaperone protein)	0	0	0	0	0	1	0	0	0	1	0	0	0	0	1	1	0	0	0	0	0	0	1	0	1	0	1	0	0	1	0	0	0	0	0	1	1	0	0	0	0	0	0	0	0
RJF_MAG_00065	MGB031	17-beta-Estradiol degradation	0	0	1	0	0	1	0	0	0	1	0	0	0	0	1	1	0	0	0	0	0	0	1	0	0	0	1	0	0	1	0	0	0	0	0	0	1	0	0	0	0	0	0	0	0
RJF_MAG_00065	MGB033	Quinolinic acid degradation	0	0	0	0	0	1	0	0	0	1	0	0	0	0	1	1	0	0	0	0	0	0	1	0	0	0	0	0	0	1	0	0	0	0	0	0	1	0	0	1	0	0	0	0	0
RJF_MAG_00065	MGB035	Isovaleric acid synthesis II (KADC pathway)	0	0	1	0	0	1	0	0	0	1	0	0	0	0	1	1	0	0	0	0	0	0	1	0	0	0	0	0	0	1	0	0	0	0	0	0	1	0	0	0	0	0	0	0	0
RJF_MAG_00065	MGB036	S-Adenosylmethionine (SAM) synthesis	0	0	1	0	0	1	0	0	0	1	0	0	0	0	1	1	0	0	0	0	0	0	1	0	0	0	0	0	0	1	0	0	0	0	0	1	1	0	0	1	0	0	0	0	0
RJF_MAG_00065	MGB043	Acetate synthesis I	0	0	0	0	0	1	0	0	0	1	0	0	0	0	1	1	0	0	0	0	0	0	1	0	0	0	0	0	0	1	0	0	0	0	0	0	1	0	0	0	0	0	0	0	0
RJF_MAG_00065	MGB052	Butyrate synthesis I	0	0	0	0	0	1	0	0	0	1	0	0	0	0	1	1	0	0	0	0	0	0	1	0	0	0	0	0	0	1	0	0	0	0	0	0	1	0	0	0	0	0	0	0	0
RJF_MAG_00066	MGB006	Glutamate synthesis I	0	0	1	0	0	1	0	0	0	1	0	0	0	0	1	1	0	0	0	0	0	0	1	0	1	0	0	0	0	1	0	0	1	0	0	1	0	0	0	0	0	0	0	0	0
RJF_MAG_00066	MGB007	Glutamate synthesis II	0	0	1	0	0	1	0	0	0	0	1	0	0	0	1	1	0	0	0	0	0	0	1	0	1	0	0	0	0	1	0	0	1	0	0	1	1	0	0	1	0	0	0	0	0
RJF_MAG_00066	MGB029	ClpB (ATP-dependent chaperone protein)	0	0	1	0	0	1	0	0	0	1	0	0	0	0	1	1	0	0	0	0	0	0	1	0	1	0	0	0	0	1	0	0	1	0	0	0	1	0	0	1	0	0	0	0	0
RJF_MAG_00066	MGB032	Quinolinic acid synthesis	0	0	1	0	0	1	0	0	0	0	0	0	0	0	1	1	0	0	0	0	0	0	1	0	1	0	0	0	0	1	0	0	0	0	0	0	0	0	0	1	0	0	0	0	0
RJF_MAG_00066	MGB033	Quinolinic acid degradation	0	0	0	0	0	1	0	0	0	0	0	0	0	0	1	1	0	0	0	0	0	0	1	0	1	0	0	0	0	1	0	0	1	0	0	0	0	0	0	1	0	0	0	0	0
RJF_MAG_00066	MGB036	S-Adenosylmethionine (SAM) synthesis	0	0	1	0	0	1	0	0	0	1	0	0	0	0	1	1	0	0	0	0	0	0	1	0	1	0	0	0	0	1	0	0	1	0	0	0	1	0	0	1	0	0	0	0	0
RJF_MAG_00066	MGB040	Menaquinone synthesis (vitamin K2) I	0	0	0	0	0	1	0	0	0	0	0	0	0	0	1	1	0	0	0	0	0	0	1	0	0	0	0	0	0	1	0	0	0	0	0	0	0	0	0	0	0	0	0	0	0
RJF_MAG_00066	MGB043	Acetate synthesis I	0	0	1	0	0	1	0	0	0	1	0	0	0	0	1	1	0	0	0	0	0	0	1	0	1	0	0	0	0	1	0	0	1	0	0	0	0	0	0	1	0	0	0	0	0
RJF_MAG_00066	MGB047	Acetate degradation	0	0	1	0	0	1	0	0	0	0	0	0	0	0	1	1	0	0	0	0	0	0	1	0	1	0	0	0	0	1	0	0	1	0	0	0	1	0	0	1	0	0	0	0	0
RJF_MAG_00066	MGB052	Butyrate synthesis I	0	0	1	0	0	1	0	0	0	1	0	0	0	0	1	1	0	0	0	0	0	0	1	0	1	0	0	0	0	1	0	0	0	0	0	0	0	0	0	1	0	0	0	0	0
RJF_MAG_00066	MGB055	Propionate synthesis III	0	0	0	0	0	1	0	0	0	0	0	0	0	0	1	0	0	0	0	0	0	0	1	0	0	0	0	0	0	1	0	0	1	0	0	0	0	0	0	0	0	0	0	0	0
RJF_MAG_00067	MGB015	p-Cresol synthesis	0	0	0	0	0	1	0	0	0	1	0	0	0	0	0	1	0	0	0	0	0	0	0	0	0	0	0	0	0	1	0	0	0	0	0	0	0	0	0	0	0	0	0	0	0
RJF_MAG_00067	MGB036	S-Adenosylmethionine (SAM) synthesis	0	0	1	0	0	1	0	0	0	1	0	0	0	0	1	1	0	0	0	0	0	0	0	0	0	0	0	0	0	1	0	0	0	0	0	0	0	0	0	0	0	0	0	0	0
RJF_MAG_00067	MGB043	Acetate synthesis I	0	0	0	0	0	1	0	0	0	1	0	0	0	0	1	1	0	0	0	0	0	0	0	0	0	0	0	0	0	1	0	0	0	0	0	0	0	0	0	0	0	0	0	0	0
RJF_MAG_00068	MGB006	Glutamate synthesis I	0	0	0	0	1	0	1	0	0	0	0	1	0	0	1	1	0	0	0	0	0	0	1	0	0	1	0	0	0	1	0	0	1	0	0	0	0	0	0	0	0	0	0	0	0
RJF_MAG_00068	MGB007	Glutamate synthesis II	0	0	0	0	1	0	0	0	0	0	0	0	0	0	1	0	0	0	0	0	0	0	1	0	1	1	0	0	0	0	0	0	1	0	0	0	0	0	0	0	0	0	0	0	0
RJF_MAG_00068	MGB029	ClpB (ATP-dependent chaperone protein)	0	0	0	0	1	0	0	0	0	0	0	0	0	0	1	1	0	0	0	0	0	0	0	0	0	1	0	0	0	0	0	0	1	0	0	0	0	0	0	0	0	0	0	0	0
RJF_MAG_00068	MGB033	Quinolinic acid degradation	0	0	0	0	1	0	0	0	0	0	0	0	0	0	0	0	0	0	0	0	0	0	0	0	0	0	0	0	0	0	0	0	1	0	0	0	0	0	0	0	0	0	0	0	0
RJF_MAG_00068	MGB035	Isovaleric acid synthesis II (KADC pathway)	0	0	0	0	1	0	0	0	0	0	0	1	0	0	1	1	0	0	0	0	0	0	0	0	1	1	0	0	0	0	0	0	1	0	0	0	0	0	0	0	0	0	0	0	0
RJF_MAG_00068	MGB036	S-Adenosylmethionine (SAM) synthesis	0	0	0	0	1	0	0	0	0	0	0	0	0	0	1	1	0	0	0	0	0	0	1	0	0	1	0	0	0	1	0	0	1	0	0	0	0	0	0	0	0	0	0	0	0
RJF_MAG_00068	MGB043	Acetate synthesis I	0	0	0	0	1	0	0	0	0	0	0	0	0	0	1	1	0	0	0	0	0	0	1	0	1	1	1	0	0	0	0	0	1	0	0	0	0	0	0	0	0	0	0	0	0
RJF_MAG_00069	MGB006	Glutamate synthesis I	0	0	1	0	0	1	0	0	0	0	0	0	0	0	1	1	0	0	0	0	0	0	1	0	1	0	1	0	0	1	1	0	1	0	0	0	0	0	0	0	0	0	0	0	0
RJF_MAG_00069	MGB007	Glutamate synthesis II	0	0	1	0	0	1	0	0	0	0	0	0	0	0	1	1	0	0	0	0	0	0	1	0	1	0	0	0	0	1	1	0	1	0	0	0	0	0	0	0	0	0	0	0	0
RJF_MAG_00069	MGB015	p-Cresol synthesis	0	0	0	0	0	1	0	0	1	0	0	0	0	0	1	1	0	0	0	0	0	0	1	0	1	0	1	0	0	1	1	0	1	0	0	0	0	0	0	0	0	0	0	0	0
RJF_MAG_00069	MGB029	ClpB (ATP-dependent chaperone protein)	0	0	0	0	0	0	0	0	0	0	0	0	0	0	1	1	0	0	0	0	0	0	1	0	0	0	1	0	0	1	1	0	1	0	0	0	0	0	0	0	0	0	0	0	0
RJF_MAG_00069	MGB033	Quinolinic acid degradation	0	0	0	0	0	0	0	0	0	0	0	0	0	0	1	1	0	0	0	0	0	0	1	0	0	0	1	0	0	1	1	0	0	0	0	0	0	0	0	0	0	0	0	0	0
RJF_MAG_00069	MGB035	Isovaleric acid synthesis II (KADC pathway)	0	0	0	0	0	1	0	0	0	0	0	0	0	0	1	1	0	0	0	0	0	0	1	0	0	0	0	0	0	1	1	0	0	0	0	0	0	0	0	0	0	0	0	0	0
RJF_MAG_00069	MGB036	S-Adenosylmethionine (SAM) synthesis	0	0	0	0	0	1	0	0	0	0	0	0	0	0	1	1	0	0	0	0	0	0	1	0	1	0	0	0	0	1	1	0	1	0	0	0	0	0	0	0	0	0	0	0	0
RJF_MAG_00069	MGB041	Menaquinone synthesis (vitamin K2) II (alternative pathway: futalosine pathway)	0	0	0	0	0	1	0	0	0	0	0	0	0	0	0	1	0	0	0	0	0	0	1	0	0	0	0	0	0	1	1	0	0	0	0	0	0	0	0	0	0	0	0	0	0
RJF_MAG_00069	MGB043	Acetate synthesis I	0	0	1	0	0	1	0	0	0	0	0	0	0	0	1	1	0	0	0	0	0	0	1	0	1	0	1	0	0	1	1	0	1	0	0	0	0	0	0	0	0	0	0	0	0
RJF_MAG_00069	MGB047	Acetate degradation	0	0	0	0	0	1	0	0	0	0	0	0	0	0	1	1	0	0	0	0	0	0	1	0	1	0	1	0	0	1	1	0	1	0	0	0	0	0	0	0	0	0	0	0	0
RJF_MAG_00069	MGB055	Propionate synthesis III	0	0	1	0	0	1	0	0	0	1	0	0	0	0	1	1	0	0	0	0	0	0	1	0	1	0	1	0	0	1	1	0	1	0	0	0	0	0	0	0	0	0	0	0	0
RJF_MAG_00070	MGB005	Tryptophan synthesis	0	0	0	0	0	0	0	0	0	0	0	0	0	0	0	0	0	0	0	0	0	0	1	0	0	0	0	0	0	1	1	0	0	0	0	0	1	0	0	0	0	0	0	0	0
RJF_MAG_00070	MGB006	Glutamate synthesis I	0	0	1	0	0	0	0	0	0	1	0	0	0	0	0	0	0	0	0	0	0	0	1	0	0	0	0	0	0	1	1	0	0	0	0	0	1	0	0	0	0	0	0	0	0
RJF_MAG_00070	MGB029	ClpB (ATP-dependent chaperone protein)	0	0	0	0	0	0	0	0	0	0	0	0	0	0	0	0	0	0	0	0	0	0	1	0	0	0	0	0	0	1	1	0	0	0	0	0	0	0	0	0	0	0	0	0	0
RJF_MAG_00070	MGB032	Quinolinic acid synthesis	0	0	0	0	0	0	0	0	1	0	1	0	0	0	0	1	0	0	0	0	0	0	1	0	0	0	0	0	0	1	1	0	0	0	0	0	1	0	0	1	0	0	0	0	0
RJF_MAG_00070	MGB033	Quinolinic acid degradation	0	0	0	0	0	0	0	0	0	0	0	0	0	0	0	0	0	0	0	0	0	0	1	0	0	0	0	0	0	1	1	0	0	0	0	0	0	0	0	0	0	0	0	0	0
RJF_MAG_00070	MGB036	S-Adenosylmethionine (SAM) synthesis	0	0	1	0	0	0	0	0	0	0	0	0	0	0	0	0	0	0	0	0	0	0	1	0	0	0	0	0	0	1	1	0	1	0	0	0	1	0	0	0	0	0	0	0	0
RJF_MAG_00070	MGB041	Menaquinone synthesis (vitamin K2) II (alternative pathway: futalosine pathway)	0	0	0	0	0	0	0	0	0	0	0	0	0	0	0	0	0	0	0	0	0	0	1	0	0	0	0	0	0	0	1	0	0	0	0	0	0	0	0	0	0	0	0	0	0
RJF_MAG_00070	MGB043	Acetate synthesis I	0	0	1	0	0	0	0	0	0	0	0	0	0	0	0	0	0	0	0	0	0	0	1	0	0	0	0	0	0	1	1	0	0	0	0	0	1	0	0	0	0	0	0	0	0
RJF_MAG_00070	MGB056	Propionate degradation I	0	0	1	0	0	0	0	0	0	0	0	0	0	0	0	0	0	0	0	0	0	0	1	0	0	0	0	0	0	1	1	0	0	0	0	0	1	0	0	0	0	0	0	0	0
RJF_MAG_00071	MGB006	Glutamate synthesis I	0	0	0	0	0	1	0	0	0	0	1	0	0	0	1	1	0	0	0	0	0	0	1	0	1	0	0	1	0	1	0	0	0	0	0	0	0	0	0	1	0	0	0	0	0
RJF_MAG_00071	MGB007	Glutamate synthesis II	0	0	0	0	0	0	0	0	0	0	1	1	0	0	1	1	0	1	0	0	0	0	1	0	1	0	0	0	0	1	1	0	0	0	0	0	0	0	0	1	0	0	0	0	0
RJF_MAG_00071	MGB029	ClpB (ATP-dependent chaperone protein)	0	0	0	0	0	0	0	0	0	0	0	0	0	0	1	1	0	0	0	0	1	0	1	0	1	0	0	0	0	0	0	0	0	0	0	0	0	0	0	1	0	0	0	0	0
RJF_MAG_00071	MGB032	Quinolinic acid synthesis	0	0	0	0	0	1	0	0	0	0	0	1	0	0	1	1	0	1	0	0	1	0	1	0	1	0	0	0	0	1	1	0	0	0	0	0	0	0	0	1	0	0	0	0	0
RJF_MAG_00071	MGB033	Quinolinic acid degradation	0	0	0	0	0	0	0	0	0	0	0	0	0	0	1	0	1	1	0	0	0	0	1	0	1	0	0	0	0	0	1	0	0	0	0	0	0	0	0	1	0	0	0	0	0
RJF_MAG_00071	MGB035	Isovaleric acid synthesis II (KADC pathway)	0	0	0	0	0	0	0	0	0	0	0	0	0	0	1	0	0	1	0	0	0	0	1	0	1	0	0	0	0	1	0	0	0	0	0	0	0	0	0	1	0	0	0	0	0
RJF_MAG_00071	MGB036	S-Adenosylmethionine (SAM) synthesis	0	0	0	0	0	0	0	0	0	0	1	0	0	0	1	1	0	0	0	0	0	0	1	0	1	0	0	0	0	1	1	0	0	0	0	1	0	0	0	1	0	0	0	0	0
RJF_MAG_00071	MGB043	Acetate synthesis I	0	0	0	0	0	0	0	0	0	0	0	0	0	0	1	1	0	0	0	0	1	0	1	0	1	0	0	0	0	0	0	0	0	0	0	0	0	0	0	1	0	0	0	0	0
RJF_MAG_00071	MGB054	Propionate synthesis II	0	0	0	0	0	0	0	0	0	0	0	0	0	0	1	1	0	0	0	0	0	0	1	0	1	0	0	0	0	0	0	0	0	0	0	0	0	0	0	1	0	0	0	0	0
RJF_MAG_00072	MGB007	Glutamate synthesis II	0	0	0	0	0	0	0	0	0	1	0	1	0	0	0	1	0	0	0	0	1	0	1	1	0	0	0	0	0	0	0	0	0	0	0	0	0	0	0	0	0	0	0	0	0
RJF_MAG_00072	MGB031	17-beta-Estradiol degradation	0	0	0	0	0	0	0	0	0	1	0	0	0	0	1	0	0	0	0	0	0	0	1	0	0	0	0	0	0	1	0	0	0	0	0	0	0	0	0	1	0	0	0	0	0
RJF_MAG_00072	MGB036	S-Adenosylmethionine (SAM) synthesis	0	0	1	0	0	1	0	0	0	1	0	1	0	0	1	1	0	0	0	0	0	0	1	0	1	0	0	0	0	1	0	0	0	1	0	0	0	0	0	0	0	0	0	0	0
RJF_MAG_00072	MGB043	Acetate synthesis I	0	0	0	0	0	0	0	0	0	1	0	0	0	0	1	1	0	0	0	0	0	0	1	0	1	0	0	0	0	0	0	0	0	0	0	0	0	0	0	1	0	0	0	0	0
RJF_MAG_00073	MGB005	Tryptophan synthesis	0	0	1	0	1	0	0	1	0	0	0	1	0	1	0	0	0	1	1	1	0	0	0	0	0	0	0	0	0	1	0	0	0	0	0	0	1	0	0	0	0	1	1	0	1
RJF_MAG_00073	MGB006	Glutamate synthesis I	0	0	1	0	1	1	0	1	0	0	0	0	0	1	0	1	0	1	1	0	0	0	0	0	1	0	0	0	0	1	0	0	0	0	0	0	1	0	0	0	0	1	1	0	0
RJF_MAG_00073	MGB007	Glutamate synthesis II	0	0	1	1	1	1	0	1	1	0	1	1	0	1	1	1	0	1	1	1	1	0	0	1	1	0	0	0	0	1	0	0	1	0	0	0	1	1	1	0	0	1	1	0	1
RJF_MAG_00073	MGB010	Histamine degradation	0	0	0	0	1	1	0	0	0	0	0	0	0	1	0	0	0	1	1	0	0	0	0	0	0	0	0	0	0	1	0	0	0	0	0	0	1	0	0	0	0	1	1	0	0
RJF_MAG_00073	MGB015	p-Cresol synthesis	0	0	0	0	1	1	0	1	0	0	0	0	0	1	0	1	0	1	1	0	0	0	0	0	1	0	0	0	0	1	0	0	0	0	0	0	1	0	0	0	0	1	1	0	1
RJF_MAG_00073	MGB019	GABA degradation	0	0	1	0	1	1	0	1	0	0	1	0	0	1	0	1	0	1	1	0	0	0	0	0	1	0	0	0	0	1	0	0	0	0	0	0	1	0	0	0	0	1	1	0	1
RJF_MAG_00073	MGB020	GABA synthesis I	0	0	0	0	1	1	0	15	0	0	0	0	0	1	0	15	0	1	1	0	0	0	0	0	0	0	0	0	0	1	0	0	0	0	0	0	1	0	0	0	0	1	1	0	0
RJF_MAG_00073	MGB021	GABA synthesis II	0	0	0	0	1	1	0	1	0	0	0	0	0	1	0	1	0	1	1	0	0	0	0	0	0	0	0	0	0	1	0	0	0	0	0	0	1	0	0	0	0	1	1	0	0
RJF_MAG_00073	MGB022	GABA synthesis III	0	0	1	0	1	1	0	1	0	0	1	0	0	1	0	1	0	1	1	1	0	0	0	0	1	0	0	0	0	1	1	0	0	1	0	0	1	0	0	0	0	1	1	0	1
RJF_MAG_00073	MGB023	Dopamine degradation	0	0	0	0	1	1	0	0	0	0	0	0	0	1	0	0	0	1	1	0	0	0	0	0	0	0	0	0	0	1	0	0	0	0	0	0	1	0	0	0	0	1	1	0	0
RJF_MAG_00073	MGB027	Nitric oxide degradation I (NO dioxygenase)	0	0	1	0	1	1	0	1	0	0	0	0	0	1	0	1	0	1	1	0	0	0	0	0	0	0	0	0	0	1	0	0	0	0	0	0	1	0	0	0	0	1	1	0	1
RJF_MAG_00073	MGB032	Quinolinic acid synthesis	0	0	0	0	1	1	0	1	0	0	0	0	0	1	0	1	0	1	1	0	0	0	0	0	1	0	0	0	0	1	0	0	0	0	0	0	1	0	0	0	0	1	1	0	1
RJF_MAG_00073	MGB033	Quinolinic acid degradation	0	0	0	0	1	1	0	1	0	0	0	0	0	1	0	1	0	1	1	0	0	0	0	0	0	0	0	0	0	1	0	0	0	0	0	0	1	0	0	0	0	1	1	0	1
RJF_MAG_00073	MGB034	Isovaleric acid synthesis I (KADH pathway)	0	0	0	0	1	0	0	0	0	0	0	0	0	1	0	0	0	1	1	0	0	0	0	0	0	0	0	0	0	1	0	0	0	0	0	0	1	0	0	0	0	1	1	0	0
RJF_MAG_00073	MGB036	S-Adenosylmethionine (SAM) synthesis	0	0	1	1	1	1	0	1	1	0	1	1	0	1	0	1	0	1	1	0	1	1	0	1	1	0	0	0	0	1	0	0	0	0	0	0	1	0	0	0	0	1	1	1	1
RJF_MAG_00073	MGB039	g-Hydroxybutyric acid (GHB) degradation	0	0	0	0	0	0	0	0	0	0	0	0	0	0	0	0	0	0	0	0	0	0	0	0	0	0	0	0	0	0	0	0	0	0	0	0	0	0	0	0	0	0	1	0	0
RJF_MAG_00073	MGB040	Menaquinone synthesis (vitamin K2) I	0	0	0	0	1	1	0	1	0	0	0	0	0	1	0	1	0	1	1	0	0	0	0	0	0	0	0	0	0	1	0	0	0	0	0	0	1	0	0	0	0	1	1	0	1
RJF_MAG_00073	MGB043	Acetate synthesis I	0	0	1	0	1	1	0	1	1	0	0	0	0	1	0	1	0	1	1	0	1	0	0	1	1	0	0	0	0	1	0	0	0	0	0	0	1	0	0	0	0	1	1	0	0
RJF_MAG_00073	MGB047	Acetate degradation	0	0	1	0	1	1	0	1	1	0	1	1	0	1	0	1	0	1	1	0	0	0	0	0	1	0	0	0	0	1	1	0	0	1	1	0	1	0	0	0	0	1	1	0	1
RJF_MAG_00073	MGB049	Tryptophan degradation	0	0	0	0	1	1	0	1	0	0	0	0	0	1	0	1	0	1	1	1	0	0	0	0	0	0	0	0	0	1	0	0	0	0	0	0	1	0	0	0	0	1	1	0	1
RJF_MAG_00073	MGB054	Propionate synthesis II	0	0	0	0	0	1	0	1	0	0	0	0	0	1	0	1	0	1	1	0	0	0	0	0	1	0	0	0	0	1	0	0	0	0	0	0	1	0	0	0	0	1	1	0	0
RJF_MAG_00073	MGB056	Propionate degradation I	0	0	0	0	1	1	0	1	0	0	0	0	0	1	0	1	0	1	1	0	0	0	0	0	1	0	0	0	0	1	0	0	0	0	0	0	1	0	0	0	0	1	1	0	1
RJF_MAG_00074	MGB007	Glutamate synthesis II	0	0	0	1	0	0	0	0	1	0	1	1	0	0	0	0	0	1	1	0	1	0	1	1	1	1	0	1	1	1	1	0	1	0	0	0	0	1	1	1	1	1	1	1	1
RJF_MAG_00074	MGB029	ClpB (ATP-dependent chaperone protein)	1	0	0	1	0	0	0	0	1	0	0	1	1	0	0	0	0	1	1	1	1	0	1	1	1	0	0	1	1	1	1	0	1	0	0	0	0	1	1	1	1	1	1	1	1
RJF_MAG_00074	MGB031	17-beta-Estradiol degradation	0	0	0	0	0	0	0	0	1	0	0	1	0	1	0	0	1	1	1	1	1	0	1	1	1	1	0	1	1	1	1	0	1	0	0	0	0	1	1	1	1	1	1	1	1
RJF_MAG_00074	MGB033	Quinolinic acid degradation	0	0	0	0	0	0	0	0	1	0	0	1	0	0	0	0	0	1	1	0	1	0	1	1	1	0	0	1	1	1	1	0	1	0	0	0	0	1	1	1	1	1	1	1	1
RJF_MAG_00074	MGB036	S-Adenosylmethionine (SAM) synthesis	0	0	0	1	0	0	0	0	1	0	1	1	1	1	0	0	1	1	1	1	1	0	1	1	1	1	0	1	1	1	1	1	1	0	0	0	0	1	0	1	1	1	1	1	1
RJF_MAG_00074	MGB043	Acetate synthesis I	0	0	0	1	0	0	0	0	1	0	1	1	1	1	0	1	1	1	1	1	1	0	1	1	1	1	0	1	1	1	1	0	1	0	0	0	0	1	1	1	1	1	1	1	1
RJF_MAG_00075	MGB006	Glutamate synthesis I	0	0	0	0	0	0	0	0	0	0	1	1	0	0	0	0	0	1	1	0	1	0	1	1	1	1	0	1	1	1	1	1	1	0	0	0	0	1	1	1	1	1	0	1	1
RJF_MAG_00075	MGB007	Glutamate synthesis II	0	0	0	0	0	0	0	0	0	0	1	1	1	0	1	0	0	1	1	0	1	0	1	1	1	1	0	1	1	1	1	1	1	0	0	0	0	1	1	1	1	1	1	1	1
RJF_MAG_00075	MGB015	p-Cresol synthesis	0	0	0	0	0	0	0	0	0	0	1	1	1	0	0	0	0	1	1	0	1	0	1	1	1	1	0	1	1	1	1	1	1	0	0	0	0	1	1	1	1	1	0	1	1
RJF_MAG_00075	MGB023	Dopamine degradation	0	0	0	0	0	0	0	0	0	0	1	1	0	0	0	1	0	1	1	0	1	0	1	1	1	1	0	1	0	1	1	1	1	0	0	0	0	1	1	1	1	1	0	1	1
RJF_MAG_00075	MGB024	DOPAC synthesis	0	0	0	0	0	0	0	0	0	0	1	1	0	0	0	0	0	1	1	0	1	0	1	1	1	1	0	1	0	1	1	1	1	0	0	0	0	1	1	1	1	1	0	1	1
RJF_MAG_00075	MGB027	Nitric oxide degradation I (NO dioxygenase)	0	0	0	0	0	0	0	0	1	0	1	1	1	0	1	0	0	1	1	1	1	0	1	1	1	1	0	1	1	1	1	1	1	0	0	0	0	1	1	1	1	1	0	1	1
RJF_MAG_00075	MGB029	ClpB (ATP-dependent chaperone protein)	0	0	0	0	0	0	0	0	0	0	1	1	1	0	1	0	0	1	1	1	1	0	1	1	1	0	0	1	1	1	1	1	1	0	0	0	0	1	1	1	1	1	0	1	1
RJF_MAG_00075	MGB033	Quinolinic acid degradation	0	0	0	0	0	0	0	0	0	0	1	1	0	0	0	0	0	1	0	0	1	0	1	1	1	0	0	1	0	0	1	1	1	0	0	0	0	1	1	1	1	0	0	1	0
RJF_MAG_00075	MGB035	Isovaleric acid synthesis II (KADC pathway)	0	0	0	0	0	0	0	0	0	0	1	1	0	0	0	0	0	1	1	1	1	0	1	1	1	1	0	1	1	1	1	1	1	0	0	0	0	1	1	1	1	1	0	1	1
RJF_MAG_00075	MGB036	S-Adenosylmethionine (SAM) synthesis	0	0	0	0	0	0	0	0	0	0	1	1	1	0	0	0	0	1	1	0	1	0	1	0	1	1	0	1	1	1	1	1	1	0	0	0	0	1	1	1	1	1	1	1	0
RJF_MAG_00075	MGB043	Acetate synthesis I	0	0	0	0	0	0	0	0	0	0	1	1	0	0	0	0	0	1	1	0	1	0	1	1	1	0	0	1	1	1	1	1	1	0	0	0	0	0	1	1	1	1	0	1	0
RJF_MAG_00075	MGB052	Butyrate synthesis I	0	0	0	0	0	0	0	0	0	0	1	1	0	0	0	0	0	1	1	1	1	0	1	1	1	1	0	1	0	1	1	1	1	0	0	0	0	1	1	1	1	1	0	1	1
RJF_MAG_00076	MGB006	Glutamate synthesis I	0	0	0	0	0	0	0	0	0	0	0	0	0	0	1	1	0	0	0	0	0	0	1	0	0	0	0	0	0	1	0	0	0	0	0	0	0	0	0	0	0	0	0	0	0
RJF_MAG_00076	MGB007	Glutamate synthesis II	0	0	0	0	0	0	0	0	0	0	0	0	0	0	1	1	0	0	0	0	0	0	1	0	0	0	0	0	0	1	0	0	0	0	0	0	0	0	0	1	0	0	0	0	0
RJF_MAG_00076	MGB029	ClpB (ATP-dependent chaperone protein)	0	0	0	0	0	0	0	0	0	1	0	0	0	0	1	1	0	0	0	0	0	0	1	0	1	0	0	0	0	1	0	0	1	0	0	0	0	0	0	1	0	0	0	0	0
RJF_MAG_00076	MGB032	Quinolinic acid synthesis	0	0	1	0	0	1	0	0	0	1	1	0	0	1	1	1	0	0	0	0	0	0	1	0	0	0	0	0	0	1	0	0	0	0	0	0	1	0	0	0	0	0	0	0	0
RJF_MAG_00076	MGB033	Quinolinic acid degradation	0	0	0	0	0	0	0	0	0	0	0	0	0	0	1	0	0	0	0	0	0	0	1	0	0	0	0	0	0	1	0	0	0	0	0	0	0	0	0	1	0	0	0	0	0
RJF_MAG_00076	MGB036	S-Adenosylmethionine (SAM) synthesis	0	0	0	0	0	0	0	0	0	0	0	0	0	0	1	1	0	0	0	0	0	0	1	0	1	0	0	0	0	1	0	0	0	0	0	0	0	0	0	1	0	0	0	0	0
RJF_MAG_00076	MGB040	Menaquinone synthesis (vitamin K2) I	0	0	0	0	0	0	0	0	0	0	0	0	0	0	1	1	0	0	0	0	0	0	1	0	0	0	0	0	0	1	0	0	0	0	0	0	0	0	0	0	0	0	0	0	0
RJF_MAG_00076	MGB043	Acetate synthesis I	0	0	0	0	0	0	0	0	0	0	0	0	0	0	1	1	0	0	0	0	0	0	1	0	0	0	0	0	0	1	0	0	0	0	0	0	0	0	0	0	0	0	0	0	0
RJF_MAG_00076	MGB047	Acetate degradation	0	0	0	0	0	0	0	0	0	0	0	0	0	0	1	1	0	0	0	0	0	0	1	0	0	0	0	0	0	1	0	0	0	0	0	0	0	0	0	0	0	0	0	0	0
RJF_MAG_00076	MGB049	Tryptophan degradation	0	0	0	0	0	0	0	0	0	0	0	0	0	0	1	1	0	0	0	0	0	0	1	0	1	0	0	0	0	1	0	0	0	0	0	0	0	0	0	0	0	0	0	0	0
RJF_MAG_00076	MGB052	Butyrate synthesis I	0	0	0	0	0	0	0	0	0	0	0	0	0	0	1	1	0	0	0	0	0	0	1	0	0	0	0	0	0	1	0	0	0	0	0	0	0	0	0	0	0	0	0	0	0
RJF_MAG_00076	MGB055	Propionate synthesis III	0	0	0	0	0	0	0	0	0	0	0	0	0	0	1	1	0	0	0	0	0	0	1	0	0	0	0	0	0	1	0	0	0	0	0	0	0	0	0	0	0	0	0	0	0
RJF_MAG_00077	MGB006	Glutamate synthesis I	0	0	1	0	0	1	0	0	0	0	0	0	0	0	1	1	0	0	0	0	0	0	1	0	0	0	0	0	0	1	0	0	0	0	0	0	1	0	0	1	0	0	0	0	0
RJF_MAG_00077	MGB007	Glutamate synthesis II	0	0	1	0	0	1	0	0	0	1	0	0	0	0	1	1	0	0	0	0	0	0	1	0	0	0	0	0	0	1	0	0	0	0	0	0	1	0	0	1	0	0	0	0	0
RJF_MAG_00077	MGB015	p-Cresol synthesis	1	0	1	0	0	1	0	0	0	0	0	0	0	0	0	1	0	0	0	0	0	0	1	0	0	0	0	0	0	1	0	0	0	0	0	0	0	0	0	1	0	0	0	0	0
RJF_MAG_00077	MGB022	GABA synthesis III	0	0	1	0	0	1	0	0	0	1	0	0	0	0	0	1	0	0	0	0	0	0	1	0	0	0	0	0	0	1	0	0	0	0	0	0	0	0	0	0	0	0	0	0	0
RJF_MAG_00077	MGB029	ClpB (ATP-dependent chaperone protein)	0	0	1	0	0	1	0	0	0	1	0	0	0	0	1	1	0	0	0	0	0	0	1	0	0	0	0	0	0	1	0	0	0	0	0	0	0	0	0	0	0	0	0	0	0
RJF_MAG_00077	MGB031	17-beta-Estradiol degradation	0	0	1	0	0	1	0	0	0	0	0	0	0	0	0	1	0	0	0	0	0	0	1	0	0	0	0	0	0	1	0	0	0	0	0	0	0	0	0	1	0	0	0	0	0
RJF_MAG_00077	MGB032	Quinolinic acid synthesis	0	0	1	0	0	1	0	0	0	0	0	0	0	0	1	1	0	0	0	0	0	0	1	0	0	0	0	0	0	1	0	0	0	0	0	0	1	0	0	1	0	0	0	0	0
RJF_MAG_00077	MGB033	Quinolinic acid degradation	0	0	1	0	0	1	0	0	0	0	0	0	0	0	0	1	0	0	0	0	0	0	1	0	0	0	0	0	0	1	0	0	0	0	0	0	0	0	0	0	0	0	0	0	0
RJF_MAG_00077	MGB036	S-Adenosylmethionine (SAM) synthesis	0	0	1	0	0	1	0	0	0	0	0	0	0	0	1	1	0	0	0	0	0	0	1	0	0	0	0	0	0	1	0	0	0	0	0	0	1	0	0	0	0	0	0	0	0
RJF_MAG_00077	MGB040	Menaquinone synthesis (vitamin K2) I	0	0	1	0	0	1	0	0	0	0	0	0	0	0	0	1	0	0	0	0	0	0	1	0	0	0	0	0	0	1	0	0	0	0	0	0	0	0	0	0	0	0	0	0	0
RJF_MAG_00077	MGB043	Acetate synthesis I	0	0	1	0	0	1	0	0	0	0	0	0	0	0	1	1	0	0	0	0	0	0	1	0	0	0	0	0	0	1	0	0	0	0	0	0	0	0	0	0	0	0	0	0	0
RJF_MAG_00077	MGB047	Acetate degradation	1	0	1	0	0	1	0	0	0	1	0	0	0	0	1	1	0	0	0	0	0	0	1	0	1	0	0	0	0	1	0	0	0	0	0	0	0	0	0	0	0	0	0	0	0
RJF_MAG_00077	MGB055	Propionate synthesis III	0	0	0	0	0	1	0	0	0	0	0	0	0	0	0	1	0	0	0	0	0	0	1	0	0	0	0	0	0	1	0	0	0	0	0	0	0	0	0	0	0	0	0	0	0
RJF_MAG_00078	MGB005	Tryptophan synthesis	0	0	0	0	0	0	0	0	0	0	0	0	0	0	0	0	0	0	0	0	0	0	0	0	1	0	0	0	0	0	0	0	0	0	0	0	0	0	1	0	0	0	0	0	0
RJF_MAG_00078	MGB007	Glutamate synthesis II	0	0	0	0	0	0	0	0	0	0	0	0	0	0	0	0	0	1	0	0	0	0	0	0	1	0	0	1	0	0	0	0	0	0	0	0	0	0	1	0	0	0	0	0	0
RJF_MAG_00078	MGB015	p-Cresol synthesis	0	0	0	0	0	0	0	0	0	0	0	0	0	0	0	0	0	0	0	0	0	0	0	0	1	0	0	0	0	0	0	0	0	0	0	0	0	0	1	0	0	0	0	0	0
RJF_MAG_00078	MGB033	Quinolinic acid degradation	0	0	0	0	0	0	0	0	0	0	0	0	0	0	0	0	0	0	0	0	0	0	0	0	1	0	0	0	0	0	0	0	0	0	0	0	0	0	1	0	0	0	0	0	0
RJF_MAG_00078	MGB036	S-Adenosylmethionine (SAM) synthesis	0	0	0	0	0	0	0	0	0	0	0	0	0	0	0	0	0	0	0	0	0	0	0	0	1	0	0	0	0	0	0	0	0	0	0	0	0	0	1	0	0	0	0	0	0
RJF_MAG_00078	MGB040	Menaquinone synthesis (vitamin K2) I	0	0	0	0	0	0	0	0	0	0	0	0	0	0	0	0	0	0	0	0	0	0	0	0	1	0	0	0	0	0	0	0	0	0	0	0	0	0	1	0	0	0	0	0	0
RJF_MAG_00078	MGB043	Acetate synthesis I	0	0	0	0	0	0	0	0	0	0	0	0	0	0	0	0	0	0	0	0	0	0	0	0	1	0	0	0	0	0	0	0	0	0	0	0	0	0	1	0	0	0	0	0	0
RJF_MAG_00078	MGB045	Acetate synthesis III	0	0	0	0	0	0	0	0	0	0	0	0	0	0	0	0	0	0	0	0	0	0	0	0	1	0	0	0	0	0	0	0	0	0	0	0	0	0	1	0	0	0	0	0	0
RJF_MAG_00078	MGB055	Propionate synthesis III	0	0	0	0	0	0	0	0	0	0	0	0	0	0	0	0	0	0	0	0	0	0	0	0	1	0	0	0	0	0	0	0	0	0	0	0	0	0	1	0	0	0	0	0	0
RJF_MAG_00079	MGB006	Glutamate synthesis I	0	0	0	0	1	0	0	0	1	0	0	0	0	0	0	1	0	1	0	0	0	0	1	1	1	1	0	0	0	0	0	0	0	0	0	0	0	0	0	0	1	0	0	0	0
RJF_MAG_00079	MGB007	Glutamate synthesis II	1	0	0	0	1	0	0	0	1	0	1	1	0	0	1	1	0	1	0	0	0	0	1	1	1	1	0	0	0	0	0	0	1	0	0	0	0	0	0	0	1	0	0	1	0
RJF_MAG_00079	MGB029	ClpB (ATP-dependent chaperone protein)	0	0	0	0	1	0	0	0	1	0	0	1	0	0	1	1	0	1	0	0	0	0	1	1	1	1	0	0	0	0	0	0	1	0	0	0	1	0	0	0	1	0	0	1	0
RJF_MAG_00079	MGB033	Quinolinic acid degradation	0	0	0	0	1	0	0	0	1	0	0	0	0	0	0	1	0	1	0	0	0	0	1	1	1	1	0	0	0	0	0	0	0	0	0	0	0	0	0	0	1	0	0	1	0
RJF_MAG_00079	MGB036	S-Adenosylmethionine (SAM) synthesis	0	0	0	0	1	0	0	0	1	0	0	0	0	0	0	1	0	1	0	0	0	0	1	1	0	1	0	0	0	0	0	0	0	0	0	0	0	0	0	1	1	0	0	0	0
RJF_MAG_00079	MGB043	Acetate synthesis I	0	0	0	0	1	0	0	0	1	0	1	1	0	1	1	1	0	1	0	0	0	0	1	1	1	1	0	0	0	0	0	0	1	0	0	0	0	0	0	0	1	0	0	1	0
RJF_MAG_00080	MGB022	GABA synthesis III	0	0	1	0	1	0	0	0	1	0	1	1	1	1	1	1	1	0	0	0	0	1	1	0	1	1	0	1	0	1	1	0	1	1	0	1	0	1	1	1	0	0	0	0	0
RJF_MAG_00080	MGB031	17-beta-Estradiol degradation	0	0	0	0	0	0	0	0	1	0	1	0	0	1	1	0	1	0	0	1	0	1	0	0	1	0	0	0	1	0	1	0	0	1	0	0	0	0	0	0	0	0	0	0	0
RJF_MAG_00080	MGB033	Quinolinic acid degradation	0	0	0	0	0	0	0	0	0	0	0	0	0	1	0	0	0	0	0	0	0	1	0	0	0	0	0	0	0	0	0	0	0	1	0	0	0	0	0	0	0	0	0	0	0
RJF_MAG_00080	MGB036	S-Adenosylmethionine (SAM) synthesis	0	0	1	0	0	0	0	0	1	0	0	1	0	1	1	0	1	0	0	0	0	1	0	0	1	1	0	0	0	1	1	0	1	1	0	0	0	1	1	0	0	0	0	0	0
RJF_MAG_00080	MGB043	Acetate synthesis I	0	0	0	0	0	0	0	0	0	0	0	0	0	1	0	0	0	0	0	0	0	1	0	0	0	0	0	0	0	0	0	0	0	1	0	0	0	0	0	0	0	0	0	0	0
RJF_MAG_00081	MGB005	Tryptophan synthesis	0	0	0	0	0	1	0	0	0	1	0	0	0	0	1	1	0	0	0	0	0	0	1	0	0	0	0	0	0	1	0	0	0	0	0	0	0	0	0	0	0	0	0	0	0
RJF_MAG_00081	MGB006	Glutamate synthesis I	0	0	1	0	0	1	0	0	0	1	0	0	0	0	1	1	0	0	0	0	0	0	1	0	0	0	0	0	0	1	0	0	0	0	0	1	1	0	0	0	0	0	0	0	0
RJF_MAG_00081	MGB007	Glutamate synthesis II	0	0	1	0	0	1	0	0	0	1	0	0	0	0	1	1	0	0	0	0	0	0	1	0	1	0	0	0	0	1	0	0	0	0	0	0	1	0	0	0	0	0	0	0	0
RJF_MAG_00081	MGB015	p-Cresol synthesis	0	0	0	0	0	1	0	0	0	0	0	0	0	0	1	0	0	0	0	0	0	0	1	0	0	0	0	0	0	1	0	0	0	0	0	0	1	0	0	1	0	0	0	0	0
RJF_MAG_00081	MGB033	Quinolinic acid degradation	0	0	0	0	0	1	0	0	0	1	0	0	0	0	1	0	0	0	0	0	0	0	1	0	0	0	0	0	0	1	0	0	0	0	0	0	0	0	0	0	0	0	0	0	0
RJF_MAG_00081	MGB035	Isovaleric acid synthesis II (KADC pathway)	0	0	0	0	0	1	0	0	0	1	0	0	0	0	1	1	0	0	0	0	0	0	1	0	0	0	0	0	0	1	0	0	0	0	0	0	0	0	0	0	0	0	0	0	0
RJF_MAG_00081	MGB043	Acetate synthesis I	0	0	0	0	0	1	0	0	0	1	0	0	0	0	1	1	0	0	0	0	0	0	1	0	1	0	0	0	0	1	0	0	0	0	0	0	1	0	0	0	0	0	0	0	0
RJF_MAG_00082	MGB005	Tryptophan synthesis	0	0	0	0	0	0	0	0	0	0	0	0	0	0	1	1	0	0	0	0	0	0	1	0	0	0	0	0	0	1	0	0	0	0	0	0	0	0	0	0	0	0	0	0	0
RJF_MAG_00082	MGB006	Glutamate synthesis I	0	0	0	0	0	1	0	0	0	0	0	0	0	0	1	1	0	0	0	0	0	0	1	0	0	0	0	0	0	1	0	0	0	0	0	0	0	0	0	0	0	0	0	0	0
RJF_MAG_00082	MGB007	Glutamate synthesis II	1	0	0	0	0	1	0	0	0	0	0	0	0	0	1	1	0	0	0	0	0	0	1	0	1	0	0	0	0	1	0	0	0	0	0	0	0	0	0	0	0	0	0	0	0
RJF_MAG_00082	MGB029	ClpB (ATP-dependent chaperone protein)	0	0	0	0	0	0	0	0	0	0	0	0	0	0	1	1	0	0	0	0	0	0	1	0	0	0	0	0	0	1	0	0	0	0	0	0	0	0	0	0	0	0	0	0	0
RJF_MAG_00082	MGB032	Quinolinic acid synthesis	0	0	0	0	0	0	0	0	0	0	0	0	0	0	1	1	0	0	0	0	0	0	1	0	0	0	0	0	0	1	0	0	0	0	0	0	0	0	0	1	0	0	0	0	0
RJF_MAG_00082	MGB033	Quinolinic acid degradation	0	0	0	0	0	0	0	0	0	0	0	0	0	0	1	1	0	0	0	0	0	0	1	0	0	0	0	0	0	1	0	0	0	0	0	0	0	0	0	0	0	0	0	0	0
RJF_MAG_00082	MGB036	S-Adenosylmethionine (SAM) synthesis	0	0	0	0	0	0	0	0	0	0	0	0	0	0	1	1	0	0	0	0	0	0	1	0	0	0	0	0	0	1	0	0	0	0	0	0	0	0	0	1	0	0	0	0	0
RJF_MAG_00082	MGB037	Inositol synthesis	0	0	0	0	0	0	0	0	0	0	0	0	0	0	1	1	0	0	0	0	0	0	1	0	0	0	0	0	0	1	0	0	0	0	0	0	0	0	0	0	0	0	0	0	0
RJF_MAG_00082	MGB043	Acetate synthesis I	0	0	0	0	0	0	0	0	0	0	0	0	0	0	1	1	0	0	0	0	0	0	1	0	0	0	0	0	0	1	0	0	0	0	0	0	0	0	0	1	0	0	0	0	0
RJF_MAG_00082	MGB047	Acetate degradation	0	0	0	0	0	0	0	0	0	0	0	0	0	0	1	1	0	0	0	0	0	0	1	0	0	0	0	0	0	1	0	0	0	0	0	0	0	0	0	0	0	0	0	0	0
RJF_MAG_00082	MGB052	Butyrate synthesis I	0	0	0	0	0	0	0	0	0	0	0	0	0	0	1	1	0	0	0	0	0	0	1	0	0	0	0	0	0	1	0	0	0	0	0	0	0	0	0	0	0	0	0	0	0
RJF_MAG_00082	MGB055	Propionate synthesis III	0	0	0	0	0	0	0	0	0	0	0	0	0	0	1	1	0	0	0	0	0	0	1	0	0	0	0	0	0	1	0	0	0	0	0	0	0	0	0	0	1	0	0	0	0
RJF_MAG_00083	MGB006	Glutamate synthesis I	0	0	0	1	0	0	1	0	1	0	0	1	0	0	0	0	0	0	0	0	1	1	1	1	0	1	0	0	0	0	0	0	1	1	0	0	0	0	0	0	1	1	0	1	0
RJF_MAG_00083	MGB007	Glutamate synthesis II	0	0	0	1	0	0	0	0	1	0	0	1	1	0	0	1	0	1	0	0	1	1	1	1	1	1	0	0	0	0	0	0	1	1	0	0	0	0	0	0	1	1	0	1	0
RJF_MAG_00083	MGB015	p-Cresol synthesis	0	0	0	1	0	0	1	0	1	0	0	1	1	0	0	0	0	0	0	0	1	1	1	1	1	1	0	0	0	0	0	0	1	1	0	0	0	0	0	0	1	1	0	1	0
RJF_MAG_00083	MGB029	ClpB (ATP-dependent chaperone protein)	0	0	0	1	0	0	0	0	1	0	0	1	0	0	0	0	0	0	0	0	1	1	1	1	0	1	0	0	0	0	0	0	1	1	0	0	0	0	0	0	1	1	0	1	0
RJF_MAG_00083	MGB033	Quinolinic acid degradation	0	0	0	1	0	0	1	0	1	0	0	0	0	0	0	0	0	0	0	0	1	1	1	1	0	1	0	0	0	0	0	0	1	1	0	0	0	0	0	0	1	1	0	1	0
RJF_MAG_00083	MGB036	S-Adenosylmethionine (SAM) synthesis	0	0	0	1	0	0	1	0	1	0	0	1	0	0	0	0	1	0	0	0	1	1	1	1	0	1	0	0	0	0	0	0	1	1	0	0	0	0	0	0	1	1	0	1	0
RJF_MAG_00083	MGB043	Acetate synthesis I	0	0	0	1	1	0	1	0	1	0	0	1	1	0	0	0	0	1	0	0	1	1	1	1	0	1	0	0	0	0	0	0	1	1	0	0	0	0	0	0	1	1	0	1	0
RJF_MAG_00083	MGB054	Propionate synthesis II	0	0	0	1	0	0	1	0	1	0	0	1	1	0	0	0	0	0	0	0	1	1	1	1	1	1	0	0	0	0	0	0	1	1	0	0	0	0	0	0	1	0	0	1	0
RJF_MAG_00084	MGB031	17-beta-Estradiol degradation	0	1	1	1	1	0	1	0	1	0	1	1	1	1	1	1	1	1	1	1	1	1	1	0	1	1	0	1	1	1	1	1	1	1	1	1	0	1	1	1	1	1	1	1	0
RJF_MAG_00084	MGB033	Quinolinic acid degradation	0	1	1	1	1	0	1	0	1	0	1	1	1	1	1	1	1	1	1	1	1	1	1	1	1	1	0	1	1	1	1	1	1	1	1	1	0	1	1	1	1	1	1	1	1
RJF_MAG_00084	MGB036	S-Adenosylmethionine (SAM) synthesis	0	1	1	1	1	0	1	0	1	0	1	1	1	1	1	1	1	1	1	1	1	1	1	1	1	1	0	1	1	1	1	1	1	1	1	1	0	1	1	1	1	1	1	1	1
RJF_MAG_00084	MGB040	Menaquinone synthesis (vitamin K2) I	0	0	1	1	1	0	1	0	1	0	1	1	1	1	1	1	1	1	0	1	0	1	1	0	1	1	0	1	1	1	1	1	1	1	0	1	0	1	1	1	0	1	1	1	1
RJF_MAG_00084	MGB043	Acetate synthesis I	0	1	1	1	1	0	1	0	1	0	1	1	1	1	1	1	1	1	1	1	1	1	1	0	1	1	0	1	1	1	1	1	1	1	1	1	0	1	1	1	1	1	1	1	1
RJF_MAG_00085	MGB006	Glutamate synthesis I	0	0	0	0	0	0	0	0	0	0	0	0	0	0	1	1	0	0	0	0	0	0	1	0	1	0	0	0	0	0	0	0	0	0	0	0	0	0	0	1	0	0	0	0	0
RJF_MAG_00085	MGB007	Glutamate synthesis II	0	0	0	0	0	0	0	0	0	0	0	0	0	0	1	1	0	0	0	0	0	0	1	0	0	0	0	0	0	0	0	0	0	0	0	0	0	0	0	1	0	0	0	0	0
RJF_MAG_00085	MGB029	ClpB (ATP-dependent chaperone protein)	0	0	0	0	0	0	0	0	0	0	1	0	0	0	1	1	1	0	0	0	0	0	1	0	1	0	0	1	0	0	0	0	0	0	0	0	0	0	0	1	0	0	0	0	0
RJF_MAG_00085	MGB031	17-beta-Estradiol degradation	0	0	0	0	0	0	0	0	0	0	0	0	0	0	1	1	0	0	0	0	0	0	1	0	1	0	0	0	0	0	0	0	1	0	0	0	0	0	0	1	0	0	0	0	0
RJF_MAG_00085	MGB033	Quinolinic acid degradation	0	0	0	0	0	0	0	0	0	0	0	0	0	0	1	0	0	0	0	0	1	0	1	0	1	0	0	0	0	0	0	0	0	0	0	0	0	0	0	0	0	0	0	0	0
RJF_MAG_00085	MGB035	Isovaleric acid synthesis II (KADC pathway)	0	0	0	0	0	0	0	0	0	0	0	0	0	0	1	0	0	0	0	0	0	0	1	0	0	0	0	0	0	0	0	0	0	0	0	0	0	0	0	1	0	0	0	0	0
RJF_MAG_00085	MGB036	S-Adenosylmethionine (SAM) synthesis	0	0	0	0	0	0	0	0	0	0	0	0	0	0	1	0	0	0	1	0	0	0	1	0	1	0	0	0	0	1	0	0	0	0	0	0	0	0	0	1	0	0	0	0	0
RJF_MAG_00085	MGB043	Acetate synthesis I	0	0	0	0	0	0	0	0	0	0	0	0	0	0	1	0	0	0	0	0	0	0	1	0	1	0	0	0	0	1	0	0	0	0	0	0	0	0	0	1	0	0	0	0	0
RJF_MAG_00085	MGB052	Butyrate synthesis I	0	0	0	0	0	0	0	0	0	0	1	0	0	0	1	1	0	0	0	0	0	0	1	0	1	0	0	0	0	1	0	0	0	0	0	0	0	0	0	1	0	0	0	0	0
RJF_MAG_00086	MGB007	Glutamate synthesis II	0	0	1	0	0	1	0	0	0	1	0	0	0	0	0	0	0	0	0	0	0	0	0	0	0	0	0	0	0	1	0	0	0	0	0	1	0	0	0	0	0	0	0	0	0
RJF_MAG_00086	MGB029	ClpB (ATP-dependent chaperone protein)	0	0	1	0	0	1	0	0	0	1	0	0	0	0	0	1	0	0	0	0	0	0	0	0	1	0	0	0	0	1	0	0	0	0	0	1	0	0	0	0	0	0	0	0	0
RJF_MAG_00086	MGB043	Acetate synthesis I	0	0	1	0	0	1	0	0	0	1	0	0	0	0	0	1	0	0	0	0	0	0	0	0	0	0	0	0	0	1	0	0	0	0	0	1	0	0	0	0	0	0	0	0	0
RJF_MAG_00086	MGB047	Acetate degradation	1	0	1	0	0	1	0	0	0	1	0	0	0	0	0	1	0	0	0	0	0	0	0	0	1	0	0	0	0	0	0	0	0	0	0	0	0	0	0	0	0	0	0	0	0
RJF_MAG_00087	MGB006	Glutamate synthesis I	0	0	0	0	0	1	0	0	0	0	0	0	0	0	1	1	0	0	0	0	0	0	0	0	0	0	1	0	0	1	0	0	0	0	0	0	0	0	0	0	0	0	0	0	0
RJF_MAG_00087	MGB007	Glutamate synthesis II	0	0	0	0	0	1	0	0	0	0	0	0	0	0	1	1	0	0	0	0	0	0	0	0	0	0	1	0	0	1	0	0	0	0	0	0	0	0	0	0	0	0	0	0	0
RJF_MAG_00087	MGB033	Quinolinic acid degradation	0	0	0	0	0	1	0	0	0	0	0	0	0	0	1	1	0	0	0	0	0	0	0	0	0	0	1	0	0	1	0	0	0	0	0	0	0	0	0	0	0	0	0	0	0
RJF_MAG_00087	MGB036	S-Adenosylmethionine (SAM) synthesis	0	0	0	0	0	1	0	0	0	0	0	0	0	0	1	1	0	0	0	0	0	0	0	0	0	0	1	0	0	1	0	0	0	0	0	0	0	0	0	0	0	0	0	0	0
RJF_MAG_00087	MGB038	Inositol degradation	0	0	0	0	0	1	0	0	0	0	0	0	0	0	1	1	0	0	0	0	0	0	0	0	0	0	1	0	0	1	0	0	0	0	0	0	0	0	0	0	0	0	0	0	0
RJF_MAG_00087	MGB043	Acetate synthesis I	0	0	0	0	0	1	0	0	0	0	0	0	0	0	1	1	0	0	0	0	0	0	0	0	0	0	1	0	0	1	0	0	0	0	0	0	0	0	0	0	0	0	0	0	0
RJF_MAG_00088	MGB006	Glutamate synthesis I	0	0	1	0	0	1	0	0	0	1	1	1	0	0	1	1	0	0	0	0	0	0	1	0	1	0	0	0	0	1	0	0	0	0	0	1	1	0	0	1	0	0	1	0	0
RJF_MAG_00088	MGB007	Glutamate synthesis II	0	0	1	0	0	1	0	0	0	1	1	0	1	0	1	1	0	1	0	0	0	0	1	0	1	0	0	1	0	1	0	0	1	0	0	1	1	1	0	1	0	0	0	0	0
RJF_MAG_00088	MGB029	ClpB (ATP-dependent chaperone protein)	1	0	1	0	0	1	0	0	0	1	1	0	0	0	1	1	1	1	0	0	1	0	1	0	1	0	0	0	0	1	0	0	1	1	0	1	1	0	0	1	1	0	0	0	0
RJF_MAG_00088	MGB036	S-Adenosylmethionine (SAM) synthesis	0	0	1	0	0	1	0	0	0	1	1	0	0	0	1	1	0	1	1	0	0	0	1	0	1	0	0	0	0	1	0	0	0	1	0	1	1	0	0	1	1	1	0	1	0
RJF_MAG_00088	MGB043	Acetate synthesis I	0	0	1	0	0	1	0	0	0	1	1	0	0	0	1	1	1	1	1	0	1	0	1	0	1	0	0	0	0	1	0	0	0	0	0	1	1	0	0	1	0	0	0	0	0
RJF_MAG_00089	MGB005	Tryptophan synthesis	0	0	0	0	0	0	0	0	0	0	0	0	0	0	1	0	0	0	0	0	0	0	1	0	0	0	0	0	0	0	0	0	0	0	0	0	0	0	0	0	0	0	0	0	0
RJF_MAG_00089	MGB006	Glutamate synthesis I	0	0	0	0	0	0	0	0	0	0	0	0	0	0	1	0	0	0	0	0	0	0	1	0	0	0	0	0	0	0	0	0	1	0	0	0	0	0	0	0	0	0	0	0	0
RJF_MAG_00089	MGB007	Glutamate synthesis II	0	0	0	0	0	0	0	0	0	0	0	0	0	0	1	0	0	0	0	0	0	0	1	0	0	0	0	0	0	0	0	0	1	0	0	0	0	0	0	0	0	0	0	0	0
RJF_MAG_00089	MGB029	ClpB (ATP-dependent chaperone protein)	0	0	0	0	0	0	0	0	0	0	0	0	0	0	1	0	0	0	0	0	0	0	1	0	0	0	0	0	0	0	0	0	1	0	0	0	0	0	0	0	0	0	0	0	0
RJF_MAG_00089	MGB032	Quinolinic acid synthesis	0	0	0	0	0	1	0	0	0	0	0	0	0	0	1	0	0	0	0	0	0	0	1	0	0	0	0	0	0	0	0	0	1	0	0	0	0	0	0	1	0	0	0	0	0
RJF_MAG_00089	MGB033	Quinolinic acid degradation	0	0	0	0	0	0	0	0	0	0	0	0	0	0	1	0	0	0	0	0	0	0	1	0	0	0	0	0	0	0	0	0	0	0	0	0	0	0	0	0	0	0	0	0	0
RJF_MAG_00089	MGB036	S-Adenosylmethionine (SAM) synthesis	0	0	0	0	0	0	0	0	0	0	0	0	0	0	1	0	0	0	0	0	0	0	1	0	0	0	0	0	0	0	0	0	0	0	0	0	0	0	0	0	0	0	0	0	0
RJF_MAG_00089	MGB037	Inositol synthesis	0	0	0	0	0	0	0	0	0	0	0	0	0	0	1	0	0	0	0	0	0	0	1	0	0	0	0	0	0	0	0	0	0	0	0	0	0	0	0	0	0	0	0	0	0
RJF_MAG_00089	MGB043	Acetate synthesis I	0	0	0	0	0	0	0	0	0	0	0	0	0	0	1	0	0	0	0	0	0	0	1	0	0	0	0	0	0	0	0	0	0	0	0	0	0	0	0	0	0	0	0	0	0
RJF_MAG_00089	MGB049	Tryptophan degradation	0	0	0	0	0	0	0	0	0	0	0	0	0	0	1	0	0	0	0	0	0	0	1	0	0	0	0	0	0	0	0	0	1	0	0	0	0	0	0	0	0	0	0	0	0
RJF_MAG_00089	MGB052	Butyrate synthesis I	0	0	0	0	0	0	0	0	0	0	0	0	0	0	0	0	0	0	0	0	0	0	1	0	0	0	0	0	0	0	0	0	0	0	0	0	0	0	0	0	0	0	0	0	0
RJF_MAG_00089	MGB055	Propionate synthesis III	0	0	0	0	0	0	0	0	0	0	0	0	0	0	0	0	0	0	0	0	0	0	1	0	0	0	0	0	0	0	0	0	0	0	0	0	0	0	0	0	0	0	0	0	0
RJF_MAG_00090	MGB005	Tryptophan synthesis	1	0	1	0	0	0	0	1	1	1	1	1	1	1	1	0	0	0	0	0	1	1	1	1	1	0	0	0	0	0	0	0	1	1	0	0	0	0	0	1	0	0	0	0	0
RJF_MAG_00090	MGB006	Glutamate synthesis I	1	0	1	0	0	0	0	1	1	1	1	1	1	1	1	0	0	1	1	1	1	1	1	1	1	0	0	0	0	1	0	0	1	1	0	1	0	1	0	1	1	0	0	0	0
RJF_MAG_00090	MGB007	Glutamate synthesis II	1	0	1	0	0	0	0	1	1	1	1	1	1	1	1	0	0	0	1	1	1	1	1	1	1	0	0	0	0	1	0	1	1	1	0	0	0	0	0	1	1	0	0	0	0
RJF_MAG_00090	MGB032	Quinolinic acid synthesis	1	0	1	0	0	0	0	1	1	1	1	1	1	1	1	0	0	0	0	1	1	1	1	0	1	0	0	1	0	1	0	0	1	1	0	0	0	1	0	1	0	0	0	0	0
RJF_MAG_00090	MGB033	Quinolinic acid degradation	0	0	1	0	0	0	0	1	1	1	1	0	0	1	1	0	0	0	0	0	1	1	1	1	1	0	0	0	0	1	0	0	1	1	0	0	0	0	0	1	0	0	0	0	0
RJF_MAG_00090	MGB036	S-Adenosylmethionine (SAM) synthesis	1	0	1	0	0	0	0	1	1	1	1	0	1	1	1	0	0	0	1	1	1	1	1	1	1	0	0	0	0	1	0	0	1	1	0	0	0	0	0	1	1	0	0	0	0
RJF_MAG_00090	MGB040	Menaquinone synthesis (vitamin K2) I	1	0	1	0	0	0	0	1	1	1	1	0	0	1	1	0	0	0	0	0	1	1	1	1	1	0	0	0	0	0	0	0	1	1	0	0	0	0	0	1	0	0	0	0	0
RJF_MAG_00090	MGB043	Acetate synthesis I	1	0	1	0	0	0	0	1	1	1	0	1	1	1	1	0	0	0	1	1	1	1	1	1	1	0	0	0	0	1	0	0	1	1	0	0	0	1	0	1	1	0	0	0	0
RJF_MAG_00090	MGB047	Acetate degradation	1	0	1	0	0	0	0	1	1	1	1	1	1	1	1	0	0	1	1	1	1	1	1	1	1	0	0	0	0	1	0	0	1	1	0	0	0	0	0	1	0	0	0	0	0
RJF_MAG_00090	MGB052	Butyrate synthesis I	1	0	1	0	0	0	0	1	1	1	1	1	0	1	1	0	0	0	1	0	1	1	1	1	1	0	0	0	0	1	0	0	1	1	0	0	0	1	0	1	1	0	0	0	0
RJF_MAG_00091	MGB006	Glutamate synthesis I	1	0	1	0	0	1	0	0	0	1	0	0	1	1	1	1	0	1	1	1	1	0	1	0	1	0	0	1	0	1	0	0	1	0	0	1	0	1	0	1	0	0	0	0	0
RJF_MAG_00091	MGB007	Glutamate synthesis II	1	0	0	0	0	0	0	0	0	1	1	0	0	1	1	1	0	0	1	0	0	0	1	0	1	0	0	0	0	1	0	0	0	0	0	1	0	0	1	1	0	0	0	0	0
RJF_MAG_00091	MGB015	p-Cresol synthesis	1	0	1	0	0	0	0	0	0	1	0	0	0	1	1	1	0	0	1	0	0	0	1	0	1	0	0	0	0	1	0	0	0	1	0	1	0	0	0	0	0	0	0	0	0
RJF_MAG_00091	MGB029	ClpB (ATP-dependent chaperone protein)	1	0	1	0	0	0	0	0	0	1	0	0	0	0	1	1	0	1	1	0	0	0	1	0	1	0	0	0	0	1	0	0	0	0	0	1	0	0	0	1	0	0	0	0	0
RJF_MAG_00091	MGB031	17-beta-Estradiol degradation	1	0	0	0	0	0	0	0	0	1	0	0	0	0	1	1	0	0	1	0	0	0	1	0	1	0	0	0	0	1	0	0	0	0	0	1	0	0	0	1	0	0	0	0	0
RJF_MAG_00091	MGB032	Quinolinic acid synthesis	1	0	0	0	0	0	0	0	1	1	0	0	0	1	1	1	0	0	0	0	0	0	1	0	1	0	0	0	0	1	0	0	0	0	0	1	0	0	0	1	0	0	0	0	0
RJF_MAG_00091	MGB033	Quinolinic acid degradation	1	0	0	0	0	0	0	0	0	1	0	0	0	0	1	1	0	0	0	0	0	0	1	0	1	0	0	0	0	1	0	0	0	0	0	1	0	0	0	0	0	0	0	0	0
RJF_MAG_00091	MGB036	S-Adenosylmethionine (SAM) synthesis	1	0	0	0	0	0	0	0	0	1	1	0	0	1	1	1	0	0	0	0	0	0	1	0	1	0	0	0	0	1	0	0	0	0	0	1	0	0	0	1	0	0	0	0	0
RJF_MAG_00091	MGB043	Acetate synthesis I	1	0	1	0	0	0	0	0	0	1	0	0	0	1	1	1	0	0	1	0	0	0	1	0	1	0	0	0	0	1	0	0	0	0	0	1	0	0	0	1	0	0	0	0	0
RJF_MAG_00091	MGB049	Tryptophan degradation	1	0	0	0	0	0	0	0	0	1	0	0	0	1	1	1	0	1	1	0	1	0	1	0	1	0	0	0	0	1	0	0	0	0	0	1	0	0	0	1	0	0	0	0	0
RJF_MAG_00091	MGB052	Butyrate synthesis I	1	0	0	0	0	0	0	0	0	1	0	0	0	0	1	1	0	0	1	0	0	0	1	0	1	0	0	0	0	1	0	0	0	0	0	1	0	0	0	0	1	0	0	0	0
RJF_MAG_00091	MGB053	Butyrate synthesis II	1	0	0	0	0	0	0	0	0	1	0	0	0	0	1	1	0	0	1	0	0	0	1	0	1	0	0	0	0	1	0	0	0	0	0	1	0	0	0	1	0	0	0	0	0
RJF_MAG_00091	MGB055	Propionate synthesis III	1	0	0	0	0	0	0	0	0	1	1	0	0	0	1	1	0	0	0	0	1	0	1	0	1	0	0	0	0	1	0	0	0	0	0	1	0	0	0	0	0	0	0	0	0
RJF_MAG_00092	MGB006	Glutamate synthesis I	0	0	0	0	0	0	0	0	0	0	1	1	1	0	0	1	1	1	1	1	1	0	1	1	1	1	0	1	1	1	1	1	1	0	0	0	0	1	1	1	1	1	1	1	1
RJF_MAG_00092	MGB007	Glutamate synthesis II	0	0	0	0	0	0	0	0	0	0	1	1	0	0	0	1	1	1	1	1	1	0	1	1	1	0	0	1	1	1	1	1	1	0	0	0	0	1	1	1	1	1	1	1	1
RJF_MAG_00092	MGB029	ClpB (ATP-dependent chaperone protein)	0	0	0	0	0	0	0	0	1	0	1	1	1	0	0	1	1	1	1	1	1	0	1	1	1	1	0	1	1	1	1	1	1	0	0	0	0	1	1	1	1	1	1	1	1
RJF_MAG_00092	MGB033	Quinolinic acid degradation	0	0	0	0	0	0	0	0	0	0	1	1	1	0	0	1	1	1	1	1	1	0	1	1	1	0	0	1	1	1	1	1	1	0	0	0	0	1	1	1	1	1	1	1	1
RJF_MAG_00092	MGB035	Isovaleric acid synthesis II (KADC pathway)	0	0	0	0	0	0	0	0	0	0	1	1	1	0	0	0	1	1	1	1	0	0	1	1	1	1	0	1	1	1	1	1	1	0	0	0	0	1	1	0	1	0	0	1	0
RJF_MAG_00092	MGB036	S-Adenosylmethionine (SAM) synthesis	0	0	1	1	0	0	1	0	1	0	1	1	1	0	1	1	1	1	1	1	1	0	1	1	1	1	0	1	1	1	1	1	1	0	1	1	0	1	1	1	1	1	1	1	1
RJF_MAG_00092	MGB039	g-Hydroxybutyric acid (GHB) degradation	0	0	0	0	0	0	0	0	0	0	1	1	1	0	0	0	1	1	1	1	1	0	1	1	1	0	0	1	0	1	1	1	1	0	0	0	0	1	1	1	1	1	1	1	1
RJF_MAG_00092	MGB043	Acetate synthesis I	0	0	0	0	0	0	1	0	1	0	1	1	1	0	0	1	1	1	1	1	1	0	1	1	1	1	0	1	1	1	1	1	1	0	0	0	0	1	1	1	1	1	1	1	1
RJF_MAG_00093	MGB005	Tryptophan synthesis	0	0	0	0	0	0	0	0	0	0	0	0	1	0	1	1	0	0	0	0	0	0	1	0	0	0	0	0	0	1	0	0	0	0	0	0	0	0	0	0	0	0	0	0	0
RJF_MAG_00093	MGB006	Glutamate synthesis I	0	0	1	0	0	0	0	0	0	1	0	0	1	0	1	1	0	0	0	0	0	0	1	0	0	0	0	0	0	1	0	0	0	0	0	0	1	0	0	1	0	0	0	0	0
RJF_MAG_00093	MGB007	Glutamate synthesis II	1	0	0	0	0	0	0	0	0	1	0	0	0	0	1	1	0	0	0	0	0	0	1	0	1	0	0	0	0	1	0	0	0	0	0	0	0	0	0	1	0	0	0	0	0
RJF_MAG_00093	MGB015	p-Cresol synthesis	0	0	0	0	0	0	0	0	0	0	0	0	0	0	1	1	0	0	0	0	0	0	1	0	0	0	0	0	0	1	0	0	0	0	0	0	0	0	0	1	0	0	0	0	0
RJF_MAG_00093	MGB029	ClpB (ATP-dependent chaperone protein)	0	0	0	0	0	0	0	0	0	0	0	0	0	0	1	1	0	0	0	0	0	0	1	0	0	0	0	0	0	1	0	0	1	0	0	0	0	0	0	0	0	0	0	0	0
RJF_MAG_00093	MGB032	Quinolinic acid synthesis	0	0	1	0	0	0	0	0	0	1	0	0	0	0	1	1	0	0	0	0	0	0	1	0	1	0	0	0	0	1	0	0	1	0	0	1	0	0	0	0	0	0	0	0	0
RJF_MAG_00093	MGB033	Quinolinic acid degradation	0	0	0	0	0	0	0	0	0	0	0	0	0	0	1	1	0	0	0	0	0	0	1	0	0	0	0	0	0	1	0	0	0	0	0	0	0	0	0	0	0	0	0	0	0
RJF_MAG_00093	MGB036	S-Adenosylmethionine (SAM) synthesis	0	0	0	0	0	0	0	0	0	1	0	0	0	0	1	1	0	0	0	0	0	0	1	0	0	0	0	0	0	1	0	0	0	0	0	0	0	0	0	0	0	0	0	0	0
RJF_MAG_00093	MGB040	Menaquinone synthesis (vitamin K2) I	0	0	0	0	0	0	0	0	0	0	0	0	0	0	1	1	0	0	0	0	0	0	1	0	0	0	0	0	0	1	0	0	0	0	0	0	0	0	0	0	0	0	0	0	0
RJF_MAG_00093	MGB043	Acetate synthesis I	0	0	0	0	0	0	0	0	0	0	0	0	0	0	1	1	0	0	0	0	0	0	1	0	0	0	0	0	0	1	0	0	0	0	0	0	0	0	0	0	0	0	0	0	0
RJF_MAG_00093	MGB047	Acetate degradation	0	0	1	0	0	1	0	0	0	1	0	0	0	0	1	1	0	0	0	0	0	0	1	0	1	0	0	0	0	1	0	0	0	0	0	1	1	0	0	0	0	0	0	0	0
RJF_MAG_00093	MGB052	Butyrate synthesis I	0	0	0	0	0	0	0	0	0	0	0	0	0	1	1	1	0	0	0	0	0	0	1	0	0	0	0	0	0	1	0	0	0	0	0	0	0	0	0	0	0	0	0	0	0
RJF_MAG_00093	MGB055	Propionate synthesis III	0	0	0	0	0	0	0	0	0	1	0	0	0	0	1	1	0	0	0	0	0	0	1	0	0	0	0	0	0	1	0	0	0	0	0	0	0	0	0	0	0	0	0	0	0
RJF_MAG_00094	MGB006	Glutamate synthesis I	1	0	1	0	0	1	0	0	0	1	0	0	0	0	1	1	0	0	0	0	0	0	0	0	0	0	0	0	0	1	0	0	0	0	0	0	0	0	0	0	0	0	0	0	0
RJF_MAG_00094	MGB007	Glutamate synthesis II	1	0	1	0	0	1	0	0	0	1	0	0	0	0	1	1	0	0	0	0	0	0	0	0	0	0	0	0	0	1	0	0	0	0	0	0	1	0	0	0	0	0	0	0	0
RJF_MAG_00094	MGB015	p-Cresol synthesis	1	0	0	0	0	1	0	0	0	1	0	0	0	0	1	1	0	0	0	0	0	0	0	0	0	0	0	0	0	1	0	0	0	0	0	0	1	0	0	0	0	0	0	0	0
RJF_MAG_00094	MGB029	ClpB (ATP-dependent chaperone protein)	1	0	1	0	0	1	0	0	0	1	0	0	0	0	1	1	0	0	0	0	0	0	0	0	0	0	0	0	0	1	0	0	0	0	0	0	0	0	0	0	0	0	0	0	0
RJF_MAG_00094	MGB031	17-beta-Estradiol degradation	1	0	1	0	0	1	0	0	0	1	0	0	0	0	1	1	0	0	0	0	0	0	0	0	0	0	0	0	0	1	0	0	0	0	0	0	1	0	0	0	0	0	0	0	0
RJF_MAG_00094	MGB033	Quinolinic acid degradation	1	0	0	0	0	1	0	0	0	1	0	0	0	0	1	1	0	0	0	0	0	0	0	0	0	0	0	0	0	1	0	0	0	0	0	0	1	0	0	0	0	0	0	0	0
RJF_MAG_00094	MGB036	S-Adenosylmethionine (SAM) synthesis	1	0	0	0	0	1	0	0	0	1	0	0	0	0	0	1	0	0	0	0	0	0	0	0	1	0	0	0	0	1	0	0	0	0	0	0	1	0	0	0	0	0	0	0	0
RJF_MAG_00094	MGB043	Acetate synthesis I	1	0	0	0	0	1	0	0	0	1	0	0	0	0	1	1	0	0	0	0	0	0	0	0	0	0	0	0	0	1	0	0	0	0	0	0	1	0	0	0	0	0	0	0	0
RJF_MAG_00094	MGB049	Tryptophan degradation	0	0	1	0	0	1	0	0	0	1	0	0	0	0	1	1	0	0	0	0	0	0	0	0	0	0	0	0	0	1	0	0	0	0	0	0	1	0	0	0	0	0	0	0	0
RJF_MAG_00094	MGB052	Butyrate synthesis I	1	0	0	0	0	1	0	0	0	1	0	0	0	0	0	1	0	0	0	0	0	0	0	0	0	0	0	0	0	1	0	0	0	0	0	0	0	0	0	0	0	0	0	0	0
RJF_MAG_00095	MGB005	Tryptophan synthesis	0	0	0	0	0	0	0	0	0	0	1	1	0	0	0	0	0	1	0	0	1	0	1	0	1	0	0	1	0	1	1	0	0	0	0	0	0	1	0	0	0	0	0	0	0
RJF_MAG_00095	MGB006	Glutamate synthesis I	0	0	0	0	0	0	0	0	0	0	0	1	0	0	0	0	0	1	0	0	0	0	1	0	1	0	0	1	0	0	1	0	1	0	0	0	0	1	0	0	0	0	0	0	0
RJF_MAG_00095	MGB007	Glutamate synthesis II	0	0	0	0	0	0	0	0	0	0	1	1	0	0	1	0	0	1	1	1	1	0	1	0	1	0	0	1	1	1	1	1	1	0	0	0	0	1	1	0	1	0	0	1	0
RJF_MAG_00095	MGB027	Nitric oxide degradation I (NO dioxygenase)	0	0	0	0	0	0	0	0	0	0	0	0	0	0	0	0	0	1	1	0	1	0	1	0	1	0	0	1	0	0	1	0	1	0	0	0	0	1	0	0	0	0	0	0	0
RJF_MAG_00095	MGB029	ClpB (ATP-dependent chaperone protein)	0	0	0	0	0	0	0	0	0	0	1	1	0	0	0	0	0	1	0	0	1	0	1	0	1	0	0	1	0	0	1	0	0	0	0	0	0	0	0	0	0	0	0	0	0
RJF_MAG_00095	MGB031	17-beta-Estradiol degradation	0	0	0	0	0	0	0	0	0	0	1	1	0	0	0	0	0	1	0	1	1	0	1	0	1	0	0	1	0	0	1	0	0	0	0	0	0	1	0	0	0	0	0	0	0
RJF_MAG_00095	MGB033	Quinolinic acid degradation	0	0	0	0	0	0	0	0	0	0	0	1	0	0	0	0	0	1	0	0	0	0	1	0	1	0	0	1	0	0	1	0	1	0	0	0	0	1	0	0	0	0	0	0	0
RJF_MAG_00095	MGB035	Isovaleric acid synthesis II (KADC pathway)	0	0	0	0	0	0	0	0	0	0	0	1	0	0	0	0	0	1	0	0	0	0	1	0	1	0	0	1	0	0	1	0	0	0	0	0	0	0	0	0	0	0	0	0	0
RJF_MAG_00095	MGB036	S-Adenosylmethionine (SAM) synthesis	0	0	0	0	0	0	0	0	0	0	1	1	0	0	1	0	0	1	1	0	1	0	1	0	1	0	0	1	1	1	1	1	1	0	0	0	0	1	1	0	0	0	0	0	0
RJF_MAG_00095	MGB043	Acetate synthesis I	0	0	0	0	0	0	0	0	0	0	1	1	0	0	0	0	0	1	1	0	1	0	1	0	1	0	0	1	0	1	1	1	1	0	0	0	0	1	1	0	1	0	0	1	0
RJF_MAG_00096	MGB005	Tryptophan synthesis	0	0	1	0	0	0	0	0	1	0	1	1	0	0	1	0	0	1	1	0	1	1	0	1	1	0	0	0	0	1	0	0	0	1	0	1	0	1	1	1	0	1	0	0	0
RJF_MAG_00096	MGB006	Glutamate synthesis I	1	0	1	1	0	0	1	0	1	0	1	1	0	0	1	0	0	1	1	0	1	1	0	1	1	0	0	0	0	1	1	0	0	1	0	1	0	0	1	1	0	1	0	0	0
RJF_MAG_00096	MGB007	Glutamate synthesis II	0	1	1	1	0	0	1	0	1	0	1	1	0	0	1	0	0	1	1	0	1	1	0	1	1	0	0	0	0	1	0	0	0	1	0	1	0	0	1	1	0	1	0	0	0
RJF_MAG_00096	MGB010	Histamine degradation	0	1	1	1	0	0	1	0	1	0	1	1	0	0	1	0	0	1	1	0	1	1	0	1	1	0	0	0	0	1	1	1	0	0	0	1	1	1	1	1	0	1	0	1	0
RJF_MAG_00096	MGB016	p-Cresol degradation	0	0	1	1	0	0	1	0	1	0	1	1	0	0	1	0	0	1	1	0	1	1	1	1	1	0	0	1	0	1	1	0	1	1	0	1	0	1	1	1	0	1	0	1	0
RJF_MAG_00096	MGB019	GABA degradation	0	0	1	1	0	0	1	0	1	0	1	1	0	0	1	0	0	1	1	0	1	1	0	1	1	0	0	0	0	1	1	1	0	1	0	1	0	1	1	1	0	1	0	1	0
RJF_MAG_00096	MGB023	Dopamine degradation	0	1	1	1	0	0	1	0	1	0	1	1	0	0	1	0	0	1	1	0	1	1	0	1	1	0	0	0	0	1	1	1	0	0	0	1	1	1	1	1	0	1	0	1	0
RJF_MAG_00096	MGB024	DOPAC synthesis	0	1	1	1	0	0	1	0	0	0	1	1	0	0	1	0	0	1	1	0	1	1	0	1	1	0	0	0	0	1	1	0	0	0	0	1	0	1	1	1	0	1	0	1	0
RJF_MAG_00096	MGB027	Nitric oxide degradation I (NO dioxygenase)	0	0	1	1	0	0	0	0	0	0	1	1	0	0	1	0	0	1	1	0	1	1	1	1	1	1	0	0	0	1	1	0	0	1	0	1	0	0	0	1	0	1	0	0	0
RJF_MAG_00096	MGB029	ClpB (ATP-dependent chaperone protein)	0	0	1	1	0	0	1	0	1	0	1	1	1	0	1	0	0	1	1	0	1	1	0	1	1	0	0	0	0	1	1	0	0	0	1	1	0	1	1	1	0	1	0	0	0
RJF_MAG_00096	MGB031	17-beta-Estradiol degradation	0	1	1	1	0	0	1	0	0	0	1	0	0	0	1	0	0	0	1	0	1	1	0	1	1	0	0	0	0	0	0	0	0	0	0	1	1	0	0	1	0	1	0	0	0
RJF_MAG_00096	MGB032	Quinolinic acid synthesis	0	1	1	1	0	0	1	0	1	0	1	1	0	1	1	0	0	1	1	0	1	1	0	1	1	0	0	1	0	1	1	1	1	1	1	1	0	1	1	1	0	1	0	1	1
RJF_MAG_00096	MGB033	Quinolinic acid degradation	0	0	1	1	0	0	1	0	0	0	1	1	0	0	1	0	0	1	1	0	1	1	1	1	1	0	0	0	0	1	0	0	0	0	0	1	0	1	1	1	0	1	0	0	0
RJF_MAG_00096	MGB035	Isovaleric acid synthesis II (KADC pathway)	0	0	1	1	0	0	1	0	0	0	1	1	0	0	1	0	0	1	1	0	1	1	0	1	1	0	0	0	0	1	0	0	0	0	0	1	0	1	1	1	0	1	0	1	0
RJF_MAG_00096	MGB036	S-Adenosylmethionine (SAM) synthesis	0	0	1	1	0	0	1	0	0	0	1	1	0	0	1	0	0	1	1	0	1	1	1	1	1	0	0	0	0	1	1	0	0	1	0	1	0	1	1	1	0	1	0	0	0
RJF_MAG_00096	MGB037	Inositol synthesis	0	0	1	1	0	0	0	0	0	0	1	1	0	0	1	0	0	1	1	0	1	1	0	1	1	0	0	0	0	1	0	0	0	0	0	1	0	0	1	1	0	1	0	0	0
RJF_MAG_00096	MGB040	Menaquinone synthesis (vitamin K2) I	0	0	1	1	0	0	1	0	0	0	1	1	0	0	1	0	0	1	1	0	1	1	0	1	1	0	0	0	0	1	0	0	0	0	0	1	0	1	1	1	0	1	0	0	0
RJF_MAG_00096	MGB047	Acetate degradation	0	1	1	1	0	0	1	0	1	0	1	1	0	0	1	0	0	1	1	0	1	1	0	1	1	0	0	0	0	1	1	0	0	0	0	1	0	1	1	1	0	1	0	0	0
RJF_MAG_00096	MGB056	Propionate degradation I	0	0	1	1	0	0	1	0	0	0	1	1	0	0	1	0	0	1	1	0	1	1	0	1	1	0	0	0	0	1	0	0	0	0	0	1	0	0	1	1	0	1	0	0	0
RJF_MAG_00097	MGB005	Tryptophan synthesis	0	0	0	0	0	0	0	0	0	0	0	0	0	0	1	1	0	0	0	0	0	0	1	0	0	0	0	0	0	1	0	0	0	0	0	0	0	0	0	0	0	0	0	0	0
RJF_MAG_00097	MGB006	Glutamate synthesis I	0	0	1	0	0	1	0	0	0	1	0	0	0	0	1	1	0	0	0	0	0	0	1	0	0	0	0	0	0	1	0	0	0	0	0	0	0	0	0	1	0	0	0	0	0
RJF_MAG_00097	MGB007	Glutamate synthesis II	0	0	0	0	0	0	0	0	0	0	0	0	0	0	1	1	0	0	0	0	0	0	1	0	0	0	0	0	0	1	0	0	0	0	0	0	0	0	0	0	0	0	0	0	0
RJF_MAG_00097	MGB015	p-Cresol synthesis	0	0	0	0	0	0	0	0	0	0	0	0	0	0	1	1	0	0	0	0	0	0	1	0	0	0	0	0	0	1	0	0	1	0	0	0	0	0	0	0	0	0	0	0	0
RJF_MAG_00097	MGB029	ClpB (ATP-dependent chaperone protein)	0	0	0	0	0	0	0	0	0	0	0	0	0	0	1	1	0	0	0	0	0	0	1	0	0	0	0	0	0	1	0	0	0	0	0	0	0	0	0	0	0	0	0	0	0
RJF_MAG_00097	MGB032	Quinolinic acid synthesis	0	0	0	0	0	0	0	0	0	0	0	0	0	0	1	1	0	0	0	0	0	0	1	0	0	0	0	0	0	1	0	0	0	0	0	0	0	0	0	0	0	0	0	0	0
RJF_MAG_00097	MGB033	Quinolinic acid degradation	0	0	0	0	0	0	0	0	0	0	0	0	0	0	1	1	0	0	0	0	0	0	0	0	0	0	0	0	0	1	0	0	0	0	0	0	0	0	0	0	0	0	0	0	0
RJF_MAG_00097	MGB036	S-Adenosylmethionine (SAM) synthesis	0	0	0	0	0	0	0	0	0	0	0	0	0	0	1	1	0	0	0	0	0	0	1	0	0	0	0	0	0	1	0	0	0	0	0	0	0	0	0	0	0	0	0	0	0
RJF_MAG_00097	MGB040	Menaquinone synthesis (vitamin K2) I	0	0	0	0	0	0	0	0	0	0	0	0	0	0	1	1	0	0	0	0	0	0	0	0	0	0	0	0	0	1	0	0	0	0	0	0	0	0	0	0	0	0	0	0	0
RJF_MAG_00097	MGB043	Acetate synthesis I	0	0	0	0	0	0	0	0	0	0	0	0	0	0	1	1	0	0	0	0	0	0	0	0	0	0	0	0	0	1	0	0	0	0	0	0	0	0	0	0	0	0	0	0	0
RJF_MAG_00097	MGB047	Acetate degradation	0	0	0	0	0	0	0	0	0	0	0	0	0	0	1	1	0	0	0	0	0	0	0	0	0	0	0	0	0	1	0	0	0	0	0	0	0	0	0	0	0	0	0	0	0
RJF_MAG_00098	MGB006	Glutamate synthesis I	0	0	0	0	0	1	0	0	0	1	0	0	0	0	1	1	0	0	0	0	0	0	1	0	1	0	0	0	0	1	0	0	0	0	0	0	1	1	0	1	0	0	0	0	0
RJF_MAG_00098	MGB007	Glutamate synthesis II	0	0	0	0	0	1	0	0	0	1	0	0	0	0	1	1	0	0	0	0	0	0	1	0	1	0	0	0	0	1	0	0	1	0	0	1	1	0	0	1	0	0	0	0	0
RJF_MAG_00098	MGB029	ClpB (ATP-dependent chaperone protein)	1	0	1	0	0	1	1	0	1	1	0	0	1	1	1	1	0	1	0	0	1	0	1	0	1	0	0	0	0	1	0	0	1	1	0	1	1	0	0	1	1	0	0	0	0
RJF_MAG_00098	MGB032	Quinolinic acid synthesis	0	0	1	0	0	1	0	0	0	1	0	0	0	0	1	1	0	0	0	0	0	0	1	0	1	0	0	0	0	1	0	0	1	0	0	1	1	0	0	1	1	0	0	0	0
RJF_MAG_00098	MGB033	Quinolinic acid degradation	1	0	0	0	0	1	0	0	0	1	0	0	0	0	1	1	0	0	0	0	0	0	1	0	1	0	0	0	0	1	0	0	0	0	0	0	1	0	0	0	0	0	0	0	0
RJF_MAG_00098	MGB036	S-Adenosylmethionine (SAM) synthesis	0	0	0	0	0	1	0	0	0	0	0	0	0	0	1	1	0	0	0	0	0	0	1	0	1	0	0	0	0	1	0	0	1	0	0	1	1	0	0	1	0	0	0	0	0
RJF_MAG_00098	MGB040	Menaquinone synthesis (vitamin K2) I	0	0	0	0	0	1	0	0	0	0	0	0	0	0	1	1	0	0	0	0	0	0	1	0	0	0	0	0	0	1	0	0	1	0	0	0	1	0	0	0	0	0	0	0	0
RJF_MAG_00098	MGB043	Acetate synthesis I	0	0	0	0	0	1	0	0	0	0	0	0	0	0	1	1	0	0	0	0	0	0	1	0	1	0	0	0	0	1	0	0	1	0	0	0	1	0	0	1	0	0	0	0	0
RJF_MAG_00098	MGB047	Acetate degradation	1	0	1	0	0	1	0	0	0	1	0	0	0	0	1	1	0	0	0	0	0	0	1	0	1	0	0	0	0	1	0	0	0	0	0	0	1	0	0	1	0	0	0	0	0
RJF_MAG_00098	MGB049	Tryptophan degradation	1	0	0	0	0	1	0	0	0	1	0	0	0	0	1	1	0	0	1	0	0	0	1	0	1	0	0	0	0	1	0	0	0	0	0	0	1	0	0	1	0	0	0	0	0
RJF_MAG_00098	MGB052	Butyrate synthesis I	0	0	0	0	0	1	0	0	0	0	0	0	1	0	1	1	0	0	0	0	0	0	1	0	1	0	0	0	0	1	0	0	0	0	0	0	1	0	0	0	0	0	0	0	0
RJF_MAG_00098	MGB055	Propionate synthesis III	1	0	0	0	0	1	0	0	0	0	0	0	0	0	1	1	0	0	0	0	0	0	1	0	0	0	0	0	0	1	0	0	0	0	0	0	0	0	0	0	0	0	0	0	0
RJF_MAG_00099	MGB007	Glutamate synthesis II	0	0	1	0	0	1	0	0	0	0	0	0	0	0	1	0	0	0	0	0	0	0	1	0	0	0	0	0	0	0	0	0	0	0	0	0	0	0	0	0	0	0	0	0	0
RJF_MAG_00099	MGB029	ClpB (ATP-dependent chaperone protein)	0	0	1	0	0	1	0	0	0	0	0	0	0	0	1	1	0	0	0	0	0	0	1	0	1	0	0	0	0	1	0	0	0	0	0	0	0	0	0	0	0	0	0	0	0
RJF_MAG_00099	MGB031	17-beta-Estradiol degradation	0	0	0	0	0	1	0	0	0	0	0	0	0	0	0	1	0	0	0	0	0	0	1	0	0	0	0	0	0	1	0	0	0	0	0	0	0	0	0	0	0	0	0	0	0
RJF_MAG_00099	MGB033	Quinolinic acid degradation	0	0	0	0	0	1	0	0	0	0	0	0	0	0	0	0	0	0	0	0	0	0	1	0	0	0	0	0	0	0	0	0	0	0	0	0	0	0	0	0	0	0	0	0	0
RJF_MAG_00099	MGB036	S-Adenosylmethionine (SAM) synthesis	0	0	0	0	0	1	0	0	0	0	0	0	0	0	0	0	0	0	0	0	0	0	1	0	0	0	0	0	0	0	0	0	0	0	0	0	0	0	0	0	0	0	0	0	0
RJF_MAG_00099	MGB043	Acetate synthesis I	0	0	1	0	0	1	0	0	0	0	0	0	0	0	1	1	0	0	0	0	0	0	1	0	0	0	1	0	0	1	0	0	0	0	0	0	0	0	0	0	0	0	0	0	0
RJF_MAG_00100	MGB029	ClpB (ATP-dependent chaperone protein)	1	0	1	0	0	1	0	0	0	1	1	0	0	1	1	1	0	0	0	0	0	0	1	0	1	0	0	0	0	1	0	0	1	1	0	0	1	0	1	1	1	0	0	0	1
RJF_MAG_00100	MGB036	S-Adenosylmethionine (SAM) synthesis	1	0	1	0	0	1	0	0	0	1	1	0	0	1	1	0	1	0	0	0	0	0	1	0	0	0	0	0	0	1	0	0	0	1	0	0	1	0	1	1	0	0	0	0	0
RJF_MAG_00100	MGB043	Acetate synthesis I	1	0	1	0	0	1	0	0	0	1	0	0	0	0	1	1	0	0	0	0	0	0	1	0	0	0	0	0	0	1	0	0	0	0	0	0	1	0	0	1	0	0	0	0	0
RJF_MAG_00100	MGB054	Propionate synthesis II	1	0	1	0	0	1	0	0	0	1	1	0	0	1	1	0	0	0	0	0	1	0	1	0	1	0	0	0	0	1	0	0	0	0	0	0	1	0	0	1	0	0	0	0	0
RJF_MAG_00101	MGB006	Glutamate synthesis I	0	0	0	0	0	0	0	0	0	0	1	1	1	0	0	0	0	1	1	1	1	0	1	1	1	1	0	1	1	1	1	1	1	0	0	0	0	1	1	0	1	1	1	1	0
RJF_MAG_00101	MGB007	Glutamate synthesis II	0	0	0	0	0	0	0	0	0	0	1	1	0	0	0	0	0	1	1	0	1	0	1	1	1	0	0	1	1	1	1	1	1	0	0	0	0	1	1	1	1	1	0	1	1
RJF_MAG_00101	MGB015	p-Cresol synthesis	0	0	0	0	0	0	0	0	1	0	1	1	0	0	0	1	0	1	1	1	1	0	1	1	1	0	0	1	1	1	1	1	1	0	0	0	0	1	1	0	1	1	1	1	1
RJF_MAG_00101	MGB031	17-beta-Estradiol degradation	0	0	0	0	0	0	0	0	1	0	1	1	1	0	0	0	1	1	1	1	1	0	1	1	1	1	0	1	1	1	1	1	1	0	0	0	0	1	1	1	1	1	1	1	1
RJF_MAG_00101	MGB036	S-Adenosylmethionine (SAM) synthesis	0	0	0	0	0	0	0	0	1	0	1	1	1	0	1	1	0	1	1	1	1	0	1	1	1	1	0	1	1	1	1	1	1	1	0	0	0	1	1	1	1	1	1	1	1
RJF_MAG_00101	MGB043	Acetate synthesis I	0	0	0	0	0	0	0	0	0	0	1	1	0	0	0	1	0	1	1	1	1	0	1	1	1	0	0	1	0	1	1	1	1	0	0	0	0	1	1	0	1	1	0	1	1
RJF_MAG_00101	MGB052	Butyrate synthesis I	0	0	0	0	0	0	0	0	1	0	1	1	1	0	0	0	0	1	1	1	1	0	1	1	1	1	0	1	1	1	1	1	1	0	0	0	0	1	1	1	1	1	0	1	1
RJF_MAG_00102	MGB029	ClpB (ATP-dependent chaperone protein)	1	1	1	1	0	1	0	1	1	0	1	1	1	1	1	1	0	1	1	1	1	0	1	1	1	1	0	1	0	1	0	1	0	1	0	0	0	1	1	1	1	0	0	1	0
RJF_MAG_00102	MGB031	17-beta-Estradiol degradation	1	0	1	0	0	1	0	0	1	0	1	1	1	1	1	1	0	1	1	1	1	0	1	1	1	1	0	1	1	1	0	1	0	1	0	0	0	1	1	1	1	0	0	1	0
RJF_MAG_00102	MGB033	Quinolinic acid degradation	1	0	1	0	0	1	0	1	1	0	1	1	1	1	1	1	0	1	1	1	1	0	1	1	1	1	0	1	0	1	0	1	0	1	0	0	0	1	1	1	1	1	0	1	0
RJF_MAG_00102	MGB036	S-Adenosylmethionine (SAM) synthesis	1	0	1	1	0	1	0	0	1	0	1	1	1	1	1	1	0	1	1	1	1	0	1	1	1	1	0	1	0	1	0	1	0	1	0	0	0	1	1	1	1	1	0	1	0
RJF_MAG_00102	MGB043	Acetate synthesis I	1	0	1	0	0	1	0	0	1	0	1	1	1	1	1	1	0	1	1	1	1	0	1	1	1	0	0	1	0	1	0	1	0	1	0	0	0	1	1	1	1	0	0	1	0
RJF_MAG_00103	MGB031	17-beta-Estradiol degradation	1	1	1	1	1	1	1	0	1	1	1	1	1	1	1	1	1	1	1	1	1	1	1	1	1	1	0	1	1	1	1	1	1	1	1	1	1	1	1	1	1	1	1	1	1
RJF_MAG_00103	MGB033	Quinolinic acid degradation	1	1	1	1	1	1	1	0	1	0	1	1	1	1	1	1	1	1	1	1	1	1	1	1	1	1	0	1	1	1	1	1	1	1	1	1	0	1	1	1	1	1	1	1	1
RJF_MAG_00104	MGB005	Tryptophan synthesis	0	0	1	0	0	0	1	0	0	0	0	0	0	0	0	0	0	0	1	0	1	0	0	1	0	0	0	0	0	0	0	0	0	1	0	1	0	1	1	0	0	1	0	0	0
RJF_MAG_00104	MGB006	Glutamate synthesis I	1	1	1	1	0	1	1	0	1	0	1	1	0	0	1	0	0	1	1	1	1	1	1	1	1	0	0	0	0	1	1	1	0	1	0	1	1	1	1	1	0	1	1	0	0
RJF_MAG_00104	MGB007	Glutamate synthesis II	1	1	1	1	0	0	1	0	0	0	1	1	0	0	1	0	0	1	1	0	1	1	1	1	1	0	0	0	0	1	1	1	0	1	0	1	0	1	1	1	0	1	0	1	0
RJF_MAG_00104	MGB026	Nitric oxide synthesis II (nitrite reductase)	1	0	1	1	0	0	1	0	0	0	1	0	0	0	1	0	0	1	1	0	1	1	0	1	1	0	0	0	0	1	0	1	0	1	0	1	0	1	1	1	0	1	0	0	0
RJF_MAG_00104	MGB029	ClpB (ATP-dependent chaperone protein)	1	1	1	1	0	0	1	0	1	0	1	1	0	0	1	0	0	1	1	0	1	1	0	1	1	0	0	0	0	1	0	1	0	1	0	1	0	1	1	1	0	1	1	0	0
RJF_MAG_00104	MGB031	17-beta-Estradiol degradation	1	1	1	1	0	1	1	0	1	0	1	1	0	0	1	0	0	1	1	0	1	1	0	1	1	0	0	0	0	1	0	1	1	1	0	1	1	1	1	1	0	1	1	1	0
RJF_MAG_00104	MGB033	Quinolinic acid degradation	1	0	1	1	0	0	1	0	0	0	1	1	0	0	1	0	0	1	1	1	1	1	0	1	1	0	0	0	0	1	0	0	0	1	0	1	0	1	1	1	0	1	0	0	0
RJF_MAG_00104	MGB040	Menaquinone synthesis (vitamin K2) I	0	0	1	0	0	0	1	0	0	0	0	0	0	0	0	0	0	0	1	0	1	1	0	1	1	0	0	0	0	1	0	0	0	1	0	1	0	0	1	0	0	1	0	0	0
RJF_MAG_00104	MGB043	Acetate synthesis I	1	0	1	1	0	0	1	0	1	0	1	1	0	0	1	0	0	1	1	0	1	1	0	1	1	0	0	0	0	1	0	0	0	1	0	1	0	1	1	0	0	1	0	1	0
RJF_MAG_00104	MGB047	Acetate degradation	1	1	1	1	0	0	1	0	1	0	1	1	0	1	1	0	0	1	1	0	1	1	0	1	1	0	0	0	0	1	0	1	0	1	1	1	0	1	1	1	0	1	0	1	0
RJF_MAG_00104	MGB056	Propionate degradation I	1	1	1	1	0	0	1	0	0	0	1	0	0	0	1	0	0	1	1	0	1	1	0	1	1	0	0	0	0	1	0	1	0	1	0	1	0	0	1	1	0	1	0	0	0
RJF_MAG_00105	MGB006	Glutamate synthesis I	0	0	1	0	0	1	0	0	0	1	1	0	0	0	1	1	1	0	0	0	1	0	1	0	1	0	0	0	0	1	0	0	1	0	0	1	1	0	0	0	0	0	0	0	0
RJF_MAG_00105	MGB007	Glutamate synthesis II	0	0	1	0	0	1	0	0	0	1	0	0	0	0	1	1	0	0	0	0	0	1	1	0	1	0	1	0	0	1	0	0	0	0	0	1	1	0	0	1	0	0	0	0	0
RJF_MAG_00105	MGB015	p-Cresol synthesis	0	0	0	0	0	1	0	0	0	0	0	0	0	0	1	1	0	0	0	0	0	0	1	0	1	0	0	0	0	1	0	0	0	0	0	1	1	0	0	1	0	0	0	0	0
RJF_MAG_00105	MGB029	ClpB (ATP-dependent chaperone protein)	0	0	1	0	0	1	0	0	0	1	1	0	0	0	1	1	1	0	1	0	0	0	1	0	1	0	1	0	0	1	0	0	1	0	0	1	1	0	0	1	0	0	0	0	0
RJF_MAG_00105	MGB033	Quinolinic acid degradation	0	0	0	0	0	0	0	0	0	0	0	0	0	0	1	1	0	0	0	0	0	0	1	0	0	0	0	0	0	1	0	0	0	0	0	0	0	0	0	0	0	0	0	0	0
RJF_MAG_00105	MGB036	S-Adenosylmethionine (SAM) synthesis	0	0	1	0	0	1	0	0	0	1	1	0	1	0	1	1	0	0	1	0	0	0	1	0	1	0	0	0	0	1	0	0	1	1	0	1	1	0	0	1	0	0	0	0	0
RJF_MAG_00105	MGB043	Acetate synthesis I	0	0	1	0	0	1	0	0	0	1	0	0	0	0	1	1	0	0	0	0	0	0	1	0	1	0	1	0	0	1	0	0	0	0	0	1	1	0	0	0	0	0	0	0	0
RJF_MAG_00106	MGB006	Glutamate synthesis I	1	0	1	0	1	1	0	0	1	1	1	0	1	1	1	1	0	0	1	0	0	0	1	0	1	0	0	0	0	1	1	0	1	1	0	1	1	0	1	1	1	0	0	0	0
RJF_MAG_00106	MGB007	Glutamate synthesis II	1	0	1	0	0	1	0	1	0	1	1	1	1	1	1	1	0	0	1	0	1	1	1	0	1	0	1	1	0	1	1	1	1	1	0	1	1	1	1	1	1	0	0	0	0
RJF_MAG_00106	MGB029	ClpB (ATP-dependent chaperone protein)	1	0	1	0	0	1	0	0	0	1	0	0	1	1	1	1	0	0	1	0	1	0	1	0	1	0	1	0	0	1	1	0	1	1	0	1	1	0	1	1	1	0	0	0	0
RJF_MAG_00106	MGB032	Quinolinic acid synthesis	1	0	1	0	0	1	0	0	0	1	1	0	1	1	1	1	0	0	1	0	0	0	1	0	1	0	1	0	0	1	1	0	1	1	0	1	1	0	1	1	1	0	0	0	0
RJF_MAG_00106	MGB033	Quinolinic acid degradation	1	0	1	0	0	1	0	0	0	1	1	0	1	1	1	1	0	0	1	0	0	0	1	0	1	0	1	0	0	1	1	0	1	1	0	1	1	0	1	1	1	0	0	0	0
RJF_MAG_00106	MGB036	S-Adenosylmethionine (SAM) synthesis	1	0	1	0	0	1	1	0	1	1	1	1	0	1	1	1	0	1	1	0	1	0	1	0	1	0	0	1	0	1	1	1	1	1	0	1	1	1	1	1	1	0	0	0	0
RJF_MAG_00106	MGB037	Inositol synthesis	1	0	1	0	0	1	0	0	0	1	0	0	1	1	1	1	0	0	0	0	0	0	1	0	1	0	0	0	0	1	0	0	1	0	0	1	1	0	1	1	1	0	0	0	0
RJF_MAG_00106	MGB040	Menaquinone synthesis (vitamin K2) I	1	0	1	0	0	1	0	0	0	1	0	0	1	1	1	1	0	0	1	0	0	0	1	0	1	0	0	0	0	1	0	0	1	0	0	1	1	0	0	1	1	0	0	0	0
RJF_MAG_00106	MGB043	Acetate synthesis I	1	0	1	0	0	1	0	0	0	1	1	0	1	1	1	1	0	0	1	0	1	0	1	0	1	0	1	1	0	1	1	0	1	1	0	1	1	0	1	1	1	0	0	0	0
RJF_MAG_00106	MGB047	Acetate degradation	1	0	1	0	0	1	0	0	1	1	1	0	1	1	1	1	0	0	1	0	0	0	1	0	1	0	0	0	0	1	0	0	1	1	0	1	1	0	0	1	1	0	0	0	0
RJF_MAG_00106	MGB052	Butyrate synthesis I	1	0	1	0	0	1	0	0	0	1	0	0	1	1	1	1	0	0	0	0	0	0	1	0	1	0	0	0	0	1	0	0	1	1	0	1	1	0	1	1	0	0	0	0	0
RJF_MAG_00106	MGB055	Propionate synthesis III	1	0	1	0	0	1	0	0	0	1	0	0	1	1	1	1	0	0	0	0	0	0	1	0	1	0	0	0	0	1	0	0	1	0	0	0	1	0	0	1	0	0	0	0	0
RJF_MAG_00107	MGB005	Tryptophan synthesis	1	0	1	0	0	0	0	0	0	1	0	0	0	0	0	0	0	0	0	0	0	0	1	0	0	0	0	0	0	0	0	0	0	0	0	0	1	0	0	0	0	0	0	0	0
RJF_MAG_00107	MGB006	Glutamate synthesis I	0	0	1	0	0	0	0	0	0	1	0	0	0	0	0	0	0	0	0	0	0	0	1	0	0	0	0	0	0	0	0	0	1	0	0	0	1	0	0	0	0	0	0	0	0
RJF_MAG_00107	MGB007	Glutamate synthesis II	1	0	1	0	0	1	0	0	0	1	0	0	0	0	1	0	0	0	0	0	0	0	1	0	1	0	0	0	0	0	0	0	1	0	0	0	1	0	0	0	0	0	0	0	0
RJF_MAG_00107	MGB029	ClpB (ATP-dependent chaperone protein)	1	0	1	0	0	0	0	0	0	1	0	0	0	0	0	0	0	0	0	0	0	0	1	0	0	0	0	0	0	0	0	0	0	0	0	0	1	0	0	0	0	0	0	0	0
RJF_MAG_00107	MGB032	Quinolinic acid synthesis	1	0	1	0	0	1	0	0	0	1	0	0	0	1	1	1	0	0	0	0	0	0	1	0	1	0	0	0	0	1	0	0	1	1	0	1	1	0	0	1	0	0	0	0	0
RJF_MAG_00107	MGB033	Quinolinic acid degradation	0	0	0	0	0	0	0	0	0	1	0	0	0	0	0	0	0	0	0	0	0	0	1	0	0	0	0	0	0	0	0	0	0	0	0	0	1	0	0	0	0	0	0	0	0
RJF_MAG_00107	MGB036	S-Adenosylmethionine (SAM) synthesis	1	0	1	0	0	0	0	0	0	1	0	0	0	0	0	0	0	0	0	0	0	0	1	0	0	0	0	0	0	0	0	0	0	0	0	0	1	0	0	0	0	0	0	0	0
RJF_MAG_00107	MGB040	Menaquinone synthesis (vitamin K2) I	1	0	1	0	0	0	0	0	0	1	0	0	0	0	0	0	0	0	0	0	0	0	1	0	0	0	0	0	0	0	0	0	0	0	0	0	1	0	0	0	0	0	0	0	0
RJF_MAG_00107	MGB043	Acetate synthesis I	1	0	1	0	0	0	0	0	0	1	0	0	0	0	0	0	0	0	0	0	0	0	1	0	0	0	0	0	0	0	0	0	0	0	0	0	1	0	0	0	0	0	0	0	0
RJF_MAG_00107	MGB047	Acetate degradation	0	0	1	0	0	0	0	0	0	1	0	0	0	0	0	0	0	0	0	0	0	0	1	0	1	0	0	0	0	0	0	0	0	0	0	0	1	0	0	0	0	0	0	0	0
RJF_MAG_00107	MGB049	Tryptophan degradation	1	0	1	0	0	0	0	0	0	1	0	0	0	0	0	0	0	0	0	0	0	0	1	0	0	0	0	0	0	0	0	0	1	0	0	0	1	0	0	0	0	0	0	0	0
RJF_MAG_00107	MGB052	Butyrate synthesis I	0	0	0	0	0	0	0	0	0	1	0	0	0	0	0	0	0	0	0	0	0	0	1	0	0	0	0	0	0	0	0	0	1	0	0	0	1	0	0	0	0	0	0	0	0
RJF_MAG_00107	MGB055	Propionate synthesis III	0	0	0	0	0	0	0	0	0	1	0	0	0	0	0	0	0	0	0	0	0	0	1	0	0	0	0	0	0	0	0	0	1	0	0	0	1	0	0	0	0	0	0	0	0
RJF_MAG_00108	MGB005	Tryptophan synthesis	1	0	1	0	0	1	0	0	0	1	0	0	0	0	1	1	0	0	0	0	0	0	1	0	1	0	0	0	0	1	0	0	0	0	0	1	1	0	0	1	0	0	0	0	0
RJF_MAG_00108	MGB006	Glutamate synthesis I	1	0	1	0	0	1	0	0	0	1	1	0	0	0	1	1	0	0	0	0	0	0	1	0	1	0	0	0	0	1	0	0	0	0	0	1	1	0	0	1	0	0	0	0	0
RJF_MAG_00108	MGB007	Glutamate synthesis II	1	0	1	0	0	1	0	0	0	1	0	0	1	1	1	1	0	0	0	0	0	0	1	0	1	0	0	0	0	1	1	0	1	1	0	1	1	0	0	1	0	0	0	0	0
RJF_MAG_00108	MGB015	p-Cresol synthesis	0	0	1	0	0	1	0	0	0	1	1	0	0	0	1	1	0	0	0	0	0	0	1	0	1	0	0	0	0	1	0	0	0	0	0	0	1	0	0	1	0	0	0	0	0
RJF_MAG_00108	MGB029	ClpB (ATP-dependent chaperone protein)	1	0	1	0	0	1	0	0	0	1	0	0	0	0	1	1	0	0	0	0	0	0	1	0	1	0	0	0	0	1	0	0	0	0	0	0	1	0	0	1	0	0	0	0	0
RJF_MAG_00108	MGB032	Quinolinic acid synthesis	1	0	1	0	0	1	0	0	0	1	0	0	0	0	1	1	0	0	0	0	0	0	1	0	1	0	0	0	0	1	0	0	0	0	0	1	1	0	0	1	1	0	0	0	0
RJF_MAG_00108	MGB033	Quinolinic acid degradation	1	0	1	0	0	1	0	0	0	1	0	0	0	0	1	1	0	0	0	0	0	0	1	0	1	0	0	0	0	1	0	0	0	0	0	0	1	0	0	1	0	0	0	0	0
RJF_MAG_00108	MGB036	S-Adenosylmethionine (SAM) synthesis	1	0	1	0	0	1	0	0	0	1	1	0	0	0	1	1	0	0	0	0	0	0	1	0	1	0	0	0	0	1	0	0	0	0	0	1	1	0	0	1	0	0	0	0	0
RJF_MAG_00108	MGB043	Acetate synthesis I	1	0	1	0	0	1	0	0	0	1	0	0	0	0	1	1	0	0	0	0	0	0	1	0	1	0	0	0	0	1	0	0	0	0	0	0	1	0	0	1	0	0	0	0	0
RJF_MAG_00108	MGB052	Butyrate synthesis I	1	0	1	0	0	1	0	0	0	1	0	0	0	0	1	1	0	0	0	0	0	0	1	0	1	0	0	0	0	1	0	0	0	0	0	0	1	0	0	1	0	0	0	0	0
RJF_MAG_00109	MGB006	Glutamate synthesis I	1	0	1	0	0	1	0	0	0	1	0	0	0	1	1	1	0	0	0	0	0	0	1	0	0	0	0	0	0	1	0	0	0	1	0	0	1	0	0	0	0	0	0	0	0
RJF_MAG_00109	MGB007	Glutamate synthesis II	1	0	1	0	0	1	0	0	0	1	0	0	0	1	1	1	0	0	0	0	0	0	1	0	0	0	0	0	0	1	0	0	1	0	0	0	1	0	0	0	0	0	0	0	0
RJF_MAG_00109	MGB015	p-Cresol synthesis	1	0	1	0	0	1	0	0	0	1	0	0	1	0	1	1	0	0	0	0	0	0	1	0	0	0	0	0	0	1	0	0	0	0	0	0	1	0	0	0	0	0	0	0	0
RJF_MAG_00109	MGB029	ClpB (ATP-dependent chaperone protein)	1	0	1	0	0	1	0	0	0	1	0	0	0	0	1	1	0	0	0	0	0	0	1	0	0	0	0	0	0	1	0	0	0	0	0	0	1	0	0	0	0	0	0	0	0
RJF_MAG_00109	MGB032	Quinolinic acid synthesis	1	0	1	0	0	1	0	0	0	1	0	0	0	0	1	1	0	0	0	0	0	0	1	0	1	0	0	0	0	1	0	0	1	0	0	0	1	0	0	0	0	0	0	0	0
RJF_MAG_00109	MGB033	Quinolinic acid degradation	1	0	1	0	0	1	0	0	0	1	0	0	0	0	1	1	0	0	0	0	0	0	1	0	0	0	0	0	0	1	0	0	0	0	0	0	1	0	0	0	0	0	0	0	0
RJF_MAG_00109	MGB036	S-Adenosylmethionine (SAM) synthesis	1	0	1	0	0	1	0	0	0	1	0	0	0	0	1	1	0	0	0	0	0	0	1	0	0	0	0	0	0	1	0	0	0	1	0	0	1	0	0	0	0	0	0	0	0
RJF_MAG_00109	MGB040	Menaquinone synthesis (vitamin K2) I	1	0	1	0	0	1	0	0	0	1	0	0	0	0	1	1	0	0	0	0	0	0	1	0	0	0	0	0	0	1	0	0	0	0	0	0	1	0	0	0	0	0	0	0	0
RJF_MAG_00109	MGB043	Acetate synthesis I	1	0	1	0	0	1	0	0	0	1	0	0	0	1	1	1	0	0	0	0	0	0	1	0	1	0	0	0	0	1	0	0	0	1	0	0	1	0	0	0	0	0	0	0	0
RJF_MAG_00109	MGB049	Tryptophan degradation	1	0	1	0	0	1	0	0	0	1	0	0	0	0	1	1	0	0	0	0	0	0	1	0	0	0	0	0	0	1	0	0	1	0	0	0	1	0	0	0	0	0	0	0	0
RJF_MAG_00109	MGB052	Butyrate synthesis I	1	0	1	0	0	1	0	0	0	1	0	0	0	0	1	1	0	0	0	0	0	0	1	0	0	0	0	0	0	1	0	0	0	0	0	0	1	0	0	0	0	0	0	0	0
RJF_MAG_00109	MGB055	Propionate synthesis III	1	0	1	0	0	1	0	0	0	1	0	0	0	0	1	1	0	0	0	0	0	0	1	0	0	0	0	0	0	0	0	0	0	0	0	0	1	0	0	0	0	0	0	0	0
RJF_MAG_00110	MGB005	Tryptophan synthesis	0	0	1	0	0	1	0	0	0	1	0	0	0	0	1	1	0	0	0	0	0	0	1	0	1	0	0	0	0	1	0	0	1	0	0	0	1	0	0	0	0	0	0	0	0
RJF_MAG_00110	MGB006	Glutamate synthesis I	0	0	1	0	0	1	0	0	0	1	0	0	0	0	1	1	0	0	0	0	0	0	1	0	1	0	0	0	0	1	0	0	0	0	0	0	1	0	0	0	0	0	0	0	0
RJF_MAG_00110	MGB007	Glutamate synthesis II	0	0	1	0	0	1	0	0	0	1	0	0	0	0	1	1	0	0	0	0	0	0	1	0	1	0	0	0	0	1	0	0	1	0	0	0	1	0	0	0	0	0	0	0	0
RJF_MAG_00110	MGB015	p-Cresol synthesis	0	0	1	0	0	1	0	0	0	1	0	0	0	0	1	1	0	0	0	0	0	0	1	0	1	0	0	0	0	1	0	0	1	0	0	1	1	0	0	0	0	0	0	0	0
RJF_MAG_00110	MGB029	ClpB (ATP-dependent chaperone protein)	0	0	1	0	0	1	0	0	0	1	0	0	0	0	1	1	0	0	0	0	0	0	1	0	1	0	0	0	0	1	0	0	0	0	0	0	1	0	0	0	0	0	0	0	0
RJF_MAG_00110	MGB031	17-beta-Estradiol degradation	0	0	1	0	0	1	0	0	0	1	0	0	1	0	1	1	0	0	0	0	0	0	1	0	1	0	0	0	0	1	0	0	1	1	0	0	1	0	0	0	0	1	0	0	0
RJF_MAG_00110	MGB032	Quinolinic acid synthesis	0	0	1	0	0	1	0	0	1	1	0	0	0	1	1	1	0	0	0	0	0	0	1	0	0	0	0	0	0	1	0	0	1	0	0	0	1	0	1	0	0	0	0	1	0
RJF_MAG_00110	MGB033	Quinolinic acid degradation	0	0	1	0	0	1	0	0	0	1	0	0	0	0	1	1	0	0	0	0	0	0	1	0	0	0	0	0	0	1	0	0	0	0	0	0	1	0	0	0	0	0	0	0	0
RJF_MAG_00110	MGB036	S-Adenosylmethionine (SAM) synthesis	0	0	1	0	0	1	0	0	0	1	0	0	0	0	1	1	0	0	0	0	0	0	1	0	1	0	0	0	0	1	0	0	0	0	0	1	1	1	0	0	0	0	0	0	0
RJF_MAG_00110	MGB043	Acetate synthesis I	0	0	1	0	0	1	0	0	0	1	0	0	0	0	1	1	0	0	0	0	0	0	1	0	0	0	0	0	0	1	0	0	1	0	0	0	1	0	0	0	0	0	0	0	0
RJF_MAG_00110	MGB053	Butyrate synthesis II	0	0	1	0	0	1	0	0	0	1	0	0	0	0	1	1	0	0	0	0	0	0	1	0	1	0	0	0	0	1	0	0	1	0	0	1	1	0	1	0	0	0	0	0	0
RJF_MAG_00110	MGB054	Propionate synthesis II	0	0	1	0	0	1	0	1	0	1	0	0	0	0	1	1	1	0	1	0	0	0	1	0	1	0	1	0	0	1	0	0	1	0	0	1	1	0	1	1	0	0	0	0	0
RJF_MAG_00111	MGB029	ClpB (ATP-dependent chaperone protein)	0	0	1	0	0	1	0	0	0	1	0	0	0	0	0	1	0	0	0	0	0	0	1	0	0	0	0	0	0	0	0	0	0	0	0	0	1	0	0	0	0	0	0	0	0
RJF_MAG_00111	MGB031	17-beta-Estradiol degradation	0	0	1	0	0	1	0	0	0	1	0	0	0	0	0	1	0	0	0	0	1	0	1	0	0	0	0	0	0	1	0	0	0	0	0	0	0	0	0	0	0	0	0	0	0
RJF_MAG_00111	MGB036	S-Adenosylmethionine (SAM) synthesis	0	0	0	0	0	1	0	0	0	0	0	0	0	0	0	1	0	0	0	0	0	0	1	0	0	0	1	0	0	0	0	0	0	0	0	0	0	0	0	0	0	0	0	0	0
RJF_MAG_00111	MGB043	Acetate synthesis I	1	0	0	0	0	1	0	0	0	1	0	0	0	0	0	1	0	0	0	0	0	0	1	0	0	0	0	0	0	0	0	0	0	0	0	0	1	0	0	1	0	0	0	0	0
RJF_MAG_00111	MGB047	Acetate degradation	0	0	0	0	0	1	0	0	0	0	0	0	0	0	1	1	0	0	0	0	0	0	1	0	0	0	0	0	0	0	0	0	0	0	0	0	0	0	0	0	0	0	0	0	0
RJF_MAG_00112	MGB005	Tryptophan synthesis	0	0	0	0	0	1	0	0	0	1	0	0	0	0	1	1	0	0	0	0	1	0	1	0	1	0	0	0	0	1	0	0	0	0	0	0	0	0	0	1	0	0	0	0	0
RJF_MAG_00112	MGB006	Glutamate synthesis I	0	0	0	0	0	1	0	0	0	1	1	0	1	0	1	1	0	0	1	0	0	0	1	0	1	0	0	0	0	1	0	0	1	0	0	1	0	0	1	1	0	1	0	0	0
RJF_MAG_00112	MGB036	S-Adenosylmethionine (SAM) synthesis	0	0	1	0	0	1	0	0	0	1	0	0	1	0	1	1	0	0	0	0	1	0	1	0	1	0	0	0	0	1	0	0	1	0	0	1	0	0	0	1	0	1	0	1	0
RJF_MAG_00112	MGB047	Acetate degradation	0	0	1	0	0	1	0	0	0	1	1	0	0	0	1	1	0	0	1	0	0	0	1	0	1	0	0	0	0	1	0	0	0	1	0	1	0	0	0	1	0	0	0	0	0
RJF_MAG_00113	MGB005	Tryptophan synthesis	1	0	1	0	0	1	0	0	0	1	0	0	0	0	1	1	0	0	0	0	0	0	1	0	1	0	0	0	0	1	0	0	0	0	0	0	0	0	0	0	0	0	0	0	0
RJF_MAG_00113	MGB006	Glutamate synthesis I	0	0	1	0	0	1	0	0	0	1	0	0	0	0	1	1	0	0	0	0	0	0	1	0	0	0	0	0	0	1	0	0	0	0	0	0	0	0	0	0	0	0	0	0	0
RJF_MAG_00113	MGB007	Glutamate synthesis II	1	0	0	0	0	1	0	0	0	1	0	0	0	0	1	1	0	0	0	0	0	0	1	0	1	0	0	0	0	1	0	0	0	0	0	1	1	0	0	0	0	0	0	0	0
RJF_MAG_00113	MGB015	p-Cresol synthesis	0	0	0	0	0	1	0	0	0	1	0	0	0	0	1	0	0	0	0	0	0	0	1	0	0	0	0	0	0	1	0	0	0	0	0	0	0	0	0	0	0	0	0	0	0
RJF_MAG_00113	MGB031	17-beta-Estradiol degradation	0	0	0	0	0	1	0	0	0	1	0	0	0	1	1	1	0	0	0	0	0	0	1	0	0	0	0	0	0	1	0	0	1	0	0	0	0	0	0	0	0	0	0	0	0
RJF_MAG_00113	MGB032	Quinolinic acid synthesis	0	0	0	0	0	1	0	0	0	1	0	0	0	0	1	1	0	0	0	0	0	0	1	0	0	0	0	0	0	1	0	0	0	0	0	0	1	0	0	0	0	0	0	0	0
RJF_MAG_00113	MGB033	Quinolinic acid degradation	1	0	1	0	0	1	0	0	0	1	0	0	0	0	0	1	0	0	0	0	0	0	1	0	1	0	0	0	0	1	0	0	0	0	0	0	0	0	0	0	0	0	0	0	0
RJF_MAG_00113	MGB035	Isovaleric acid synthesis II (KADC pathway)	0	0	0	0	0	1	0	0	0	1	0	0	0	0	1	1	0	0	0	0	0	0	1	0	0	0	0	0	0	1	0	0	0	0	0	0	0	0	0	0	0	0	0	0	0
RJF_MAG_00113	MGB036	S-Adenosylmethionine (SAM) synthesis	1	0	1	0	0	1	0	0	0	1	0	0	0	0	0	1	0	0	0	0	0	0	1	0	0	0	0	0	0	1	0	0	0	0	0	0	0	0	0	0	0	0	0	0	0
RJF_MAG_00113	MGB047	Acetate degradation	0	0	0	0	0	1	0	0	0	1	0	0	0	0	1	1	0	0	0	0	0	0	1	0	0	0	0	0	0	1	0	0	0	0	0	0	0	0	0	0	0	0	0	0	0
RJF_MAG_00114	MGB006	Glutamate synthesis I	1	0	1	0	0	1	0	0	0	1	0	0	0	0	1	1	0	0	0	0	0	0	1	0	1	0	1	0	0	1	0	0	1	1	0	1	1	0	0	1	0	0	0	0	0
RJF_MAG_00114	MGB007	Glutamate synthesis II	1	0	1	0	0	1	0	0	0	1	0	0	0	0	1	1	0	0	0	0	0	0	1	0	0	0	1	0	0	1	0	0	0	0	0	0	1	0	0	1	0	0	0	0	0
RJF_MAG_00114	MGB032	Quinolinic acid synthesis	1	0	1	0	0	1	0	0	0	1	0	0	1	0	1	1	0	0	0	0	0	0	1	0	1	0	0	0	0	1	0	0	1	1	0	1	1	0	0	1	0	0	0	0	0
RJF_MAG_00114	MGB033	Quinolinic acid degradation	1	0	1	0	0	1	0	0	0	1	0	0	0	0	1	1	0	0	0	0	0	0	1	0	1	0	0	0	0	1	0	0	0	0	0	0	1	0	0	0	0	0	0	0	0
RJF_MAG_00114	MGB052	Butyrate synthesis I	1	0	0	0	0	1	0	0	0	1	0	0	0	0	1	0	0	0	0	0	0	0	1	0	0	0	0	0	0	1	0	0	0	1	0	0	1	0	0	0	0	0	0	0	0
RJF_MAG_00115	MGB006	Glutamate synthesis I	0	0	0	0	0	0	0	0	0	0	0	0	0	0	0	0	0	0	0	0	0	0	0	0	0	0	0	0	0	1	0	0	0	0	0	0	0	0	0	0	0	0	0	0	0
RJF_MAG_00115	MGB007	Glutamate synthesis II	0	0	0	0	0	0	0	0	0	0	0	0	0	0	0	0	0	0	0	0	0	0	0	0	0	0	0	0	0	1	0	0	0	0	0	0	0	0	0	0	0	0	0	1	0
RJF_MAG_00115	MGB009	Histamine synthesis	0	0	0	0	0	0	0	0	0	0	0	0	0	0	0	0	0	0	0	0	0	0	0	0	0	0	0	0	0	1	0	0	0	0	0	0	0	0	0	0	0	0	0	1	0
RJF_MAG_00115	MGB015	p-Cresol synthesis	0	0	0	0	0	0	0	0	0	0	0	0	0	0	0	0	0	0	0	0	0	0	0	0	0	0	0	0	0	1	0	0	0	0	0	0	0	0	0	0	0	0	0	1	0
RJF_MAG_00115	MGB027	Nitric oxide degradation I (NO dioxygenase)	0	0	0	0	0	0	0	0	0	0	0	0	0	0	0	0	0	0	1	0	0	0	0	0	0	0	0	0	0	1	0	0	0	0	0	0	0	0	0	0	0	0	0	0	0
RJF_MAG_00115	MGB029	ClpB (ATP-dependent chaperone protein)	0	0	0	0	0	0	0	0	0	0	0	0	0	0	0	0	0	0	0	0	0	0	0	0	0	0	0	0	0	1	0	0	0	0	0	0	0	0	0	0	0	0	0	0	0
RJF_MAG_00115	MGB031	17-beta-Estradiol degradation	0	0	0	0	0	0	0	0	0	0	0	0	0	0	0	0	0	0	0	0	0	0	0	0	0	0	0	0	0	1	0	0	0	0	0	0	0	0	0	0	0	0	0	1	0
RJF_MAG_00115	MGB032	Quinolinic acid synthesis	0	0	0	0	0	0	0	0	0	0	0	0	0	0	0	0	0	0	1	0	0	0	0	0	0	0	0	0	0	1	0	0	0	0	0	0	0	0	0	0	0	0	0	1	0
RJF_MAG_00115	MGB033	Quinolinic acid degradation	0	0	0	0	0	0	0	0	0	0	0	0	0	0	0	0	0	0	0	0	0	0	0	0	0	0	0	0	0	1	0	0	0	0	0	0	0	0	0	0	0	0	0	0	0
RJF_MAG_00115	MGB035	Isovaleric acid synthesis II (KADC pathway)	0	0	0	0	0	0	0	0	0	0	0	0	0	0	0	0	0	0	0	0	0	0	0	0	0	0	0	0	0	1	0	0	0	0	0	0	0	0	0	0	0	0	0	0	0
RJF_MAG_00115	MGB036	S-Adenosylmethionine (SAM) synthesis	0	0	0	0	0	0	0	0	0	0	1	1	0	0	0	0	0	1	0	0	0	0	0	0	1	0	0	0	0	1	0	0	0	0	0	0	0	0	0	0	1	1	1	1	0
RJF_MAG_00115	MGB038	Inositol degradation	0	0	0	0	0	0	0	0	0	0	0	0	0	0	0	0	0	1	1	0	0	0	0	0	0	0	0	0	0	1	0	0	0	0	0	0	0	0	0	0	0	0	0	0	0
RJF_MAG_00115	MGB039	g-Hydroxybutyric acid (GHB) degradation	0	0	0	0	0	0	0	0	0	0	0	0	0	0	0	0	0	0	0	0	0	0	0	0	0	0	0	0	0	1	0	0	0	0	0	0	0	0	0	0	0	0	0	0	0
RJF_MAG_00115	MGB043	Acetate synthesis I	0	0	0	0	0	0	0	0	0	0	0	0	0	0	0	0	0	0	0	0	0	0	0	0	0	0	0	0	0	1	0	0	0	0	0	0	0	0	0	0	0	0	0	0	0
RJF_MAG_00115	MGB052	Butyrate synthesis I	0	0	0	0	0	0	0	0	0	0	0	0	0	0	0	0	0	0	0	0	0	0	0	0	0	0	0	0	0	1	0	0	0	0	0	0	0	0	0	0	0	0	0	1	0
RJF_MAG_00115	MGB054	Propionate synthesis II	0	0	0	0	0	0	0	0	0	0	0	0	0	0	0	0	0	0	0	0	0	0	0	0	0	0	0	0	0	1	0	0	0	0	0	0	0	0	0	0	0	0	0	1	0
RJF_MAG_00116	MGB006	Glutamate synthesis I	0	0	0	0	0	1	0	0	0	1	0	0	1	0	1	1	0	0	0	0	0	0	1	0	1	0	0	0	0	1	0	0	0	0	0	0	1	1	0	1	0	0	0	0	0
RJF_MAG_00116	MGB007	Glutamate synthesis II	0	0	0	0	0	1	0	0	0	1	0	0	0	0	1	1	0	0	0	0	0	0	1	0	1	0	0	0	0	1	0	0	0	0	0	0	0	0	0	1	0	0	0	0	0
RJF_MAG_00116	MGB031	17-beta-Estradiol degradation	0	0	0	0	0	0	0	0	0	0	0	0	0	0	1	1	0	0	0	0	0	0	1	0	1	0	0	0	0	0	0	0	0	0	0	0	0	0	0	0	0	0	0	0	0
RJF_MAG_00116	MGB036	S-Adenosylmethionine (SAM) synthesis	0	0	1	0	0	1	0	0	0	1	0	0	0	0	1	1	0	0	0	0	0	0	1	0	0	0	1	0	0	1	0	0	1	0	0	0	1	0	0	1	0	0	0	0	0
RJF_MAG_00116	MGB049	Tryptophan degradation	0	0	0	0	0	1	0	0	0	1	0	0	1	0	1	1	0	0	0	0	0	0	1	0	0	0	0	0	0	1	0	0	0	0	0	0	0	0	0	1	0	0	0	0	0
RJF_MAG_00117	MGB005	Tryptophan synthesis	1	0	1	0	0	0	0	1	0	1	0	0	1	1	1	1	0	0	0	0	0	0	1	0	1	0	0	0	0	1	0	0	1	1	0	0	1	0	1	0	0	0	0	0	0
RJF_MAG_00117	MGB006	Glutamate synthesis I	1	0	1	0	0	0	0	0	0	1	0	0	0	0	1	1	0	0	1	0	1	1	1	0	0	0	1	0	0	1	1	0	1	0	0	0	1	0	1	1	1	0	0	0	0
RJF_MAG_00117	MGB007	Glutamate synthesis II	1	0	1	0	0	1	0	1	1	1	1	0	1	1	1	1	0	0	0	0	0	1	1	0	1	0	0	0	0	1	1	0	1	1	0	1	1	0	1	0	1	1	0	0	0
RJF_MAG_00117	MGB015	p-Cresol synthesis	1	0	1	0	0	1	0	1	1	1	1	0	1	1	1	1	0	0	1	0	1	0	1	0	1	0	0	1	0	1	1	0	1	1	0	0	1	0	1	1	1	0	0	0	0
RJF_MAG_00117	MGB029	ClpB (ATP-dependent chaperone protein)	1	0	1	0	0	0	0	0	0	1	0	0	0	0	1	1	0	0	0	0	0	0	1	0	1	0	0	0	0	1	0	0	1	1	0	0	1	0	0	0	0	0	0	0	0
RJF_MAG_00117	MGB035	Isovaleric acid synthesis II (KADC pathway)	1	0	1	0	0	0	0	0	1	1	0	0	0	1	1	1	0	0	0	0	0	0	1	0	0	0	0	0	0	1	0	0	1	1	0	1	1	0	1	0	0	0	0	0	0
RJF_MAG_00117	MGB036	S-Adenosylmethionine (SAM) synthesis	0	0	1	0	0	0	0	1	1	1	1	0	0	0	1	1	0	0	1	0	0	0	1	0	1	0	0	0	0	1	0	0	1	0	0	1	1	0	0	0	0	0	0	0	0
RJF_MAG_00117	MGB045	Acetate synthesis III	1	0	1	0	0	0	0	0	0	1	0	0	0	1	1	1	0	0	0	0	0	0	1	0	1	0	0	0	0	1	0	0	1	0	0	0	1	0	1	0	0	0	0	0	0
RJF_MAG_00117	MGB055	Propionate synthesis III	1	0	1	0	0	0	0	0	0	1	0	0	0	1	1	1	0	0	0	0	1	0	1	0	1	0	0	0	0	1	1	0	1	1	0	0	1	0	1	0	1	0	0	0	0
RJF_MAG_00118	MGB006	Glutamate synthesis I	1	0	1	0	0	1	0	0	0	1	0	0	1	0	1	1	0	0	0	0	0	0	1	0	1	0	1	0	0	1	0	0	1	0	0	1	1	0	1	1	1	0	0	0	0
RJF_MAG_00118	MGB007	Glutamate synthesis II	1	0	1	0	0	1	0	0	0	1	0	0	0	0	1	1	0	0	1	0	0	0	1	0	0	0	0	0	0	1	0	0	1	0	0	0	1	0	0	1	0	0	0	0	0
RJF_MAG_00118	MGB015	p-Cresol synthesis	1	0	1	0	0	1	0	0	0	1	0	0	0	0	1	1	0	0	0	0	0	0	1	0	1	0	0	0	0	1	0	0	1	0	0	0	1	0	0	1	0	0	0	0	0
RJF_MAG_00118	MGB029	ClpB (ATP-dependent chaperone protein)	1	0	1	0	0	1	0	0	0	1	0	0	0	0	1	1	0	0	1	0	0	0	1	0	1	0	0	0	0	1	0	0	1	0	0	1	1	0	0	1	0	0	0	0	0
RJF_MAG_00118	MGB032	Quinolinic acid synthesis	1	0	1	0	0	1	0	0	0	1	0	0	0	1	1	1	0	0	0	0	0	0	1	0	1	0	0	0	0	1	0	0	1	0	0	1	1	0	0	1	0	0	0	0	0
RJF_MAG_00118	MGB033	Quinolinic acid degradation	1	0	1	0	0	1	0	0	0	1	0	0	0	0	1	1	0	0	0	0	0	0	1	0	1	0	1	0	0	1	0	0	1	0	0	0	1	0	0	1	0	0	0	0	0
RJF_MAG_00118	MGB036	S-Adenosylmethionine (SAM) synthesis	0	0	1	0	0	1	0	0	0	1	1	0	0	0	1	1	0	0	0	0	1	0	1	0	1	0	0	0	0	1	0	0	1	1	0	1	1	0	1	1	1	0	0	0	0
RJF_MAG_00118	MGB037	Inositol synthesis	0	0	1	0	0	1	0	0	0	1	0	0	1	0	1	1	0	0	0	0	0	0	1	0	1	0	0	0	0	1	0	0	1	0	0	0	1	0	0	0	0	0	0	0	0
RJF_MAG_00118	MGB040	Menaquinone synthesis (vitamin K2) I	1	0	1	0	0	1	0	0	0	1	0	0	0	0	1	1	0	0	0	0	0	0	1	0	1	0	0	0	0	1	0	0	1	0	0	0	1	0	0	1	0	0	0	0	0
RJF_MAG_00118	MGB043	Acetate synthesis I	1	0	1	0	0	1	0	0	0	1	0	0	1	0	1	1	0	0	0	0	0	0	1	0	1	0	0	0	0	1	0	1	1	0	0	0	1	0	0	1	0	0	0	0	0
RJF_MAG_00118	MGB047	Acetate degradation	1	0	1	0	0	1	0	0	0	1	0	0	0	0	1	1	0	0	0	0	1	0	1	0	1	0	0	0	0	1	0	0	1	0	0	0	1	0	0	1	1	0	0	0	0
RJF_MAG_00118	MGB055	Propionate synthesis III	1	0	1	0	0	1	0	0	0	1	0	0	1	0	1	1	0	0	0	0	0	0	1	0	0	0	0	0	0	1	0	0	1	0	0	0	1	0	0	1	0	0	0	0	0
RJF_MAG_00119	MGB007	Glutamate synthesis II	0	0	0	0	0	0	0	0	0	0	0	0	0	0	1	1	0	0	0	0	0	0	1	0	1	0	0	0	0	1	0	0	1	0	0	0	0	0	0	0	0	0	0	0	0
RJF_MAG_00119	MGB029	ClpB (ATP-dependent chaperone protein)	0	0	0	0	0	0	0	0	0	0	0	0	0	0	1	1	0	0	0	0	1	0	1	0	1	0	0	0	0	1	0	0	1	0	0	0	0	0	0	0	0	0	0	0	0
RJF_MAG_00119	MGB031	17-beta-Estradiol degradation	0	0	0	0	0	0	0	0	0	0	0	0	0	0	1	1	0	0	1	0	0	0	1	0	1	0	0	0	0	1	0	1	1	0	0	0	0	0	0	1	0	0	0	0	0
RJF_MAG_00119	MGB036	S-Adenosylmethionine (SAM) synthesis	0	0	0	0	0	1	0	0	1	0	0	0	0	0	1	1	0	0	0	0	0	0	1	0	1	0	0	0	0	1	0	0	1	0	0	0	0	0	0	0	0	0	0	0	0
RJF_MAG_00119	MGB043	Acetate synthesis I	0	0	0	0	0	0	0	0	0	0	0	0	0	0	1	1	0	0	0	0	0	0	1	0	1	0	0	0	0	1	0	0	1	0	0	0	0	0	0	0	0	0	0	0	0
RJF_MAG_00120	MGB029	ClpB (ATP-dependent chaperone protein)	0	0	1	0	0	1	0	0	0	1	0	1	0	0	1	1	0	0	0	0	0	0	1	0	0	0	0	0	0	1	0	0	1	0	0	1	1	1	0	1	0	0	0	0	0
RJF_MAG_00120	MGB033	Quinolinic acid degradation	0	0	1	0	0	0	0	0	0	0	0	0	0	0	1	1	0	0	0	0	0	0	1	0	0	0	0	0	0	0	0	0	0	0	0	0	0	0	0	1	0	0	0	0	0
RJF_MAG_00120	MGB035	Isovaleric acid synthesis II (KADC pathway)	0	0	1	0	0	1	0	0	0	0	0	0	0	0	1	1	0	0	0	0	0	0	1	0	1	0	0	0	0	1	0	0	0	0	0	0	0	0	0	1	0	0	0	0	0
RJF_MAG_00120	MGB043	Acetate synthesis I	0	0	1	0	0	1	0	0	0	1	0	0	0	0	1	1	0	0	0	0	0	0	1	0	1	0	0	0	0	1	0	0	0	0	0	0	1	0	0	1	0	0	0	0	0
RJF_MAG_00121	MGB007	Glutamate synthesis II	0	0	1	0	0	1	0	0	0	1	0	0	0	0	1	1	0	0	0	0	0	0	1	0	0	0	0	0	0	1	0	0	0	0	0	0	0	0	0	1	0	0	0	0	0
RJF_MAG_00121	MGB015	p-Cresol synthesis	0	0	1	0	0	1	0	0	0	1	0	0	0	0	1	1	0	0	0	0	0	0	1	0	0	0	0	0	0	1	0	0	0	0	0	0	0	0	0	1	0	0	0	0	0
RJF_MAG_00121	MGB029	ClpB (ATP-dependent chaperone protein)	0	0	0	0	0	1	0	0	0	1	0	0	0	0	1	1	0	0	0	0	0	0	1	0	0	0	0	0	0	1	0	0	0	0	0	0	0	0	0	0	0	0	0	0	0
RJF_MAG_00121	MGB032	Quinolinic acid synthesis	0	0	0	0	0	1	0	0	0	1	0	0	0	0	1	1	0	0	0	0	0	0	1	0	0	0	0	0	0	1	0	0	0	0	0	0	0	0	0	0	0	0	0	0	0
RJF_MAG_00121	MGB033	Quinolinic acid degradation	0	0	0	0	0	1	0	0	0	1	0	0	0	0	1	1	0	0	0	0	0	0	1	0	0	0	0	0	0	1	0	0	0	0	0	0	0	0	0	0	0	0	0	0	0
RJF_MAG_00121	MGB036	S-Adenosylmethionine (SAM) synthesis	0	0	1	0	0	1	0	0	0	1	0	0	0	0	1	1	0	0	0	0	0	0	1	0	0	0	0	0	0	1	0	0	0	0	0	0	0	0	0	1	0	0	0	0	0
RJF_MAG_00121	MGB043	Acetate synthesis I	0	0	0	0	0	1	0	0	0	0	0	0	0	0	1	0	0	0	0	0	0	0	1	0	0	0	0	0	0	1	0	0	0	0	0	0	0	0	0	0	0	0	0	0	0
RJF_MAG_00121	MGB049	Tryptophan degradation	0	0	0	0	0	1	0	0	0	1	1	0	0	0	1	1	0	0	0	0	0	0	1	0	1	0	0	0	0	1	0	0	1	0	0	0	0	0	0	0	0	0	0	0	0
RJF_MAG_00121	MGB052	Butyrate synthesis I	0	0	0	0	0	1	0	0	0	1	0	0	0	0	1	1	0	0	0	0	0	0	1	0	0	0	0	0	0	0	0	0	0	0	0	0	0	0	0	0	0	0	0	0	0
RJF_MAG_00121	MGB055	Propionate synthesis III	0	0	0	0	0	1	0	0	0	1	0	0	0	0	1	1	0	0	0	0	0	0	1	0	1	0	0	0	0	1	0	0	0	0	0	0	0	0	0	0	0	0	0	0	0
RJF_MAG_00122	MGB007	Glutamate synthesis II	0	0	1	0	0	0	0	0	0	1	0	0	0	1	0	0	0	0	0	0	0	0	0	0	0	0	0	0	0	0	0	0	0	0	0	0	1	0	0	0	0	0	0	0	0
RJF_MAG_00122	MGB029	ClpB (ATP-dependent chaperone protein)	0	0	1	0	0	1	0	0	0	1	0	0	0	1	1	0	0	0	0	0	0	0	0	0	0	0	0	0	0	0	0	0	0	0	0	0	1	0	0	0	0	0	0	0	0
RJF_MAG_00122	MGB031	17-beta-Estradiol degradation	0	0	1	0	0	0	0	0	0	1	0	0	0	1	0	0	0	0	0	0	0	0	0	0	0	0	0	0	0	0	0	0	0	0	0	0	1	0	0	0	0	0	0	0	0
RJF_MAG_00122	MGB036	S-Adenosylmethionine (SAM) synthesis	0	0	1	0	0	0	0	0	0	1	0	0	0	1	0	0	0	0	0	0	0	0	0	0	0	0	0	0	0	0	0	0	0	1	0	1	1	0	0	0	0	0	0	0	0
RJF_MAG_00122	MGB043	Acetate synthesis I	0	0	1	0	0	0	0	0	0	1	0	0	0	1	0	0	0	0	0	0	0	0	0	0	0	0	0	0	0	0	0	0	0	0	0	0	1	0	0	0	0	0	0	0	0
RJF_MAG_00122	MGB044	Acetate synthesis II	0	0	1	0	0	0	0	0	0	1	0	0	0	1	0	0	0	0	0	0	0	0	0	0	0	0	0	0	0	0	0	0	0	0	0	0	1	0	0	0	0	0	0	0	0
RJF_MAG_00123	MGB006	Glutamate synthesis I	0	0	0	0	0	1	0	0	0	0	0	0	0	0	0	1	0	0	0	0	0	0	1	0	0	0	0	0	0	1	0	0	0	0	0	0	1	0	0	0	0	0	0	0	0
RJF_MAG_00123	MGB007	Glutamate synthesis II	0	0	0	0	0	1	0	0	0	0	0	0	0	0	1	1	0	0	0	0	0	0	1	0	0	0	0	0	0	1	0	0	0	0	0	0	1	0	0	0	0	0	0	0	0
RJF_MAG_00123	MGB015	p-Cresol synthesis	0	0	0	0	0	1	0	0	0	0	0	0	0	0	1	1	0	0	0	0	0	0	1	0	1	0	0	0	0	1	0	0	0	0	0	0	0	0	0	0	0	0	0	0	0
RJF_MAG_00123	MGB029	ClpB (ATP-dependent chaperone protein)	0	0	1	0	0	1	0	0	0	0	0	0	0	0	0	1	0	0	0	0	0	0	1	0	0	0	0	0	0	1	0	0	0	0	0	0	1	0	0	0	0	0	0	0	0
RJF_MAG_00123	MGB031	17-beta-Estradiol degradation	0	0	0	0	0	1	0	0	0	0	0	0	0	0	0	1	0	0	0	0	0	0	1	0	0	0	0	0	0	1	0	0	0	0	0	0	0	0	0	0	0	0	0	0	0
RJF_MAG_00123	MGB032	Quinolinic acid synthesis	0	0	0	0	0	1	0	0	0	1	0	0	0	0	1	1	0	0	0	0	0	0	1	0	1	0	0	0	0	1	0	0	0	0	0	0	1	0	0	0	0	0	0	0	0
RJF_MAG_00123	MGB033	Quinolinic acid degradation	0	0	0	0	0	1	0	0	0	0	0	0	0	0	0	1	0	0	0	0	0	0	1	0	0	0	0	0	0	1	0	0	0	0	0	0	0	0	0	0	0	0	0	0	0
RJF_MAG_00123	MGB035	Isovaleric acid synthesis II (KADC pathway)	0	0	0	0	0	1	0	0	0	0	0	0	0	0	0	1	0	0	0	0	0	0	1	0	0	0	0	0	0	1	0	0	0	0	0	0	0	0	0	0	0	0	0	0	0
RJF_MAG_00123	MGB036	S-Adenosylmethionine (SAM) synthesis	0	0	1	0	0	1	0	0	0	0	0	0	0	0	1	1	0	0	0	0	0	0	1	0	0	0	0	0	0	1	0	0	0	0	0	0	1	0	0	1	0	0	0	0	0
RJF_MAG_00123	MGB043	Acetate synthesis I	0	0	0	0	0	1	0	0	0	0	0	0	0	0	0	1	0	0	0	0	0	0	1	0	0	0	0	0	0	1	0	0	0	0	0	0	0	0	0	0	0	0	0	0	0
RJF_MAG_00123	MGB049	Tryptophan degradation	0	0	0	0	0	1	0	0	0	1	0	0	0	0	0	1	0	0	0	0	0	0	1	0	0	0	0	0	0	1	0	0	0	0	0	0	1	0	0	0	0	0	0	0	0
RJF_MAG_00123	MGB052	Butyrate synthesis I	0	0	0	0	0	1	0	0	0	0	0	0	0	0	0	1	0	0	0	0	0	0	1	0	0	0	0	0	0	1	0	0	0	0	0	0	0	0	0	0	0	0	0	0	0
RJF_MAG_00124	MGB005	Tryptophan synthesis	0	0	1	0	0	0	0	0	1	0	1	0	0	0	0	0	0	1	0	0	1	0	0	0	1	0	0	0	0	1	0	0	0	0	0	1	0	1	0	0	0	1	0	0	0
RJF_MAG_00124	MGB006	Glutamate synthesis I	0	0	0	0	0	0	0	0	0	0	1	0	0	0	1	0	0	1	0	0	1	0	0	0	1	0	0	0	0	1	0	0	0	0	0	1	0	0	0	1	0	0	0	0	0
RJF_MAG_00124	MGB026	Nitric oxide synthesis II (nitrite reductase)	0	0	0	0	0	0	0	0	0	0	1	1	0	0	0	0	0	1	0	0	1	0	1	0	1	0	0	0	0	1	0	0	1	0	0	1	0	1	0	1	0	1	0	0	0
RJF_MAG_00124	MGB027	Nitric oxide degradation I (NO dioxygenase)	0	0	0	0	0	0	0	0	0	0	0	0	0	0	0	0	0	1	0	0	1	0	0	0	1	0	0	1	0	1	0	0	0	0	0	0	0	0	0	1	0	1	0	0	0
RJF_MAG_00124	MGB029	ClpB (ATP-dependent chaperone protein)	0	0	1	0	0	0	0	0	1	0	1	0	0	0	0	0	0	1	0	0	1	0	0	0	1	0	0	0	0	1	0	0	0	0	0	1	0	0	0	1	0	1	0	0	0
RJF_MAG_00124	MGB031	17-beta-Estradiol degradation	0	0	1	0	0	0	0	0	0	0	1	1	0	0	0	0	0	1	0	0	0	0	0	0	1	0	0	0	0	0	0	0	0	0	0	1	0	0	1	1	0	0	0	0	0
RJF_MAG_00124	MGB032	Quinolinic acid synthesis	0	0	0	0	0	0	0	0	0	0	0	0	0	0	0	0	0	1	0	0	1	0	0	1	0	0	0	0	0	0	0	0	0	0	0	0	0	0	0	1	0	1	0	0	0
RJF_MAG_00124	MGB033	Quinolinic acid degradation	0	0	0	0	0	0	0	0	0	0	1	0	0	0	0	0	0	0	1	0	0	0	0	0	1	0	0	0	0	1	0	0	0	0	0	0	0	1	0	1	0	0	0	0	0
RJF_MAG_00124	MGB035	Isovaleric acid synthesis II (KADC pathway)	0	0	0	0	0	0	0	0	0	0	1	0	0	0	0	0	0	1	0	0	0	0	0	0	1	0	0	0	0	0	0	0	0	0	0	0	0	0	0	0	0	0	0	0	0
RJF_MAG_00124	MGB036	S-Adenosylmethionine (SAM) synthesis	0	0	0	0	0	0	0	0	0	0	0	0	0	0	0	0	0	1	0	0	1	0	0	0	1	0	0	0	0	0	0	0	0	0	0	0	0	0	0	0	0	1	0	0	0
RJF_MAG_00124	MGB037	Inositol synthesis	0	0	0	0	0	0	0	0	0	0	0	0	0	0	0	0	0	1	0	0	0	0	0	1	1	0	0	0	0	0	0	0	0	0	0	1	0	1	0	1	0	1	0	0	0
RJF_MAG_00124	MGB040	Menaquinone synthesis (vitamin K2) I	0	0	0	0	0	0	0	0	0	0	0	0	0	0	0	0	0	0	0	0	0	0	0	0	1	0	0	0	0	0	0	0	0	0	0	0	0	0	0	0	0	0	0	0	0
RJF_MAG_00124	MGB043	Acetate synthesis I	0	0	1	0	0	0	0	0	0	0	0	0	0	0	0	0	0	1	0	0	1	0	0	0	1	0	0	0	0	1	0	0	0	0	0	0	0	0	0	1	0	0	0	0	0
RJF_MAG_00124	MGB047	Acetate degradation	0	0	1	0	0	1	0	0	1	0	0	0	0	0	1	0	0	1	0	0	1	0	1	0	1	0	0	0	0	1	0	0	0	0	0	1	0	0	0	1	0	1	0	0	0
RJF_MAG_00125	MGB015	p-Cresol synthesis	0	0	0	0	0	1	0	0	0	0	0	0	0	0	1	1	0	0	0	0	0	0	0	0	0	0	0	0	0	1	0	0	0	0	0	0	0	0	0	0	0	0	0	0	0
RJF_MAG_00125	MGB029	ClpB (ATP-dependent chaperone protein)	0	0	0	0	0	1	0	0	0	0	0	0	0	0	0	1	0	0	0	0	0	0	1	0	0	0	0	0	0	1	0	0	0	0	0	0	0	0	0	0	0	0	0	0	0
RJF_MAG_00125	MGB031	17-beta-Estradiol degradation	0	0	0	0	0	1	0	0	0	0	0	0	0	0	1	1	0	0	0	0	0	0	0	0	0	0	0	0	0	1	0	0	0	0	0	0	0	0	0	0	0	0	0	0	0
RJF_MAG_00125	MGB036	S-Adenosylmethionine (SAM) synthesis	0	0	0	0	0	1	0	0	0	0	0	0	0	0	1	1	0	0	0	0	0	0	0	0	0	0	0	0	0	1	0	0	0	0	0	0	0	0	0	0	0	0	0	0	0
RJF_MAG_00125	MGB043	Acetate synthesis I	0	0	0	0	0	1	0	0	0	0	0	0	0	0	1	1	0	0	0	0	0	0	1	0	0	0	0	0	0	1	0	0	0	0	0	0	0	0	0	0	0	0	0	0	0
RJF_MAG_00125	MGB052	Butyrate synthesis I	0	0	0	0	0	1	0	0	0	0	0	0	0	0	1	1	0	0	0	0	0	0	0	0	0	0	0	0	0	1	0	0	0	0	0	0	0	0	0	0	0	0	0	0	0
RJF_MAG_00126	MGB031	17-beta-Estradiol degradation	0	0	1	0	1	0	0	0	1	0	1	1	1	1	1	1	1	0	1	0	1	1	1	0	1	1	1	1	1	1	1	0	1	0	0	1	1	1	1	1	1	1	1	1	1
RJF_MAG_00126	MGB043	Acetate synthesis I	0	0	1	0	1	0	0	0	0	0	1	1	0	1	1	1	1	1	1	0	1	1	1	0	1	1	1	1	1	1	1	0	1	0	0	1	0	1	1	1	1	1	1	1	1
RJF_MAG_00127	MGB005	Tryptophan synthesis	0	0	1	0	0	1	0	0	0	1	0	0	0	0	1	1	0	0	0	0	0	0	1	0	0	0	0	0	0	1	0	0	0	0	0	0	1	0	0	0	0	0	0	0	0
RJF_MAG_00127	MGB007	Glutamate synthesis II	1	0	1	0	0	1	0	0	0	1	0	0	0	0	1	1	0	0	0	0	0	0	1	0	1	0	0	0	0	1	0	0	1	0	0	0	1	0	0	1	0	0	0	0	0
RJF_MAG_00127	MGB015	p-Cresol synthesis	0	0	1	0	0	1	0	0	0	1	0	0	0	0	0	1	0	0	0	0	0	0	1	0	0	0	0	0	0	1	0	0	0	0	0	0	1	0	0	0	0	0	0	0	0
RJF_MAG_00127	MGB029	ClpB (ATP-dependent chaperone protein)	0	0	1	0	0	1	0	0	0	1	0	0	0	0	1	1	0	0	0	0	0	0	1	0	0	0	0	0	0	1	0	0	0	0	0	0	1	0	0	0	0	0	0	0	0
RJF_MAG_00127	MGB032	Quinolinic acid synthesis	0	0	1	0	0	1	0	0	0	1	0	0	0	0	1	1	0	0	0	0	0	0	1	0	1	0	0	0	0	1	0	0	0	0	0	0	1	0	0	1	0	0	0	0	0
RJF_MAG_00127	MGB033	Quinolinic acid degradation	0	0	0	0	0	1	0	0	0	1	0	0	0	0	1	1	0	0	0	0	0	0	1	0	0	0	0	0	0	0	0	0	0	0	0	0	1	0	0	0	0	0	0	0	0
RJF_MAG_00127	MGB036	S-Adenosylmethionine (SAM) synthesis	0	0	0	0	0	1	0	0	0	1	0	0	0	0	0	1	0	0	0	0	0	0	1	0	0	0	0	0	0	0	0	0	0	0	0	0	1	0	0	1	0	0	0	0	0
RJF_MAG_00127	MGB043	Acetate synthesis I	0	0	0	0	0	1	0	0	0	1	0	0	0	0	1	1	0	0	0	0	0	0	1	0	0	0	0	0	0	1	0	0	0	0	0	0	1	0	0	1	0	0	0	0	0
RJF_MAG_00128	MGB006	Glutamate synthesis I	0	0	0	0	1	0	0	0	1	0	0	0	0	0	0	0	0	0	0	0	0	0	1	1	0	1	0	0	0	0	0	0	0	0	0	0	0	0	0	0	1	1	0	0	0
RJF_MAG_00128	MGB007	Glutamate synthesis II	0	0	0	0	1	0	0	0	1	0	0	0	0	0	0	0	0	1	0	0	0	0	1	1	0	1	0	1	0	0	0	0	0	0	0	0	0	0	0	0	1	1	0	1	0
RJF_MAG_00128	MGB015	p-Cresol synthesis	0	0	0	0	1	0	0	0	1	0	0	0	0	0	0	0	0	1	0	0	0	0	1	1	0	1	0	0	0	1	0	0	0	0	0	0	0	0	0	0	1	1	0	0	0
RJF_MAG_00128	MGB029	ClpB (ATP-dependent chaperone protein)	0	0	0	0	1	0	0	0	1	0	0	1	0	0	1	1	0	1	0	0	0	0	1	1	1	1	0	1	0	0	0	0	0	0	0	0	0	1	0	0	1	1	0	1	0
RJF_MAG_00128	MGB033	Quinolinic acid degradation	0	0	0	0	1	0	0	0	1	0	0	0	0	0	0	0	0	1	0	0	0	0	1	1	0	1	0	1	0	0	0	0	0	0	0	0	0	0	0	0	1	1	0	1	0
RJF_MAG_00128	MGB035	Isovaleric acid synthesis II (KADC pathway)	0	0	0	0	1	0	0	0	1	0	0	0	0	0	0	0	0	1	0	0	0	0	1	1	0	1	0	0	0	0	0	0	0	0	0	0	0	0	0	0	1	1	0	1	0
RJF_MAG_00128	MGB036	S-Adenosylmethionine (SAM) synthesis	0	0	0	0	1	0	0	0	1	0	0	0	0	0	0	0	0	1	0	0	0	0	1	1	0	1	0	1	0	0	0	0	0	0	0	0	0	0	0	0	1	1	0	1	0
RJF_MAG_00128	MGB043	Acetate synthesis I	0	0	0	0	1	0	0	0	1	0	0	0	0	0	0	0	0	1	0	0	0	0	1	1	0	1	0	1	0	0	0	0	0	0	0	0	0	0	0	0	1	1	0	1	0
RJF_MAG_00129	MGB006	Glutamate synthesis I	1	1	1	1	1	1	1	1	1	1	1	1	1	1	1	1	1	1	1	1	1	1	1	1	1	1	0	1	1	1	1	1	1	1	1	1	0	1	1	1	1	1	0	1	1
RJF_MAG_00129	MGB033	Quinolinic acid degradation	1	1	1	1	1	1	1	0	1	0	1	1	1	1	1	1	1	1	1	1	1	1	1	1	1	1	0	1	1	1	1	1	1	1	1	0	0	1	1	1	1	1	0	1	1
RJF_MAG_00129	MGB043	Acetate synthesis I	1	1	1	1	1	1	1	1	1	0	1	1	1	1	1	1	1	1	1	1	1	1	1	1	1	1	0	1	1	1	1	1	1	1	1	0	0	1	1	1	1	1	1	1	1
RJF_MAG_00130	MGB005	Tryptophan synthesis	0	0	1	0	0	0	0	0	1	0	1	1	1	0	0	0	0	0	1	1	1	0	0	1	1	0	0	0	0	1	1	0	1	0	1	0	0	1	0	1	0	0	0	1	1
RJF_MAG_00130	MGB007	Glutamate synthesis II	0	0	1	1	0	0	0	0	1	0	1	1	1	1	1	0	1	0	1	1	1	1	0	1	1	0	0	0	1	1	1	1	1	0	1	1	0	1	1	1	1	1	0	1	1
RJF_MAG_00130	MGB010	Histamine degradation	0	0	1	1	0	0	0	0	1	0	1	1	1	1	0	0	1	1	1	1	1	1	0	1	1	1	0	0	0	1	1	0	1	0	1	1	0	1	0	1	1	0	0	1	1
RJF_MAG_00130	MGB016	p-Cresol degradation	0	0	1	1	0	0	1	1	1	0	1	1	1	1	1	0	1	1	1	1	1	1	0	1	1	0	0	0	1	1	1	0	1	0	1	0	0	1	1	1	1	0	0	1	1
RJF_MAG_00130	MGB019	GABA degradation	0	0	1	1	0	0	1	0	1	0	1	1	1	1	1	0	1	1	0	1	1	1	0	1	1	0	0	0	0	1	1	0	1	0	1	1	0	1	0	1	1	1	0	1	1
RJF_MAG_00130	MGB023	Dopamine degradation	0	0	1	1	0	0	0	0	1	0	1	1	1	1	0	0	1	1	1	1	1	1	0	1	1	1	0	0	0	1	1	0	1	0	1	1	0	1	0	1	1	0	0	1	1
RJF_MAG_00130	MGB029	ClpB (ATP-dependent chaperone protein)	0	0	1	1	0	0	0	0	1	0	1	1	1	1	1	0	1	0	1	1	1	1	0	1	1	0	0	0	0	1	1	0	1	0	1	1	0	1	0	1	1	1	0	1	1
RJF_MAG_00130	MGB031	17-beta-Estradiol degradation	0	0	1	1	1	0	1	0	1	0	1	1	1	1	1	0	1	1	1	1	1	1	0	1	1	1	0	0	0	1	1	0	1	0	1	0	0	1	0	1	1	0	0	1	1
RJF_MAG_00130	MGB032	Quinolinic acid synthesis	0	0	1	1	0	0	0	0	1	0	1	1	0	0	0	0	0	1	1	1	1	1	0	1	1	0	0	0	0	1	1	0	1	0	1	1	0	1	0	1	1	1	0	1	1
RJF_MAG_00130	MGB033	Quinolinic acid degradation	0	0	1	0	0	0	0	0	1	0	1	1	0	0	0	0	0	1	0	1	1	0	0	1	1	0	0	0	0	1	1	0	1	0	1	0	0	1	0	1	1	0	0	1	1
RJF_MAG_00130	MGB036	S-Adenosylmethionine (SAM) synthesis	0	0	1	0	0	0	0	0	1	0	1	1	1	1	0	0	0	0	0	1	1	1	0	1	1	0	0	0	0	1	1	0	1	0	1	1	0	1	0	1	1	0	0	1	1
RJF_MAG_00130	MGB037	Inositol synthesis	0	0	1	0	0	0	0	1	1	0	1	1	1	1	0	0	1	1	1	0	1	0	0	1	1	0	0	0	0	1	1	0	1	1	0	1	0	1	0	1	1	1	0	1	1
RJF_MAG_00130	MGB040	Menaquinone synthesis (vitamin K2) I	0	0	1	0	0	0	0	0	1	0	1	1	0	0	0	0	0	0	0	0	1	0	0	1	1	0	0	0	0	1	1	0	1	0	0	0	0	1	0	1	0	0	0	1	1
RJF_MAG_00130	MGB047	Acetate degradation	0	1	1	1	0	0	1	0	1	0	1	1	1	1	0	0	0	1	1	1	1	1	0	1	1	0	0	0	1	1	1	0	1	0	1	1	0	1	0	1	1	0	0	1	1
RJF_MAG_00130	MGB055	Propionate synthesis III	0	0	1	0	0	0	0	0	1	0	1	1	0	1	0	0	0	1	0	0	0	0	0	1	1	0	0	0	0	1	1	0	1	0	0	1	0	1	0	1	0	1	0	1	1
RJF_MAG_00131	MGB006	Glutamate synthesis I	0	0	1	0	0	1	0	0	0	1	0	0	0	0	1	1	0	0	0	0	0	0	0	0	0	0	0	0	0	0	0	0	0	0	0	0	0	0	0	0	0	0	0	0	0
RJF_MAG_00131	MGB015	p-Cresol synthesis	0	0	1	0	0	1	0	0	0	0	0	0	0	0	1	1	0	0	0	0	0	0	0	0	0	0	0	0	0	0	0	0	0	0	0	0	0	0	0	0	0	0	0	0	0
RJF_MAG_00131	MGB029	ClpB (ATP-dependent chaperone protein)	0	0	0	0	0	1	0	0	0	1	0	0	0	0	0	1	0	0	0	0	0	0	0	0	0	0	0	0	0	0	0	0	0	0	0	0	0	0	0	0	0	0	0	0	0
RJF_MAG_00131	MGB032	Quinolinic acid synthesis	0	0	0	0	0	1	0	0	0	1	0	0	0	0	0	0	0	0	0	0	0	0	1	0	0	0	0	0	0	0	0	0	0	0	0	0	0	0	0	0	0	0	0	0	0
RJF_MAG_00131	MGB033	Quinolinic acid degradation	0	0	0	0	0	1	0	0	0	0	0	0	0	0	0	1	0	0	0	0	0	0	1	0	0	0	0	0	0	0	0	0	0	0	0	0	0	0	0	0	0	0	0	0	0
RJF_MAG_00131	MGB036	S-Adenosylmethionine (SAM) synthesis	0	0	1	0	0	1	0	0	0	1	0	0	0	0	1	0	0	0	0	0	0	0	1	0	0	0	0	0	0	0	0	0	0	0	0	0	0	0	0	1	0	0	0	0	0
RJF_MAG_00131	MGB037	Inositol synthesis	0	0	0	0	0	1	0	0	0	0	0	0	0	0	0	0	0	0	0	0	0	0	0	0	0	0	0	0	0	0	0	0	0	0	0	0	0	0	0	0	0	0	0	0	0
RJF_MAG_00131	MGB043	Acetate synthesis I	0	0	1	0	0	1	0	0	0	1	0	0	0	0	0	0	0	0	0	0	0	0	1	0	0	0	0	0	0	0	0	0	0	0	0	0	0	0	0	0	0	0	0	0	0
RJF_MAG_00131	MGB047	Acetate degradation	0	0	1	0	0	1	0	0	0	1	0	0	0	0	1	1	0	0	0	0	0	0	1	0	0	0	0	0	0	0	0	0	0	0	0	0	0	0	0	0	0	0	0	0	0
RJF_MAG_00132	MGB006	Glutamate synthesis I	1	0	1	0	0	1	0	0	0	1	1	0	0	0	1	1	0	0	0	0	0	0	1	0	1	0	0	0	0	1	0	0	1	0	0	1	1	0	0	1	1	1	0	0	0
RJF_MAG_00132	MGB007	Glutamate synthesis II	0	0	1	0	0	1	0	0	0	1	0	0	0	0	1	1	0	0	1	0	0	0	1	0	0	0	0	0	0	1	0	0	0	0	0	0	1	0	0	1	0	0	0	0	0
RJF_MAG_00132	MGB015	p-Cresol synthesis	1	0	0	0	0	1	0	0	0	1	0	0	0	0	1	1	0	0	1	0	0	0	1	0	1	0	0	0	0	1	0	0	1	1	0	0	0	0	0	1	0	0	0	0	0
RJF_MAG_00132	MGB031	17-beta-Estradiol degradation	1	0	0	0	0	1	0	0	0	1	0	0	0	0	1	1	0	0	0	0	0	0	1	0	0	0	0	0	0	1	0	0	0	0	0	0	0	0	0	0	0	0	0	0	0
RJF_MAG_00132	MGB032	Quinolinic acid synthesis	0	0	0	0	0	1	0	0	0	1	0	0	0	0	1	1	0	0	0	0	0	0	1	0	0	0	0	0	0	1	0	0	0	0	0	1	1	0	0	0	0	0	0	0	0
RJF_MAG_00132	MGB035	Isovaleric acid synthesis II (KADC pathway)	0	0	1	0	0	1	0	0	0	1	0	0	0	0	1	1	0	0	1	0	0	0	1	0	1	0	0	0	0	1	0	0	0	0	0	0	1	0	0	0	0	0	0	0	0
RJF_MAG_00132	MGB047	Acetate degradation	1	0	1	0	0	1	0	0	0	1	0	0	0	1	1	1	0	0	1	0	0	0	1	0	1	0	0	0	0	1	0	0	0	0	0	1	1	0	0	1	0	0	0	0	0
RJF_MAG_00133	MGB006	Glutamate synthesis I	0	0	1	0	0	1	0	1	1	1	1	0	0	1	1	1	1	1	1	0	1	0	1	1	1	0	0	0	0	1	0	0	1	1	0	1	1	1	0	1	0	1	0	0	0
RJF_MAG_00133	MGB007	Glutamate synthesis II	0	0	1	0	0	1	0	0	0	1	1	0	0	1	1	1	0	0	1	1	1	0	1	1	1	0	0	0	0	1	0	0	1	1	0	1	1	0	0	1	0	0	0	0	0
RJF_MAG_00133	MGB029	ClpB (ATP-dependent chaperone protein)	1	0	1	0	0	1	0	1	0	1	1	1	0	0	1	1	0	0	1	1	1	0	1	1	1	0	0	0	0	1	0	0	1	1	0	0	1	1	1	1	0	0	1	1	0
RJF_MAG_00133	MGB032	Quinolinic acid synthesis	0	0	1	0	0	0	0	0	0	1	1	0	0	0	1	1	0	0	1	0	1	0	1	1	1	0	0	0	0	1	0	0	1	1	0	1	1	1	0	1	0	0	0	1	0
RJF_MAG_00133	MGB043	Acetate synthesis I	1	0	1	0	0	1	0	0	0	1	1	0	0	0	1	1	1	1	1	0	1	0	1	1	1	0	0	1	0	1	1	0	1	1	0	1	1	1	0	1	1	1	0	1	0
RJF_MAG_00135	MGB006	Glutamate synthesis I	0	0	0	0	0	1	0	0	0	0	0	0	0	0	1	1	0	0	0	0	0	0	0	0	0	0	1	0	0	1	0	0	0	0	0	0	0	0	0	0	0	0	0	0	0
RJF_MAG_00135	MGB033	Quinolinic acid degradation	0	0	0	0	0	1	0	0	0	0	0	0	0	0	1	1	0	0	0	0	0	0	0	0	0	0	0	0	0	1	0	0	0	0	0	0	0	0	0	0	0	0	0	0	0
RJF_MAG_00135	MGB036	S-Adenosylmethionine (SAM) synthesis	0	0	0	0	0	0	0	0	0	0	0	0	0	0	1	1	0	0	0	0	0	0	0	0	1	0	1	0	0	0	0	0	0	0	0	0	0	0	0	0	0	0	0	0	0
RJF_MAG_00136	MGB007	Glutamate synthesis II	1	0	1	0	0	1	0	0	0	1	0	0	0	0	1	1	0	0	0	0	0	0	1	0	0	0	0	0	0	0	0	0	0	0	0	0	1	0	0	0	0	0	0	0	0
RJF_MAG_00136	MGB009	Histamine synthesis	0	0	0	0	0	1	0	0	0	1	0	0	0	0	0	0	0	0	0	0	0	0	1	0	0	0	0	0	0	0	0	0	0	0	0	0	1	0	0	0	0	0	0	0	0
RJF_MAG_00136	MGB015	p-Cresol synthesis	1	0	0	0	0	1	0	0	0	1	0	0	0	0	1	0	0	0	0	0	0	0	1	0	0	0	0	0	0	0	0	0	0	0	0	0	1	0	0	0	0	0	0	0	0
RJF_MAG_00136	MGB029	ClpB (ATP-dependent chaperone protein)	0	0	0	0	0	1	0	0	0	1	0	0	0	0	0	0	0	0	0	0	0	0	1	0	0	0	0	0	0	0	0	0	0	0	0	0	1	0	0	0	0	0	0	0	0
RJF_MAG_00136	MGB031	17-beta-Estradiol degradation	1	0	1	0	0	1	0	0	0	1	0	0	0	0	1	0	0	0	0	0	0	0	1	0	0	0	0	0	0	0	0	0	1	0	0	0	1	0	0	0	0	0	0	0	0
RJF_MAG_00136	MGB032	Quinolinic acid synthesis	1	0	0	0	0	1	0	0	0	1	0	0	0	0	1	1	0	0	0	0	0	0	1	0	0	0	0	0	0	0	0	0	1	0	0	0	1	0	0	1	0	0	0	0	0
RJF_MAG_00136	MGB033	Quinolinic acid degradation	0	0	1	0	0	1	0	0	0	1	0	0	0	0	1	1	0	0	0	0	0	0	1	0	0	0	0	0	0	0	0	0	0	0	0	0	1	0	0	0	0	0	0	0	0
RJF_MAG_00136	MGB036	S-Adenosylmethionine (SAM) synthesis	0	0	1	0	0	1	0	0	0	1	0	0	0	0	1	1	1	0	0	0	0	0	1	0	0	0	0	0	0	0	0	0	0	0	0	0	1	0	0	0	0	0	0	0	0
RJF_MAG_00136	MGB038	Inositol degradation	0	0	0	0	0	1	0	0	0	1	0	0	0	0	0	1	0	0	0	0	0	0	1	0	0	0	0	0	0	0	0	0	0	0	0	0	1	0	0	0	0	0	0	0	0
RJF_MAG_00136	MGB043	Acetate synthesis I	0	0	0	0	0	1	0	0	0	1	0	0	0	0	1	1	0	0	0	0	0	0	1	0	0	0	0	0	0	0	0	0	0	0	0	0	1	0	0	0	0	0	0	0	0
RJF_MAG_00137	MGB007	Glutamate synthesis II	0	0	0	0	0	0	0	0	0	1	0	0	0	0	0	0	0	0	0	0	0	0	1	0	0	0	0	0	0	0	0	0	0	0	0	0	1	0	0	0	0	0	0	0	0
RJF_MAG_00137	MGB015	p-Cresol synthesis	0	0	0	0	0	0	0	0	0	1	0	0	0	0	0	0	0	0	0	0	0	0	1	0	0	0	0	0	0	1	0	0	0	0	0	0	0	0	0	0	0	0	0	0	0
RJF_MAG_00137	MGB029	ClpB (ATP-dependent chaperone protein)	0	0	0	0	0	0	0	0	0	1	0	0	0	0	0	0	0	0	0	0	0	0	1	0	0	0	0	0	0	0	0	0	0	0	0	0	0	0	0	0	0	0	0	0	0
RJF_MAG_00137	MGB033	Quinolinic acid degradation	0	0	0	0	0	0	0	0	0	0	0	0	0	0	0	0	0	0	0	0	0	0	1	0	0	0	0	0	0	0	0	0	0	0	0	0	0	0	0	0	0	0	0	0	0
RJF_MAG_00137	MGB036	S-Adenosylmethionine (SAM) synthesis	0	0	0	0	0	1	0	0	0	1	0	0	0	0	1	0	0	0	0	0	0	0	1	0	0	0	0	0	0	0	0	0	0	0	0	0	0	0	0	0	0	0	0	0	0
RJF_MAG_00137	MGB053	Butyrate synthesis II	0	0	0	0	0	0	0	0	0	1	0	0	0	0	0	0	0	0	0	0	0	0	1	0	0	0	0	0	0	0	0	0	0	0	0	0	0	0	0	0	0	0	0	0	0
RJF_MAG_00137	MGB055	Propionate synthesis III	0	0	0	0	0	0	0	0	0	0	0	0	0	0	0	0	0	0	0	0	0	0	1	0	0	0	0	0	0	0	0	0	0	0	0	0	0	0	0	0	0	0	0	0	0
RJF_MAG_00138	MGB005	Tryptophan synthesis	0	0	0	0	0	0	0	0	0	0	0	0	0	0	1	0	0	0	0	0	0	0	1	0	0	0	0	0	0	1	0	0	0	0	0	0	0	0	0	0	0	0	0	0	0
RJF_MAG_00138	MGB006	Glutamate synthesis I	0	0	0	0	0	0	0	0	0	0	0	0	0	0	1	0	0	0	0	0	0	0	1	0	0	0	0	0	0	1	0	0	0	0	0	0	0	0	0	1	0	0	0	0	0
RJF_MAG_00138	MGB007	Glutamate synthesis II	0	0	0	0	0	0	0	0	0	0	0	0	0	0	1	0	0	0	0	0	0	0	1	0	0	0	0	0	0	1	0	0	0	0	0	0	0	0	0	0	0	0	0	0	0
RJF_MAG_00138	MGB015	p-Cresol synthesis	0	0	0	0	0	0	0	0	0	0	0	0	0	0	0	0	0	0	0	0	0	0	1	0	0	0	0	0	0	1	0	0	0	0	0	0	0	0	0	0	0	0	0	0	0
RJF_MAG_00138	MGB032	Quinolinic acid synthesis	0	0	0	0	0	0	0	0	0	0	0	0	0	0	1	0	0	0	0	0	0	0	1	0	0	0	0	0	0	1	0	0	0	0	0	0	0	0	0	0	0	0	0	0	0
RJF_MAG_00138	MGB033	Quinolinic acid degradation	0	0	0	0	0	0	0	0	0	0	0	0	0	0	1	0	0	0	0	0	0	0	1	0	0	0	0	0	0	1	0	0	0	0	0	0	0	0	0	0	0	0	0	0	0
RJF_MAG_00138	MGB036	S-Adenosylmethionine (SAM) synthesis	0	0	0	0	0	0	0	0	0	0	0	0	0	0	1	0	0	0	0	0	0	0	1	0	0	0	0	0	0	1	0	0	0	0	0	0	0	0	0	0	0	0	0	0	0
RJF_MAG_00138	MGB037	Inositol synthesis	0	0	0	0	0	0	0	0	0	0	0	0	0	0	1	0	0	0	0	0	0	0	1	0	0	0	0	0	0	1	0	0	0	0	0	0	0	0	0	0	0	0	0	0	0
RJF_MAG_00138	MGB040	Menaquinone synthesis (vitamin K2) I	0	0	0	0	0	0	0	0	0	0	0	0	0	0	0	0	0	0	0	0	0	0	1	0	0	0	0	0	0	1	0	0	0	0	0	0	0	0	0	0	0	0	0	0	0
RJF_MAG_00138	MGB043	Acetate synthesis I	0	0	0	0	0	0	0	0	0	0	0	0	0	0	1	0	0	0	0	0	0	0	1	0	0	0	0	0	0	1	0	0	0	0	0	0	0	0	0	0	0	0	0	0	0
RJF_MAG_00138	MGB047	Acetate degradation	0	0	0	0	0	0	0	0	0	0	0	0	0	0	1	0	0	0	0	0	0	0	1	0	0	0	1	0	0	1	0	0	0	0	0	0	0	0	0	0	0	0	0	0	0
RJF_MAG_00139	MGB006	Glutamate synthesis I	1	0	0	0	0	1	0	0	0	1	0	0	0	0	1	1	0	0	0	0	0	0	1	0	0	0	0	0	0	1	0	0	0	0	0	0	1	0	0	0	0	0	0	0	0
RJF_MAG_00139	MGB007	Glutamate synthesis II	1	0	1	0	0	1	0	0	0	1	0	0	0	0	0	1	0	0	0	0	0	0	1	0	0	0	0	0	0	1	0	0	0	0	0	1	0	0	0	0	0	0	0	0	0
RJF_MAG_00139	MGB015	p-Cresol synthesis	1	0	0	0	0	1	0	0	0	1	0	0	0	0	1	0	0	0	0	0	0	0	0	0	0	0	0	0	0	1	0	0	0	0	0	0	0	0	0	0	0	0	0	0	0
RJF_MAG_00139	MGB031	17-beta-Estradiol degradation	1	0	0	0	0	1	0	0	0	1	0	0	0	0	1	1	0	0	0	0	0	0	1	0	0	0	0	0	0	1	0	0	0	0	0	0	0	0	0	0	0	0	0	0	0
RJF_MAG_00139	MGB033	Quinolinic acid degradation	1	0	0	0	0	1	0	0	0	1	0	0	0	0	0	0	0	0	0	0	0	0	0	0	0	0	0	0	0	0	0	0	0	0	0	0	0	0	0	0	0	0	0	0	0
RJF_MAG_00139	MGB047	Acetate degradation	1	0	1	0	0	1	0	0	0	1	0	0	0	0	0	1	0	0	0	0	0	0	1	0	0	0	0	0	0	0	0	0	0	0	0	0	1	0	0	0	0	0	0	0	0
RJF_MAG_00140	MGB005	Tryptophan synthesis	0	0	0	0	0	0	0	0	0	0	1	1	0	0	1	0	0	0	0	0	0	0	0	0	1	0	0	0	0	0	0	0	0	0	0	0	0	0	0	1	0	0	0	0	0
RJF_MAG_00140	MGB016	p-Cresol degradation	0	0	0	0	0	0	0	0	0	0	1	1	0	0	1	0	0	1	0	0	1	0	1	0	1	0	0	1	0	1	0	0	0	0	0	0	0	0	0	1	0	0	1	0	0
RJF_MAG_00140	MGB029	ClpB (ATP-dependent chaperone protein)	0	0	0	0	0	0	0	0	0	0	1	1	0	0	1	0	0	1	1	0	1	0	0	0	1	0	0	0	0	1	0	0	0	0	0	0	0	0	0	1	0	0	1	0	0
RJF_MAG_00140	MGB031	17-beta-Estradiol degradation	0	0	0	0	0	0	0	0	0	0	1	1	0	0	0	0	0	1	0	0	1	0	0	1	1	0	0	0	0	0	0	0	0	0	0	0	0	0	1	1	0	0	0	0	0
RJF_MAG_00140	MGB032	Quinolinic acid synthesis	0	0	0	0	0	0	0	0	0	0	1	1	0	0	0	0	0	1	1	0	1	0	0	0	1	0	0	0	0	0	0	0	0	0	0	0	0	0	0	1	0	0	0	0	0
RJF_MAG_00140	MGB033	Quinolinic acid degradation	0	0	0	0	0	0	0	0	0	0	1	1	0	0	1	0	0	1	0	0	1	0	0	0	1	0	0	0	0	0	0	0	0	0	0	0	0	0	1	1	0	0	0	0	0
RJF_MAG_00140	MGB035	Isovaleric acid synthesis II (KADC pathway)	0	0	0	0	0	0	0	0	0	0	1	0	0	0	0	0	0	1	0	0	0	0	0	0	0	0	0	0	0	1	0	0	0	0	0	0	0	0	0	1	0	0	0	0	0
RJF_MAG_00140	MGB036	S-Adenosylmethionine (SAM) synthesis	0	0	0	0	0	0	0	0	0	0	1	0	0	0	0	0	0	0	0	0	0	0	0	0	0	0	0	0	0	1	0	0	0	0	0	0	0	0	0	1	0	0	0	0	0
RJF_MAG_00140	MGB037	Inositol synthesis	0	0	0	0	0	0	0	0	0	0	0	0	0	0	1	0	0	0	1	0	0	0	0	0	1	0	0	0	0	0	0	0	0	0	0	0	0	0	0	1	0	0	0	0	0
RJF_MAG_00140	MGB040	Menaquinone synthesis (vitamin K2) I	0	0	0	0	0	0	0	0	0	0	0	1	0	0	0	0	0	1	0	0	0	0	0	0	1	0	0	0	0	1	0	0	0	0	0	0	0	0	0	1	0	0	0	0	0
RJF_MAG_00140	MGB043	Acetate synthesis I	0	0	0	0	0	0	0	0	0	0	1	1	0	0	0	0	0	1	0	0	0	0	0	0	1	0	0	0	0	0	0	0	0	0	0	0	0	0	0	1	0	0	0	0	0
RJF_MAG_00141	MGB006	Glutamate synthesis I	1	0	0	0	0	1	0	0	0	0	0	0	0	0	1	1	0	0	0	0	0	0	1	0	1	0	1	0	0	1	0	0	0	0	0	1	1	1	1	1	0	0	0	0	0
RJF_MAG_00141	MGB007	Glutamate synthesis II	0	0	1	0	0	1	0	0	0	0	0	0	0	0	1	1	0	0	1	0	0	0	1	0	1	0	1	0	0	1	0	0	0	0	0	1	1	0	0	1	0	0	0	0	0
RJF_MAG_00141	MGB029	ClpB (ATP-dependent chaperone protein)	1	0	1	0	0	1	0	0	0	1	0	0	0	0	1	1	0	0	1	0	0	0	1	0	1	0	1	0	0	1	0	0	0	1	0	1	1	1	1	1	0	1	0	0	0
RJF_MAG_00141	MGB036	S-Adenosylmethionine (SAM) synthesis	1	0	1	0	0	1	0	0	0	0	1	1	1	0	1	1	0	0	1	0	0	0	1	0	1	0	1	0	0	1	0	0	0	0	0	1	1	0	0	1	0	1	0	0	0
RJF_MAG_00141	MGB043	Acetate synthesis I	1	0	1	0	0	1	0	0	0	1	0	0	1	0	1	1	0	1	1	0	0	0	1	0	0	0	1	0	0	1	0	0	0	1	0	1	1	0	0	1	0	1	0	0	0
RJF_MAG_00142	MGB006	Glutamate synthesis I	0	0	0	0	0	0	0	0	0	0	0	0	0	0	1	1	0	0	0	0	0	0	1	0	1	0	0	0	0	1	0	0	0	0	0	0	0	0	0	0	0	0	0	0	0
RJF_MAG_00142	MGB007	Glutamate synthesis II	0	0	0	0	0	0	0	0	0	0	0	0	0	0	1	1	0	0	0	0	0	0	1	0	0	0	0	0	0	1	0	0	0	0	0	0	0	0	0	1	0	0	0	0	0
RJF_MAG_00142	MGB029	ClpB (ATP-dependent chaperone protein)	0	0	0	0	0	0	0	0	0	0	0	0	0	0	1	1	0	0	0	0	0	0	1	0	1	0	0	0	0	1	0	0	0	0	0	0	0	0	0	0	0	0	0	0	0
RJF_MAG_00142	MGB031	17-beta-Estradiol degradation	0	0	0	0	0	0	0	0	0	0	0	0	0	0	1	1	0	0	0	0	0	0	1	0	1	0	0	0	0	1	0	0	1	0	0	0	0	0	0	0	0	0	0	0	0
RJF_MAG_00142	MGB035	Isovaleric acid synthesis II (KADC pathway)	0	0	0	0	0	0	0	0	0	0	0	0	0	0	1	1	0	0	0	0	0	0	1	0	1	0	0	0	0	1	0	0	0	0	0	0	0	0	0	0	0	0	0	0	0
RJF_MAG_00142	MGB036	S-Adenosylmethionine (SAM) synthesis	0	0	0	0	0	0	0	0	0	0	0	0	0	0	1	1	0	0	0	0	0	0	1	0	1	0	0	0	0	1	0	0	0	0	0	0	0	0	0	1	0	0	0	0	0
RJF_MAG_00142	MGB043	Acetate synthesis I	0	0	0	0	0	0	0	0	0	0	0	0	0	0	1	1	0	0	0	0	0	0	1	0	0	0	0	0	0	1	0	0	0	0	0	0	0	0	0	1	0	0	0	0	0
RJF_MAG_00142	MGB047	Acetate degradation	0	0	0	0	0	0	0	0	0	0	0	0	0	0	1	1	0	0	0	0	0	0	1	0	0	0	0	0	0	1	0	0	1	0	0	0	0	0	0	1	0	0	0	0	0
RJF_MAG_00142	MGB052	Butyrate synthesis I	0	0	0	0	0	0	0	0	0	0	0	0	0	0	1	1	0	0	0	0	0	0	1	0	1	0	0	0	0	1	0	0	0	0	0	0	0	0	0	1	0	0	0	0	0
RJF_MAG_00143	MGB015	p-Cresol synthesis	0	0	0	0	0	1	0	0	0	0	0	0	0	0	1	1	0	0	0	0	0	0	1	0	0	0	0	0	0	1	0	0	0	0	0	0	0	0	0	0	0	0	0	0	0
RJF_MAG_00143	MGB032	Quinolinic acid synthesis	0	0	0	0	0	1	0	0	0	0	0	0	0	0	1	1	0	0	0	0	0	0	1	0	0	0	0	0	0	1	0	0	0	0	0	0	0	0	0	0	0	0	0	0	0
RJF_MAG_00143	MGB036	S-Adenosylmethionine (SAM) synthesis	0	0	1	0	0	1	1	0	0	0	0	0	1	0	1	1	0	0	0	0	0	0	1	0	1	0	1	0	0	1	1	0	0	0	0	1	0	1	0	1	0	0	0	0	0
RJF_MAG_00143	MGB043	Acetate synthesis I	0	0	0	0	0	1	0	0	0	0	0	0	0	0	1	1	0	0	0	0	0	0	1	0	0	0	0	0	0	1	0	0	0	0	0	0	0	0	0	1	0	0	0	0	0
RJF_MAG_00143	MGB047	Acetate degradation	0	0	0	0	0	1	0	0	0	0	0	0	0	0	1	1	0	0	0	0	0	0	1	0	0	0	0	0	0	1	0	0	0	0	0	0	0	0	0	0	0	0	0	0	0
RJF_MAG_00144	MGB033	Quinolinic acid degradation	1	1	1	1	1	0	1	0	1	0	1	1	1	1	1	1	1	1	1	1	1	1	1	1	1	1	1	1	1	1	1	1	1	1	1	1	1	1	1	1	1	1	1	1	1
RJF_MAG_00144	MGB036	S-Adenosylmethionine (SAM) synthesis	1	1	1	1	1	1	1	1	1	1	1	1	1	1	1	1	1	1	1	1	1	1	1	1	1	1	1	1	1	1	1	1	1	1	1	1	1	1	1	1	1	1	1	1	1
RJF_MAG_00144	MGB043	Acetate synthesis I	1	1	1	1	1	0	1	0	1	0	1	1	1	1	1	1	1	1	1	1	1	1	1	1	1	1	1	1	1	1	1	1	1	1	1	1	1	1	1	1	1	1	1	1	1
RJF_MAG_00145	MGB007	Glutamate synthesis II	0	0	1	0	0	1	0	0	0	1	0	0	0	0	1	1	0	0	1	0	0	0	1	0	1	0	0	0	0	1	0	0	0	0	0	1	1	0	0	1	0	1	0	0	0
RJF_MAG_00145	MGB015	p-Cresol synthesis	0	0	1	0	0	1	0	0	0	0	0	0	0	0	1	1	0	1	0	0	0	0	1	0	1	0	0	0	0	1	0	0	0	0	0	1	1	0	0	1	1	0	0	0	0
RJF_MAG_00145	MGB029	ClpB (ATP-dependent chaperone protein)	0	0	1	0	0	1	0	0	0	1	0	0	0	0	1	1	0	0	0	0	0	0	1	0	1	0	0	0	0	1	0	0	0	0	0	0	1	0	0	1	0	0	0	0	0
RJF_MAG_00145	MGB031	17-beta-Estradiol degradation	0	0	1	0	0	1	0	0	0	1	0	0	0	0	1	1	0	0	0	0	0	0	1	0	1	0	0	0	0	1	0	0	0	0	0	1	0	0	0	0	0	0	0	0	0
RJF_MAG_00145	MGB032	Quinolinic acid synthesis	0	0	1	0	0	1	0	0	0	0	0	0	0	0	1	1	0	0	1	0	0	0	1	0	1	1	0	0	0	1	0	0	0	0	0	1	1	0	0	0	0	1	0	0	0
RJF_MAG_00145	MGB033	Quinolinic acid degradation	0	0	0	0	0	1	0	0	0	0	0	0	0	0	1	1	0	0	0	0	0	0	1	0	0	0	0	0	0	1	0	0	0	0	0	1	0	0	0	0	0	0	0	0	0
RJF_MAG_00145	MGB035	Isovaleric acid synthesis II (KADC pathway)	0	0	0	0	0	1	0	0	0	0	0	0	0	0	1	1	0	0	0	0	0	0	1	0	0	0	0	0	0	1	0	0	0	0	0	0	0	0	0	0	0	0	0	0	0
RJF_MAG_00145	MGB036	S-Adenosylmethionine (SAM) synthesis	1	0	1	0	0	1	0	0	0	1	1	0	0	0	1	1	0	1	1	1	0	0	1	0	1	0	1	0	0	1	0	0	0	1	0	1	1	0	0	1	0	1	0	0	0
RJF_MAG_00145	MGB043	Acetate synthesis I	0	0	1	0	0	1	0	0	0	1	0	0	0	0	1	1	0	0	0	0	0	0	1	0	1	0	0	0	0	1	0	0	0	0	0	1	1	0	0	0	0	1	0	0	0
RJF_MAG_00146	MGB006	Glutamate synthesis I	0	0	1	0	0	1	0	0	0	1	1	0	1	0	1	1	0	0	0	0	0	0	1	0	0	0	1	0	0	1	0	0	0	1	0	0	1	0	0	0	0	0	0	0	0
RJF_MAG_00146	MGB032	Quinolinic acid synthesis	0	0	1	0	0	1	0	0	0	1	1	0	0	0	1	1	0	0	1	0	0	0	1	0	1	0	1	0	0	1	0	0	0	0	0	0	1	1	0	0	0	0	0	0	0
RJF_MAG_00146	MGB033	Quinolinic acid degradation	0	0	1	0	0	1	0	0	0	1	0	0	0	0	1	1	0	0	1	0	0	0	1	0	0	0	1	0	0	1	0	0	0	1	0	0	1	0	0	0	0	0	0	0	0
RJF_MAG_00146	MGB036	S-Adenosylmethionine (SAM) synthesis	0	0	0	0	0	0	0	0	0	1	0	0	0	0	1	1	0	0	0	0	0	0	1	0	0	0	1	0	0	1	0	0	0	0	0	0	1	0	0	0	0	0	0	0	0
RJF_MAG_00146	MGB038	Inositol degradation	0	0	1	0	0	0	0	0	0	1	0	0	1	0	1	1	0	0	0	0	0	0	1	0	1	0	1	0	0	1	0	0	0	0	0	1	1	0	0	0	0	0	0	0	0
RJF_MAG_00146	MGB043	Acetate synthesis I	0	0	1	0	0	0	0	0	0	1	0	0	0	0	1	1	0	0	0	0	0	0	1	0	0	0	1	0	0	1	0	0	1	0	0	0	1	0	0	0	0	0	0	0	0
RJF_MAG_00147	MGB029	ClpB (ATP-dependent chaperone protein)	0	0	0	0	0	0	0	0	0	0	0	0	0	0	1	1	0	0	0	0	0	0	1	1	1	0	0	0	0	1	0	0	1	0	0	0	0	0	0	1	0	0	0	0	0
RJF_MAG_00147	MGB031	17-beta-Estradiol degradation	0	0	0	0	0	0	0	0	0	0	0	0	0	0	1	1	0	0	0	0	0	0	1	0	1	0	0	0	0	1	0	0	0	0	0	0	0	0	0	1	0	0	0	0	0
RJF_MAG_00147	MGB036	S-Adenosylmethionine (SAM) synthesis	0	0	0	0	0	0	0	0	0	0	0	0	0	0	1	1	0	0	0	0	0	0	0	0	0	0	0	0	0	1	0	0	0	0	0	0	0	0	0	1	0	0	0	0	0
RJF_MAG_00147	MGB043	Acetate synthesis I	0	0	0	0	0	0	0	0	0	0	0	0	0	0	1	1	0	0	0	0	0	0	1	0	1	0	0	0	0	1	0	0	1	0	0	0	0	0	0	1	0	0	0	0	0
RJF_MAG_00147	MGB047	Acetate degradation	0	0	0	0	0	0	0	0	0	0	0	0	0	0	1	1	0	0	0	0	0	0	1	0	0	0	0	0	0	1	0	0	0	0	0	0	0	0	0	0	0	0	0	0	0
RJF_MAG_00148	MGB007	Glutamate synthesis II	0	0	0	0	0	1	0	0	0	0	0	0	0	0	1	1	1	0	0	0	0	0	1	0	0	0	1	0	0	1	0	0	0	0	0	0	0	0	0	0	0	0	0	1	0
RJF_MAG_00148	MGB029	ClpB (ATP-dependent chaperone protein)	0	0	1	0	0	1	0	0	0	0	0	0	0	0	1	1	0	1	0	0	0	0	1	0	1	1	1	1	0	1	0	0	0	0	0	0	0	0	0	1	0	0	1	0	0
RJF_MAG_00148	MGB031	17-beta-Estradiol degradation	0	0	1	0	0	1	0	0	0	0	0	0	0	0	0	1	0	0	0	0	0	0	1	0	1	0	0	0	0	1	0	0	0	0	0	0	0	0	0	0	0	0	1	0	0
RJF_MAG_00148	MGB033	Quinolinic acid degradation	0	0	0	0	0	1	0	0	0	0	0	0	0	0	1	1	0	0	0	0	0	0	1	0	0	0	1	0	0	1	0	0	0	0	0	0	0	0	0	0	0	0	0	0	0
RJF_MAG_00148	MGB043	Acetate synthesis I	0	0	1	0	0	1	0	0	0	0	0	0	0	0	1	1	0	0	0	0	0	0	1	0	1	0	1	0	0	1	0	0	0	0	0	0	0	0	0	1	0	0	0	0	0
RJF_MAG_00149	MGB006	Glutamate synthesis I	0	0	0	0	0	0	0	0	0	0	0	0	0	0	1	0	0	0	0	0	0	0	0	0	0	0	0	0	0	0	0	0	0	0	0	0	0	0	0	1	0	0	0	0	0
RJF_MAG_00149	MGB016	p-Cresol degradation	0	0	0	0	1	0	0	0	0	0	0	0	0	0	1	0	0	0	1	0	0	0	0	0	0	0	0	0	0	0	0	0	0	0	0	0	0	0	0	1	0	0	0	0	0
RJF_MAG_00149	MGB029	ClpB (ATP-dependent chaperone protein)	0	0	0	0	1	0	0	0	0	0	0	0	0	0	1	0	0	0	0	0	0	0	0	0	0	0	0	0	0	0	0	0	0	1	0	0	0	0	0	1	0	0	0	0	0
RJF_MAG_00149	MGB031	17-beta-Estradiol degradation	0	0	0	0	0	0	1	0	0	0	0	0	0	0	1	0	0	0	1	0	0	0	0	0	0	0	0	0	0	0	0	0	0	0	0	0	0	0	0	1	0	0	0	0	0
RJF_MAG_00149	MGB036	S-Adenosylmethionine (SAM) synthesis	1	0	0	0	0	0	0	0	0	0	0	0	0	0	1	0	0	0	1	0	0	1	0	0	0	0	0	0	0	0	0	0	0	1	0	1	0	0	0	1	0	1	0	0	0
RJF_MAG_00149	MGB040	Menaquinone synthesis (vitamin K2) I	0	0	0	0	0	0	0	0	0	0	0	0	0	0	1	0	0	0	0	0	0	0	0	0	0	0	0	0	0	0	0	0	0	0	0	0	0	0	0	1	0	0	0	0	0
RJF_MAG_00149	MGB043	Acetate synthesis I	0	0	0	0	0	0	0	0	0	0	0	0	0	0	1	0	0	0	0	0	0	0	0	0	0	0	0	0	0	0	0	0	0	0	0	0	0	0	0	1	0	0	0	0	0
RJF_MAG_00150	MGB007	Glutamate synthesis II	0	0	0	0	0	0	0	0	0	0	1	0	0	0	0	0	0	1	1	0	0	0	0	0	1	0	0	1	0	1	0	0	0	0	0	0	0	0	0	0	1	0	0	0	0
RJF_MAG_00150	MGB027	Nitric oxide degradation I (NO dioxygenase)	0	0	0	0	0	0	0	0	0	0	1	1	0	0	0	0	0	1	1	0	0	0	1	0	1	0	0	1	0	0	1	0	1	0	0	0	0	1	0	0	0	0	0	1	0
RJF_MAG_00150	MGB031	17-beta-Estradiol degradation	0	0	0	0	0	0	0	0	0	0	0	0	0	0	0	0	0	0	0	0	0	0	0	0	1	0	0	1	0	0	0	0	0	0	0	0	0	0	0	0	1	0	0	0	0
RJF_MAG_00150	MGB032	Quinolinic acid synthesis	0	0	0	0	0	0	0	0	0	0	1	0	0	0	0	0	0	0	0	0	0	0	0	0	1	0	0	1	0	0	0	0	0	0	0	0	0	0	0	0	0	0	0	0	0
RJF_MAG_00150	MGB033	Quinolinic acid degradation	0	0	0	0	0	0	0	0	0	0	1	1	0	0	0	0	0	1	0	0	0	0	0	0	1	0	0	1	0	0	0	0	0	0	0	0	0	0	0	0	0	0	0	0	0
RJF_MAG_00150	MGB036	S-Adenosylmethionine (SAM) synthesis	0	0	0	0	0	0	0	0	0	0	1	1	0	0	0	0	0	1	0	0	0	0	0	0	1	0	0	1	0	0	0	0	0	0	0	0	0	0	0	0	1	0	0	0	0
RJF_MAG_00150	MGB043	Acetate synthesis I	0	0	0	0	0	0	0	0	0	0	1	0	0	0	0	0	0	1	0	0	0	0	0	0	1	0	0	1	0	0	1	0	0	0	0	0	0	0	0	0	0	0	0	0	0
RJF_MAG_00151	MGB031	17-beta-Estradiol degradation	0	0	0	0	0	0	0	0	0	0	0	0	0	0	0	0	0	0	0	0	0	0	0	0	0	0	0	1	0	1	0	0	0	0	0	1	0	1	0	0	0	0	0	0	0
RJF_MAG_00151	MGB033	Quinolinic acid degradation	0	0	0	0	0	0	0	0	0	0	0	0	0	0	0	0	0	0	0	0	0	0	0	0	0	0	0	1	0	1	0	0	0	0	0	1	0	1	0	0	0	0	0	0	0
RJF_MAG_00151	MGB036	S-Adenosylmethionine (SAM) synthesis	0	0	0	0	0	0	0	0	0	0	1	0	0	0	0	0	1	0	0	0	0	0	0	0	1	1	0	1	0	1	1	0	0	0	0	1	0	1	0	0	0	0	0	0	0
RJF_MAG_00151	MGB038	Inositol degradation	0	0	0	0	0	0	0	0	0	0	0	0	0	0	0	0	0	0	0	0	0	0	0	0	0	0	0	1	0	1	0	0	0	0	0	1	0	1	0	0	0	0	0	0	0
RJF_MAG_00151	MGB040	Menaquinone synthesis (vitamin K2) I	0	0	0	0	0	0	0	0	0	0	0	0	0	0	0	0	0	0	0	0	0	0	0	0	0	0	0	1	0	1	0	0	0	0	0	1	0	1	0	0	0	0	0	0	0
RJF_MAG_00151	MGB043	Acetate synthesis I	0	0	0	0	0	0	0	0	0	0	0	0	0	0	0	0	0	0	0	0	0	0	0	0	0	0	0	1	0	1	0	0	0	0	0	1	0	1	0	0	0	0	0	0	0
RJF_MAG_00152	MGB005	Tryptophan synthesis	0	0	0	0	0	1	0	0	0	0	1	0	0	0	1	1	1	0	1	0	0	0	1	0	1	0	1	0	0	1	0	0	0	1	0	1	1	0	0	1	0	1	0	0	0
RJF_MAG_00152	MGB006	Glutamate synthesis I	0	0	1	0	0	1	0	0	1	1	1	0	1	0	1	1	1	1	1	0	1	0	1	0	1	0	1	0	0	1	0	0	1	1	0	1	1	1	1	1	0	1	0	0	0
RJF_MAG_00152	MGB007	Glutamate synthesis II	0	0	1	0	0	1	1	0	0	1	1	0	1	0	1	1	1	0	1	0	1	0	1	0	1	0	1	0	0	1	0	0	1	1	0	1	1	1	1	1	0	1	0	0	0
RJF_MAG_00152	MGB015	p-Cresol synthesis	0	0	1	0	0	1	0	0	0	1	1	1	1	0	1	1	0	0	1	0	1	0	1	0	1	0	1	0	0	1	0	0	1	1	0	1	1	1	0	1	0	1	0	0	0
RJF_MAG_00152	MGB019	GABA degradation	0	0	0	0	0	1	0	0	0	1	0	0	0	0	1	1	1	0	1	0	0	0	1	0	1	0	0	0	0	1	0	0	0	0	0	1	1	0	0	0	0	0	0	0	0
RJF_MAG_00152	MGB029	ClpB (ATP-dependent chaperone protein)	0	0	1	0	0	1	0	0	0	1	0	0	1	0	1	1	0	0	1	0	1	0	1	0	1	0	0	0	0	1	0	0	1	0	0	1	1	1	0	1	0	1	0	0	1
RJF_MAG_00152	MGB031	17-beta-Estradiol degradation	0	0	1	0	0	1	0	0	0	0	0	0	0	0	1	1	1	0	0	0	1	0	1	0	1	0	0	0	0	1	0	0	0	1	0	1	1	0	0	1	0	0	0	0	0
RJF_MAG_00152	MGB032	Quinolinic acid synthesis	0	0	1	0	0	1	0	0	0	1	1	1	1	0	1	1	1	0	1	0	1	0	1	0	1	0	1	0	0	1	1	0	0	1	0	1	1	1	0	0	0	1	0	0	0
RJF_MAG_00152	MGB033	Quinolinic acid degradation	0	0	1	0	0	1	0	0	0	1	1	1	0	0	1	1	0	0	0	0	0	0	1	0	1	0	0	0	0	1	0	0	1	1	0	1	1	1	0	1	0	1	0	1	0
RJF_MAG_00152	MGB035	Isovaleric acid synthesis II (KADC pathway)	0	0	1	0	0	1	0	0	0	1	1	0	0	0	1	1	0	0	1	0	0	0	1	0	1	0	0	0	0	1	0	0	0	1	0	1	1	0	0	1	0	1	0	0	0
RJF_MAG_00152	MGB036	S-Adenosylmethionine (SAM) synthesis	0	0	1	0	0	1	0	0	0	1	0	0	0	0	1	1	1	0	1	0	1	0	1	1	1	0	1	0	0	1	0	0	0	1	0	1	1	0	0	1	0	1	0	0	0
RJF_MAG_00152	MGB038	Inositol degradation	0	0	1	0	0	1	0	0	0	1	1	0	0	0	1	1	1	0	1	0	1	0	1	0	1	0	0	0	0	1	0	0	0	1	0	1	1	0	0	0	0	1	0	0	0
RJF_MAG_00152	MGB043	Acetate synthesis I	0	0	1	0	0	1	0	0	0	1	0	0	1	0	1	1	1	0	1	0	0	0	1	0	1	0	0	0	0	1	0	0	0	0	0	1	1	0	0	1	0	1	0	0	0
RJF_MAG_00152	MGB054	Propionate synthesis II	0	0	1	0	0	1	0	0	0	1	1	0	0	0	1	1	0	0	1	0	1	0	1	0	1	0	0	0	0	1	0	0	0	0	0	1	1	0	0	1	0	1	0	0	0
RJF_MAG_00153	MGB004	Kynurenine synthesis	0	0	0	0	0	0	0	0	0	0	0	0	0	0	0	0	0	0	0	0	0	0	0	0	0	0	0	0	0	0	0	0	0	0	0	0	0	0	0	0	0	0	1	0	0
RJF_MAG_00153	MGB005	Tryptophan synthesis	0	0	0	0	0	0	0	0	0	0	0	0	0	0	0	0	0	0	0	0	0	0	0	0	0	0	0	0	0	0	0	0	0	0	0	0	0	0	0	0	0	0	1	0	0
RJF_MAG_00153	MGB006	Glutamate synthesis I	0	0	0	0	0	0	0	0	0	0	0	0	0	0	0	0	0	0	0	0	0	0	0	0	0	0	0	0	0	0	0	0	0	0	0	0	0	0	0	0	0	0	1	0	0
RJF_MAG_00153	MGB007	Glutamate synthesis II	0	0	0	0	0	0	0	0	0	0	0	0	0	0	0	0	0	0	0	0	0	0	0	0	0	0	0	0	0	0	0	0	0	0	0	0	0	0	0	0	0	0	1	0	0
RJF_MAG_00153	MGB027	Nitric oxide degradation I (NO dioxygenase)	0	0	0	0	0	0	0	0	0	0	0	0	0	0	0	0	0	0	0	0	0	0	0	1	0	0	0	0	0	0	0	0	0	0	0	0	0	0	0	0	0	0	1	0	0
RJF_MAG_00153	MGB029	ClpB (ATP-dependent chaperone protein)	0	0	0	0	0	0	0	0	0	0	0	0	0	0	0	0	0	0	0	0	0	0	0	0	0	0	0	0	0	0	0	0	0	0	0	0	0	0	0	0	0	0	1	0	0
RJF_MAG_00153	MGB033	Quinolinic acid degradation	0	0	0	0	0	0	0	0	0	0	0	0	0	0	0	0	0	0	0	0	0	0	0	0	0	0	0	0	0	0	0	0	0	0	0	0	0	0	0	0	0	0	1	0	0
RJF_MAG_00153	MGB034	Isovaleric acid synthesis I (KADH pathway)	0	0	0	0	0	0	0	0	0	0	0	0	0	0	0	0	0	0	0	0	0	0	0	0	0	0	0	0	0	0	0	0	0	0	0	0	0	0	0	0	0	0	1	0	0
RJF_MAG_00153	MGB035	Isovaleric acid synthesis II (KADC pathway)	0	0	0	0	0	0	0	0	0	0	0	0	0	0	0	0	0	0	0	0	0	0	0	0	0	0	0	0	0	0	0	0	0	0	0	0	0	0	0	0	0	0	1	0	0
RJF_MAG_00153	MGB036	S-Adenosylmethionine (SAM) synthesis	0	0	0	0	0	0	0	0	0	0	0	0	0	0	0	0	0	0	0	0	0	0	0	0	0	0	0	0	0	0	0	0	0	0	0	0	0	0	0	0	0	0	1	0	0
RJF_MAG_00153	MGB040	Menaquinone synthesis (vitamin K2) I	0	0	0	0	0	0	0	0	0	0	0	0	0	0	0	0	0	0	0	0	0	0	0	0	0	0	0	0	0	0	0	0	0	0	0	0	0	0	0	0	0	0	1	0	0
RJF_MAG_00153	MGB047	Acetate degradation	0	0	0	0	0	0	0	0	0	0	0	0	0	0	0	0	0	0	0	0	0	0	0	0	0	0	0	0	0	0	0	0	0	0	0	0	0	0	0	0	0	0	1	0	0
RJF_MAG_00154	MGB005	Tryptophan synthesis	0	0	0	0	0	0	0	0	0	0	0	0	0	0	0	0	0	0	0	0	0	0	0	1	0	1	0	0	0	0	0	0	0	0	0	0	0	0	0	0	1	0	1	0	0
RJF_MAG_00154	MGB006	Glutamate synthesis I	0	0	0	0	0	0	0	0	0	0	0	0	0	0	0	0	0	0	0	0	0	0	0	1	0	1	0	0	0	0	0	0	0	0	0	0	0	0	0	0	1	0	1	0	0
RJF_MAG_00154	MGB025	Nitric oxide synthesis I (NO synthase)	0	0	0	0	0	0	0	0	0	0	0	0	0	0	0	0	0	0	0	0	0	0	0	1	0	1	0	0	0	0	0	0	0	0	0	0	0	0	0	0	1	0	1	1	0
RJF_MAG_00154	MGB027	Nitric oxide degradation I (NO dioxygenase)	0	0	0	0	0	0	0	0	0	0	0	1	0	0	0	0	0	1	0	0	0	0	0	1	0	1	0	0	0	0	0	0	0	0	0	0	0	0	0	0	1	0	1	1	0
RJF_MAG_00154	MGB029	ClpB (ATP-dependent chaperone protein)	0	0	0	0	0	0	0	0	0	0	0	0	0	0	0	0	0	0	0	0	0	0	0	1	0	1	0	0	0	0	0	0	0	0	0	0	0	0	0	0	1	0	1	0	0
RJF_MAG_00154	MGB031	17-beta-Estradiol degradation	0	0	0	0	0	0	0	0	0	0	0	0	0	0	0	0	0	0	0	0	0	0	0	1	0	0	0	0	0	0	0	0	0	0	0	0	0	0	0	0	1	0	1	0	0
RJF_MAG_00154	MGB032	Quinolinic acid synthesis	0	0	0	0	0	0	0	0	0	0	0	0	0	0	0	0	0	0	0	0	0	0	0	1	0	1	0	0	0	0	0	0	0	0	0	0	0	0	0	0	1	0	1	0	0
RJF_MAG_00154	MGB034	Isovaleric acid synthesis I (KADH pathway)	0	0	0	0	0	0	0	0	0	0	0	0	0	0	0	0	0	0	0	0	0	0	0	1	0	1	0	0	0	0	0	0	0	0	0	0	0	0	0	0	1	0	1	0	0
RJF_MAG_00154	MGB035	Isovaleric acid synthesis II (KADC pathway)	0	0	0	0	0	0	0	0	0	0	0	0	0	0	0	0	0	0	0	0	0	0	0	1	0	1	0	0	0	0	0	0	0	0	0	0	0	0	0	0	1	0	1	0	0
RJF_MAG_00154	MGB036	S-Adenosylmethionine (SAM) synthesis	0	0	0	0	0	0	0	0	0	0	0	0	0	0	0	0	0	0	0	0	0	0	0	1	0	1	0	0	0	0	0	0	0	0	0	0	0	0	0	0	1	0	1	0	0
RJF_MAG_00154	MGB040	Menaquinone synthesis (vitamin K2) I	0	0	0	0	0	0	0	0	0	0	0	0	0	0	0	0	0	0	0	0	0	0	0	1	0	1	0	0	0	0	0	0	0	0	0	0	0	0	0	0	1	0	1	0	0
RJF_MAG_00154	MGB047	Acetate degradation	0	0	0	0	0	0	0	0	0	0	0	0	0	0	0	0	0	0	0	1	0	0	1	1	0	1	0	0	0	0	0	0	0	0	0	0	0	0	0	0	1	0	1	1	0
RJF_MAG_00154	MGB055	Propionate synthesis III	0	0	0	0	0	0	0	0	0	0	0	0	0	0	0	0	0	0	0	0	0	0	0	1	0	1	0	0	0	0	0	0	0	0	0	0	0	0	0	0	0	0	1	0	0
RJF_MAG_00155	MGB006	Glutamate synthesis I	0	0	0	0	0	0	0	0	0	0	1	0	0	0	0	1	0	1	1	0	0	0	1	0	1	0	0	0	0	1	0	0	0	0	0	0	0	1	0	0	0	0	1	0	0
RJF_MAG_00155	MGB007	Glutamate synthesis II	0	0	0	0	0	0	0	0	0	0	1	0	0	0	0	1	0	1	1	0	0	0	1	0	1	0	0	1	0	1	0	1	0	0	0	0	0	1	1	0	0	0	1	0	0
RJF_MAG_00155	MGB029	ClpB (ATP-dependent chaperone protein)	0	0	0	0	0	0	0	0	0	0	1	0	0	0	0	0	0	1	1	0	0	0	0	0	1	0	0	0	0	1	0	0	0	0	0	0	0	1	0	0	0	0	1	0	0
RJF_MAG_00155	MGB031	17-beta-Estradiol degradation	0	0	0	0	0	0	0	0	0	0	1	0	0	0	0	0	0	1	1	0	0	0	0	0	0	0	0	0	0	1	0	0	0	0	0	0	0	1	0	0	0	0	1	0	0
RJF_MAG_00155	MGB032	Quinolinic acid synthesis	0	0	0	0	0	0	0	0	0	0	1	0	0	0	0	1	0	1	1	0	0	0	0	0	1	0	0	0	0	1	0	1	0	0	0	0	0	0	0	0	0	0	1	0	0
RJF_MAG_00155	MGB033	Quinolinic acid degradation	0	0	0	0	0	0	0	0	0	0	1	0	0	0	0	0	0	1	1	0	0	0	0	0	1	0	0	0	0	1	0	0	0	0	0	0	0	1	0	0	0	0	1	0	0
RJF_MAG_00155	MGB036	S-Adenosylmethionine (SAM) synthesis	1	0	1	0	1	0	1	0	1	0	1	1	1	1	1	1	1	1	1	1	1	1	1	1	1	1	0	1	1	1	1	1	1	0	0	1	0	1	1	1	1	1	1	1	1
RJF_MAG_00155	MGB040	Menaquinone synthesis (vitamin K2) I	0	0	0	0	0	0	0	0	0	0	1	0	0	0	0	0	0	1	1	0	0	0	1	0	1	0	0	1	0	1	0	0	0	0	0	0	0	1	0	0	0	0	1	0	0
RJF_MAG_00155	MGB043	Acetate synthesis I	0	0	0	0	0	0	0	0	0	0	1	0	0	1	0	1	0	1	1	0	0	0	0	0	1	0	0	0	0	1	0	1	0	0	0	0	0	1	0	0	0	0	1	0	0
RJF_MAG_00156	MGB022	GABA synthesis III	0	0	0	0	0	0	1	0	0	0	1	1	0	0	1	1	1	1	1	0	0	0	0	0	1	1	0	1	1	1	1	1	1	0	0	0	0	1	0	0	0	0	0	0	0
RJF_MAG_00156	MGB031	17-beta-Estradiol degradation	0	0	0	0	0	0	1	0	0	0	1	1	0	0	0	1	1	1	1	0	0	0	1	0	1	0	0	1	1	1	1	0	0	0	0	0	0	1	1	1	0	0	0	0	0
RJF_MAG_00156	MGB033	Quinolinic acid degradation	0	0	0	0	0	0	1	0	0	0	1	1	0	0	0	0	1	0	1	0	0	0	0	0	1	1	0	0	1	1	1	0	1	0	0	0	0	1	0	0	0	0	0	0	0
RJF_MAG_00156	MGB036	S-Adenosylmethionine (SAM) synthesis	0	0	1	0	0	0	1	0	0	0	1	1	0	0	1	1	1	1	1	1	0	0	1	0	1	1	0	1	1	1	1	0	0	1	0	1	0	1	1	0	0	0	1	1	0
RJF_MAG_00156	MGB040	Menaquinone synthesis (vitamin K2) I	0	0	0	0	0	0	0	0	0	0	1	1	0	0	0	0	1	0	1	0	0	0	0	0	1	1	0	1	1	1	1	0	1	0	0	0	0	1	0	0	0	0	0	0	0
RJF_MAG_00156	MGB043	Acetate synthesis I	0	0	0	0	0	0	0	0	0	0	1	1	0	0	0	1	1	1	1	0	0	0	0	0	1	1	0	1	1	1	1	0	0	0	0	0	0	1	1	0	0	0	0	0	0
RJF_MAG_00158	MGB006	Glutamate synthesis I	0	0	0	0	0	1	0	0	0	0	0	0	0	0	0	1	0	0	0	0	0	0	1	0	0	0	0	0	0	1	0	0	0	0	0	0	0	0	0	0	0	0	0	0	0
RJF_MAG_00158	MGB007	Glutamate synthesis II	0	0	0	0	0	0	0	0	0	0	0	0	0	0	1	0	0	0	0	0	0	0	1	0	0	0	0	0	0	1	0	0	0	0	0	0	0	0	0	0	0	0	0	0	0
RJF_MAG_00158	MGB015	p-Cresol synthesis	0	0	0	0	0	0	0	0	0	0	0	0	0	0	0	1	0	0	0	0	0	0	1	0	0	0	0	0	0	1	0	0	0	0	0	0	0	0	0	0	0	0	0	0	0
RJF_MAG_00158	MGB029	ClpB (ATP-dependent chaperone protein)	0	0	0	0	0	1	0	0	0	0	0	0	0	0	0	1	0	0	0	0	0	0	1	0	0	0	0	0	0	1	0	0	1	0	0	0	0	0	0	0	0	0	0	0	0
RJF_MAG_00158	MGB031	17-beta-Estradiol degradation	0	0	0	0	0	0	0	0	0	0	0	0	0	0	1	1	0	0	0	0	0	0	1	0	0	0	0	0	0	1	0	0	0	0	0	0	0	0	0	0	0	0	0	0	0
RJF_MAG_00158	MGB033	Quinolinic acid degradation	0	0	0	0	0	0	0	0	0	0	0	0	0	0	0	1	0	0	0	0	0	0	1	0	0	0	0	0	0	0	0	0	0	0	0	0	0	0	0	0	0	0	0	0	0
RJF_MAG_00158	MGB035	Isovaleric acid synthesis II (KADC pathway)	0	0	0	0	0	0	0	0	0	0	0	0	0	0	0	1	0	0	0	0	0	0	1	0	0	0	0	0	0	1	0	0	0	0	0	0	0	0	0	0	0	0	0	0	0
RJF_MAG_00158	MGB043	Acetate synthesis I	0	0	0	0	0	0	0	0	0	0	0	0	0	0	0	1	0	0	0	0	0	0	1	0	0	0	0	0	0	0	0	0	0	0	0	0	0	0	0	0	0	0	0	0	0
RJF_MAG_00158	MGB052	Butyrate synthesis I	0	0	0	0	0	0	0	0	0	0	0	0	0	0	0	1	0	0	0	0	0	0	1	0	0	0	0	0	0	1	0	0	0	0	0	0	0	0	0	0	0	0	0	0	0
RJF_MAG_00159	MGB006	Glutamate synthesis I	1	0	0	0	0	1	0	0	0	1	0	0	0	0	1	1	0	0	0	0	0	0	1	0	1	0	0	0	0	1	0	0	0	0	0	0	0	0	0	0	0	0	0	0	0
RJF_MAG_00159	MGB007	Glutamate synthesis II	0	0	1	0	0	1	0	0	0	1	0	0	0	0	1	1	0	0	0	0	0	0	1	0	0	0	0	0	0	1	0	0	0	0	0	0	1	0	0	1	0	0	0	0	0
RJF_MAG_00159	MGB015	p-Cresol synthesis	1	0	1	0	0	1	0	0	0	1	0	0	1	1	1	1	0	0	1	0	1	0	1	0	1	0	1	0	0	1	0	0	1	1	0	1	1	1	0	1	1	0	0	0	0
RJF_MAG_00159	MGB032	Quinolinic acid synthesis	0	0	0	0	0	1	0	0	0	1	0	0	0	0	1	1	0	0	0	0	0	0	1	0	1	0	0	0	0	1	0	0	1	0	0	0	1	0	0	1	0	0	0	0	0
RJF_MAG_00159	MGB033	Quinolinic acid degradation	0	0	0	0	0	0	0	0	0	1	0	0	0	0	1	1	0	0	0	0	0	0	1	0	1	0	0	0	0	1	0	0	0	0	0	0	1	0	0	0	0	0	0	0	0
RJF_MAG_00159	MGB036	S-Adenosylmethionine (SAM) synthesis	0	0	1	0	0	1	0	0	0	1	0	0	0	0	1	1	0	0	0	0	0	0	1	0	1	0	0	0	0	1	1	0	1	0	0	0	1	0	0	0	1	0	0	0	0
RJF_MAG_00159	MGB040	Menaquinone synthesis (vitamin K2) I	0	0	1	0	0	1	0	0	0	1	0	0	0	0	1	1	0	0	0	0	0	0	1	0	0	0	0	0	0	1	0	0	0	0	0	0	1	0	0	0	0	0	0	0	0
RJF_MAG_00159	MGB043	Acetate synthesis I	1	0	1	0	0	1	0	0	0	1	0	0	0	0	1	1	0	0	0	0	0	0	1	0	0	0	0	0	0	1	0	0	0	0	0	0	1	0	0	0	0	0	0	0	0
RJF_MAG_00159	MGB047	Acetate degradation	1	0	1	0	0	1	0	0	0	1	1	0	0	0	1	1	0	0	0	0	0	0	1	0	1	0	0	0	0	1	0	0	1	0	0	1	1	0	0	1	0	0	0	0	0
RJF_MAG_00159	MGB052	Butyrate synthesis I	0	0	0	0	0	0	0	0	0	1	0	0	0	0	1	1	0	0	0	0	0	0	1	0	0	0	0	0	0	1	0	0	0	0	0	0	1	0	0	0	0	0	0	0	0
RJF_MAG_00159	MGB055	Propionate synthesis III	0	0	1	0	0	1	0	0	0	1	0	0	0	0	1	1	0	0	0	0	0	0	1	0	0	0	0	0	0	1	0	0	0	0	0	0	1	0	0	1	0	0	0	0	0
RJF_MAG_00160	MGB007	Glutamate synthesis II	1	0	1	0	0	1	0	0	0	1	0	0	0	0	0	1	0	0	0	0	0	0	1	0	0	0	0	0	0	1	0	0	0	0	0	0	0	0	0	0	0	0	0	0	0
RJF_MAG_00160	MGB033	Quinolinic acid degradation	0	0	0	0	0	0	0	0	0	0	0	0	0	0	0	1	0	0	0	0	0	0	1	0	0	0	0	0	0	1	0	0	0	0	0	0	0	0	0	0	0	0	0	0	0
RJF_MAG_00160	MGB036	S-Adenosylmethionine (SAM) synthesis	0	0	0	0	0	1	0	0	0	1	0	0	0	0	1	1	0	0	0	0	0	0	1	0	1	0	1	0	0	1	0	0	0	0	0	0	0	0	0	1	0	0	0	0	0
RJF_MAG_00160	MGB043	Acetate synthesis I	0	0	0	0	0	1	0	0	0	0	0	0	0	0	0	1	0	0	0	0	0	0	1	0	0	0	0	0	0	1	0	0	0	0	0	0	0	0	0	1	0	0	0	0	0
RJF_MAG_00161	MGB007	Glutamate synthesis II	1	0	1	0	0	1	0	0	0	1	0	0	0	0	0	1	0	0	0	0	1	0	1	0	0	0	0	0	0	0	0	0	1	0	0	0	0	0	0	1	0	0	0	0	0
RJF_MAG_00162	MGB007	Glutamate synthesis II	1	0	1	0	0	1	0	0	0	1	0	0	1	0	1	1	0	0	1	0	0	0	1	0	1	0	0	0	0	1	0	0	1	0	0	1	1	0	0	1	0	0	0	0	0
RJF_MAG_00162	MGB033	Quinolinic acid degradation	1	0	1	0	0	1	0	0	0	1	0	0	0	0	1	1	0	0	0	0	0	0	1	0	0	0	0	0	0	1	0	0	0	0	0	1	1	0	0	0	0	0	0	0	0
RJF_MAG_00162	MGB036	S-Adenosylmethionine (SAM) synthesis	1	0	1	0	0	1	0	0	0	1	0	0	0	0	1	1	0	0	0	0	0	0	1	0	0	0	1	0	0	1	0	0	0	0	0	1	1	0	0	1	1	0	0	0	0
RJF_MAG_00162	MGB047	Acetate degradation	1	0	1	0	0	1	0	0	0	1	1	0	0	0	1	1	0	0	0	0	0	0	1	0	1	0	1	0	0	1	0	0	0	1	0	1	1	0	0	0	0	1	0	0	0
RJF_MAG_00163	MGB015	p-Cresol synthesis	0	0	0	0	0	1	0	0	0	1	0	0	0	0	1	1	0	0	0	0	0	0	1	0	1	0	0	0	0	1	0	0	0	0	0	0	1	0	0	0	0	0	0	0	0
RJF_MAG_00163	MGB029	ClpB (ATP-dependent chaperone protein)	0	0	0	0	0	1	0	0	0	1	0	0	0	0	1	1	0	0	0	0	0	0	1	0	1	0	0	0	0	1	0	0	0	0	0	0	1	0	0	0	0	0	0	0	0
RJF_MAG_00163	MGB036	S-Adenosylmethionine (SAM) synthesis	1	0	0	0	0	1	0	0	0	1	0	0	0	0	1	1	0	1	0	0	0	0	1	0	1	0	0	0	0	1	0	0	1	0	0	0	1	0	1	1	0	0	0	0	0
RJF_MAG_00164	MGB006	Glutamate synthesis I	0	0	1	0	0	1	0	0	0	1	0	0	0	0	0	0	0	0	0	0	0	0	1	0	0	0	1	0	0	0	0	0	0	0	0	1	1	0	0	0	0	0	0	0	0
RJF_MAG_00164	MGB022	GABA synthesis III	0	0	1	0	0	1	0	0	0	0	0	0	0	0	1	0	0	0	0	0	0	0	1	0	0	0	0	0	0	0	0	0	0	0	0	0	1	0	0	1	0	0	0	0	0
RJF_MAG_00164	MGB029	ClpB (ATP-dependent chaperone protein)	0	0	1	0	0	1	0	0	0	0	0	0	0	0	1	0	0	0	0	0	0	0	1	0	0	0	0	0	0	0	0	0	0	0	0	1	1	0	0	1	0	0	0	0	0
RJF_MAG_00164	MGB032	Quinolinic acid synthesis	0	0	1	0	0	1	0	0	0	0	0	0	0	0	1	0	0	0	0	0	0	0	1	0	1	0	0	0	0	1	0	0	0	0	0	1	1	0	0	1	0	0	0	0	0
RJF_MAG_00164	MGB033	Quinolinic acid degradation	0	0	1	0	0	1	0	0	0	0	0	0	0	0	1	0	0	0	0	0	0	0	1	0	0	0	0	0	0	0	0	0	0	0	0	0	1	0	0	0	0	0	0	0	0
RJF_MAG_00164	MGB036	S-Adenosylmethionine (SAM) synthesis	0	0	1	0	0	1	0	0	0	1	0	0	0	0	1	0	0	0	0	0	0	0	1	0	0	0	0	0	0	1	0	0	0	0	0	1	1	0	0	1	0	0	0	0	0
RJF_MAG_00164	MGB043	Acetate synthesis I	0	0	0	0	0	1	0	0	0	0	0	0	0	0	1	0	0	0	0	0	0	0	1	0	0	0	0	0	0	0	0	0	0	0	0	0	1	0	0	0	0	0	0	0	0
RJF_MAG_00164	MGB049	Tryptophan degradation	0	0	1	0	0	1	0	0	0	0	0	0	0	0	1	0	0	0	0	0	0	0	1	0	1	0	1	0	0	0	0	0	0	0	0	1	1	0	0	1	0	0	0	0	0
RJF_MAG_00164	MGB052	Butyrate synthesis I	0	0	0	0	0	1	0	0	0	0	0	0	0	0	1	0	0	0	0	0	0	0	1	0	0	0	0	0	0	0	0	0	0	0	0	0	1	0	0	0	0	0	0	0	0
RJF_MAG_00164	MGB055	Propionate synthesis III	0	0	0	0	0	1	0	0	0	0	0	0	0	0	1	0	0	0	0	0	0	0	1	0	0	0	0	0	0	1	0	0	1	0	0	0	1	0	0	1	0	0	0	0	0
RJF_MAG_00165	MGB031	17-beta-Estradiol degradation	1	0	1	0	0	1	0	0	0	1	1	1	0	0	1	1	1	0	0	0	1	0	0	1	1	0	0	0	0	1	0	0	1	0	0	0	1	0	0	1	1	0	0	0	0
RJF_MAG_00166	MGB031	17-beta-Estradiol degradation	0	0	1	0	0	1	0	0	0	1	0	0	0	0	0	0	0	0	0	1	1	0	0	0	1	0	0	0	0	0	0	0	0	0	0	0	1	0	0	1	0	0	0	0	0
RJF_MAG_00167	MGB007	Glutamate synthesis II	0	0	0	0	0	1	0	0	0	0	0	0	0	0	1	0	0	0	0	0	0	0	1	0	0	0	0	0	0	1	0	0	0	0	0	0	0	0	0	0	0	0	0	0	0
RJF_MAG_00167	MGB015	p-Cresol synthesis	0	0	0	0	0	1	0	0	0	0	0	0	0	0	0	0	0	0	0	0	0	0	1	0	0	0	0	0	0	0	0	0	0	0	0	0	0	0	0	0	0	0	0	0	0
RJF_MAG_00167	MGB032	Quinolinic acid synthesis	0	0	0	0	0	1	0	0	0	0	0	0	0	0	0	0	0	0	0	0	0	0	1	0	0	0	0	0	0	1	0	0	0	0	0	0	0	0	0	0	0	0	0	0	0
RJF_MAG_00167	MGB036	S-Adenosylmethionine (SAM) synthesis	0	0	0	0	0	1	0	0	0	0	0	0	0	0	1	0	0	0	0	0	0	0	1	0	0	0	0	0	0	1	0	0	0	0	0	0	0	0	0	0	0	0	0	0	0
RJF_MAG_00167	MGB043	Acetate synthesis I	0	0	0	0	0	0	0	0	0	0	0	0	0	0	0	0	0	0	0	0	0	0	1	0	0	0	0	0	0	1	0	0	0	0	0	0	0	0	0	0	0	0	0	0	0
RJF_MAG_00167	MGB047	Acetate degradation	0	0	0	0	0	0	0	0	0	0	0	0	0	0	0	0	0	0	0	0	0	0	1	0	0	0	0	0	0	1	0	0	0	0	0	0	0	0	0	0	0	0	0	0	0
RJF_MAG_00167	MGB055	Propionate synthesis III	0	0	0	0	0	1	0	0	0	0	0	0	0	0	1	0	0	0	0	0	0	0	1	0	0	0	0	0	0	0	0	0	0	0	0	0	0	0	0	0	0	0	0	0	0
RJF_MAG_00168	MGB005	Tryptophan synthesis	0	0	0	0	0	0	0	0	0	0	0	0	0	0	0	1	0	0	0	0	0	0	1	0	0	0	0	0	0	1	0	0	0	0	0	1	0	0	0	0	0	0	0	0	0
RJF_MAG_00168	MGB006	Glutamate synthesis I	0	0	1	0	0	1	0	0	0	0	0	0	0	0	1	1	0	0	0	0	0	0	1	0	1	0	0	0	0	1	0	0	0	0	0	1	1	1	0	1	0	0	0	0	0
RJF_MAG_00168	MGB007	Glutamate synthesis II	0	0	0	0	0	1	0	0	0	0	0	0	0	0	1	1	0	0	0	0	0	0	1	0	1	0	0	0	0	1	0	0	0	0	0	1	0	0	0	1	0	0	0	0	0
RJF_MAG_00168	MGB015	p-Cresol synthesis	0	0	0	0	0	1	0	0	0	0	0	0	0	0	0	1	0	0	0	0	0	0	1	0	0	0	0	0	0	1	0	0	0	0	0	0	0	0	0	0	0	0	0	0	0
RJF_MAG_00168	MGB029	ClpB (ATP-dependent chaperone protein)	0	0	0	0	0	0	0	0	0	0	0	0	0	0	0	1	0	0	0	0	0	0	1	0	0	0	0	0	0	1	0	0	1	0	0	1	0	0	0	0	0	0	0	0	0
RJF_MAG_00168	MGB031	17-beta-Estradiol degradation	0	0	0	0	0	0	0	0	0	0	0	0	0	0	0	1	0	0	0	0	0	0	1	0	0	0	0	0	0	1	0	0	0	0	0	0	0	0	0	0	0	0	0	0	0
RJF_MAG_00168	MGB032	Quinolinic acid synthesis	0	0	0	0	0	0	0	0	0	0	0	0	1	0	0	1	0	0	0	0	0	0	1	0	0	0	0	0	0	1	0	0	0	0	0	0	0	0	0	0	0	0	0	0	0
RJF_MAG_00168	MGB033	Quinolinic acid degradation	0	0	0	0	0	1	0	0	0	0	0	0	0	0	1	1	0	0	0	0	0	0	1	0	0	0	0	0	0	1	0	0	0	0	0	1	0	0	0	0	0	0	0	0	0
RJF_MAG_00168	MGB035	Isovaleric acid synthesis II (KADC pathway)	0	0	0	0	0	0	0	0	0	0	0	0	0	0	0	1	0	0	0	0	0	0	1	0	0	0	0	0	0	1	0	0	0	0	0	0	0	0	0	0	0	0	0	0	0
RJF_MAG_00168	MGB036	S-Adenosylmethionine (SAM) synthesis	0	0	0	0	0	0	0	0	0	0	0	0	0	0	0	1	0	0	0	0	0	0	1	0	0	0	0	0	0	1	0	0	0	0	0	0	0	0	0	0	0	0	0	0	0
RJF_MAG_00168	MGB039	g-Hydroxybutyric acid (GHB) degradation	0	0	0	0	0	1	0	0	0	1	0	0	0	0	1	1	0	1	0	0	0	0	1	0	1	0	0	0	0	1	0	0	0	0	0	1	0	0	0	1	0	0	0	0	0
RJF_MAG_00168	MGB043	Acetate synthesis I	0	0	0	0	0	1	0	0	0	0	0	0	0	0	1	1	0	0	0	0	0	0	1	0	1	0	0	0	0	1	0	0	0	0	0	1	0	0	0	0	0	0	0	0	0
RJF_MAG_00169	MGB031	17-beta-Estradiol degradation	0	1	1	1	0	0	0	0	1	0	1	0	1	1	1	0	1	0	0	1	1	1	1	0	0	1	0	1	0	1	1	0	1	1	0	1	0	0	1	1	0	1	0	0	1
RJF_MAG_00169	MGB033	Quinolinic acid degradation	0	0	1	1	1	0	0	0	1	0	1	0	0	1	0	0	0	0	0	1	0	1	1	0	1	1	0	1	0	1	1	0	1	1	0	1	0	0	0	0	0	1	0	0	1
RJF_MAG_00169	MGB036	S-Adenosylmethionine (SAM) synthesis	1	1	1	1	1	0	0	0	1	0	1	1	1	1	1	1	1	1	1	1	1	1	1	0	1	1	0	1	0	1	1	1	1	1	0	1	0	1	1	1	0	1	0	1	1
RJF_MAG_00169	MGB043	Acetate synthesis I	1	0	1	1	0	0	0	0	1	0	1	1	0	1	0	0	1	0	0	1	0	1	1	0	0	1	0	0	0	1	1	0	1	1	0	1	0	0	1	0	0	0	0	0	1
RJF_MAG_00170	MGB006	Glutamate synthesis I	0	0	0	0	1	0	0	0	0	0	0	0	0	0	0	0	0	0	0	0	0	0	1	0	0	1	0	0	0	0	0	0	0	0	0	0	0	0	0	0	1	0	0	0	0
RJF_MAG_00170	MGB007	Glutamate synthesis II	0	0	0	0	1	0	0	0	1	0	0	0	0	0	0	0	0	1	0	0	0	0	1	1	0	1	0	0	0	0	0	0	0	0	0	0	0	0	0	0	1	0	0	0	0
RJF_MAG_00170	MGB015	p-Cresol synthesis	0	0	0	0	1	0	0	0	0	0	0	1	0	0	0	0	0	1	0	0	0	0	1	0	0	1	0	0	0	0	0	0	0	0	0	0	0	0	0	0	1	0	0	0	0
RJF_MAG_00170	MGB029	ClpB (ATP-dependent chaperone protein)	0	0	0	0	1	0	0	0	1	0	0	0	0	0	0	1	0	1	0	0	0	0	1	1	0	1	0	0	0	0	0	0	0	0	0	0	0	0	0	0	1	0	0	0	0
RJF_MAG_00170	MGB033	Quinolinic acid degradation	0	0	0	0	1	0	0	0	0	0	0	0	0	0	0	0	0	0	0	0	0	0	1	0	0	1	0	0	0	0	0	0	0	0	0	0	0	0	0	0	1	0	0	0	0
RJF_MAG_00170	MGB035	Isovaleric acid synthesis II (KADC pathway)	0	0	0	0	1	0	0	0	1	0	0	0	0	0	0	0	0	0	0	0	0	0	1	0	0	1	0	0	0	0	0	0	0	0	0	0	0	0	0	0	1	0	0	0	0
RJF_MAG_00170	MGB036	S-Adenosylmethionine (SAM) synthesis	0	0	0	1	1	0	1	0	1	0	0	0	0	0	0	0	0	1	0	0	0	0	1	1	0	1	0	0	0	0	0	0	0	0	0	0	0	0	0	0	1	1	0	0	0
RJF_MAG_00170	MGB043	Acetate synthesis I	0	0	0	0	1	0	1	0	1	0	0	0	0	0	0	0	0	1	0	0	0	0	1	0	0	1	0	0	0	0	0	0	0	0	0	0	0	0	0	0	1	0	0	0	0
RJF_MAG_00172	MGB007	Glutamate synthesis II	1	0	1	0	0	1	0	0	0	1	0	0	0	0	1	1	0	1	1	0	0	0	1	0	1	0	1	0	0	1	0	0	0	1	0	1	1	0	0	1	0	0	0	0	0
RJF_MAG_00172	MGB029	ClpB (ATP-dependent chaperone protein)	1	0	1	0	0	1	0	0	0	1	0	0	1	0	1	1	0	0	1	0	0	0	1	0	1	0	1	0	0	1	0	0	0	0	0	1	1	1	0	1	0	0	0	0	0
RJF_MAG_00172	MGB033	Quinolinic acid degradation	1	0	1	0	0	1	0	0	0	1	0	0	0	0	1	1	0	0	0	0	0	0	1	0	1	0	1	0	0	1	0	0	1	0	0	1	1	0	0	0	0	1	0	0	0
RJF_MAG_00172	MGB036	S-Adenosylmethionine (SAM) synthesis	1	0	1	0	0	1	0	0	0	1	0	0	1	1	1	1	0	0	0	0	0	0	1	0	1	0	1	0	0	1	0	0	0	1	0	1	1	0	0	1	0	1	0	0	0
RJF_MAG_00172	MGB043	Acetate synthesis I	1	0	1	0	0	1	0	0	0	1	0	0	0	0	1	1	0	0	0	0	1	0	1	0	1	0	1	0	0	1	0	0	0	1	0	1	1	0	0	1	0	0	0	0	0
RJF_MAG_00172	MGB047	Acetate degradation	1	0	1	1	0	1	0	0	1	1	1	0	1	1	1	1	0	0	0	0	1	0	1	0	0	0	1	0	0	1	0	0	1	1	0	1	1	1	0	0	0	0	0	0	0
RJF_MAG_00172	MGB052	Butyrate synthesis I	1	0	1	0	0	1	0	0	0	1	1	0	0	0	1	1	0	0	1	0	0	0	1	0	1	0	1	0	0	1	0	0	0	0	0	1	1	1	0	1	0	0	0	0	0
RJF_MAG_00173	MGB029	ClpB (ATP-dependent chaperone protein)	1	0	1	0	0	1	0	0	0	1	0	0	0	0	1	1	0	0	1	0	0	0	1	0	1	0	1	0	0	1	0	0	0	1	0	1	1	0	0	0	1	0	0	0	0
RJF_MAG_00173	MGB033	Quinolinic acid degradation	1	0	1	0	0	1	0	0	0	1	0	0	0	0	1	1	0	0	0	0	0	0	1	0	1	0	1	0	0	1	0	0	0	0	0	0	1	0	0	0	0	0	0	0	0
RJF_MAG_00173	MGB036	S-Adenosylmethionine (SAM) synthesis	1	0	1	0	0	1	0	0	0	1	0	0	0	0	1	1	0	0	1	0	0	0	1	0	1	0	1	0	0	1	0	1	0	1	0	1	1	0	0	1	1	0	0	0	0
RJF_MAG_00173	MGB055	Propionate synthesis III	1	0	1	0	0	1	0	0	0	1	0	0	0	0	1	1	0	0	0	0	0	0	1	0	1	0	0	0	0	1	0	0	0	0	0	1	1	0	0	0	0	0	0	0	0
RJF_MAG_00174	MGB033	Quinolinic acid degradation	1	1	1	1	1	0	1	0	1	0	1	1	1	1	1	1	1	1	1	1	1	1	1	0	1	1	0	1	1	1	1	1	1	1	1	1	1	1	1	1	1	1	1	1	1
RJF_MAG_00174	MGB040	Menaquinone synthesis (vitamin K2) I	1	1	1	1	1	0	1	0	1	0	1	1	1	1	1	1	1	1	1	1	1	1	1	1	1	1	0	1	1	1	1	1	1	1	1	1	0	1	1	1	0	1	1	1	1
RJF_MAG_00175	MGB036	S-Adenosylmethionine (SAM) synthesis	0	0	1	0	0	1	0	0	0	1	0	0	0	0	0	1	1	0	0	0	0	0	0	0	1	0	1	0	0	1	0	0	0	0	0	1	0	0	0	1	0	0	0	0	0
RJF_MAG_00177	MGB006	Glutamate synthesis I	0	0	0	0	0	1	0	0	0	0	0	0	0	0	1	1	0	0	0	0	0	0	0	0	0	0	0	0	0	1	0	0	0	0	0	1	0	0	0	0	0	0	0	0	0
RJF_MAG_00177	MGB007	Glutamate synthesis II	0	0	0	0	0	1	0	0	0	0	0	0	0	0	1	1	0	0	0	0	0	0	0	0	0	0	0	0	0	1	0	0	0	1	0	1	0	0	0	0	0	0	0	0	0
RJF_MAG_00177	MGB029	ClpB (ATP-dependent chaperone protein)	0	0	0	0	0	1	0	0	0	0	0	0	0	0	1	1	0	0	0	0	0	0	1	0	0	0	1	0	0	1	0	0	0	1	0	1	0	0	0	0	0	0	0	0	0
RJF_MAG_00177	MGB033	Quinolinic acid degradation	0	0	0	0	0	0	0	0	0	0	0	0	0	0	1	1	0	0	0	0	0	0	0	0	0	0	0	0	0	1	0	0	0	0	0	1	0	0	0	0	0	0	0	0	0
RJF_MAG_00177	MGB035	Isovaleric acid synthesis II (KADC pathway)	0	0	0	0	0	1	0	0	0	0	0	0	0	0	1	1	0	0	0	0	0	0	0	0	0	0	0	0	0	1	0	0	0	0	0	1	0	0	0	1	0	0	0	0	0
RJF_MAG_00177	MGB036	S-Adenosylmethionine (SAM) synthesis	0	0	0	0	0	1	0	0	0	0	0	0	0	0	0	1	0	0	0	0	0	0	0	0	0	0	0	0	0	1	0	0	0	0	0	1	0	0	0	0	0	0	0	0	0
RJF_MAG_00177	MGB047	Acetate degradation	0	0	1	0	0	1	0	0	0	0	0	0	0	0	1	1	0	0	0	0	0	0	0	0	0	0	0	0	0	1	0	0	0	0	0	1	0	0	0	1	0	0	0	0	0
RJF_MAG_00177	MGB054	Propionate synthesis II	0	0	0	0	0	1	0	0	0	0	0	0	0	0	0	1	0	0	0	0	0	0	1	0	0	0	0	0	0	1	0	0	0	0	0	0	0	1	0	0	0	0	0	0	0
RJF_MAG_00178	MGB007	Glutamate synthesis II	1	0	1	0	0	1	0	0	0	1	0	0	0	0	1	1	0	0	0	0	0	0	1	0	1	0	0	0	0	1	0	0	1	1	0	1	1	0	0	1	0	0	0	0	0
RJF_MAG_00178	MGB015	p-Cresol synthesis	1	0	1	0	0	1	0	0	0	1	1	1	1	0	1	1	0	0	1	0	0	0	1	0	1	0	0	0	0	1	0	0	1	1	0	1	1	0	0	1	0	0	0	1	0
RJF_MAG_00178	MGB029	ClpB (ATP-dependent chaperone protein)	0	0	1	0	0	1	0	0	0	1	1	0	0	0	1	1	0	0	1	0	1	0	1	0	1	0	1	0	0	1	0	0	1	1	0	1	1	0	0	1	0	1	0	0	0
RJF_MAG_00178	MGB031	17-beta-Estradiol degradation	1	0	0	0	0	1	0	0	0	1	0	0	0	0	1	1	0	0	0	0	0	0	1	0	1	0	0	0	0	1	0	0	1	0	0	1	1	0	0	0	0	0	0	0	0
RJF_MAG_00178	MGB036	S-Adenosylmethionine (SAM) synthesis	1	0	1	0	0	1	0	0	0	1	0	0	0	1	1	1	0	0	0	0	0	0	1	0	1	0	0	0	0	1	0	0	1	0	0	1	1	0	0	0	0	0	0	0	0
RJF_MAG_00178	MGB043	Acetate synthesis I	1	0	0	0	0	1	0	0	0	1	0	0	0	0	1	1	0	0	0	0	0	0	1	0	0	0	0	0	0	1	0	0	1	0	0	1	1	0	0	0	0	0	0	0	0
RJF_MAG_00178	MGB052	Butyrate synthesis I	1	0	1	0	0	1	0	0	0	1	0	0	0	0	1	1	0	0	0	0	0	0	1	0	1	0	0	0	0	1	0	0	1	0	0	1	1	0	0	0	0	0	0	0	0
RJF_MAG_00178	MGB053	Butyrate synthesis II	1	0	1	0	0	1	0	0	0	1	0	0	0	0	1	1	0	0	0	0	0	0	1	0	0	0	0	0	0	1	0	0	1	0	0	1	1	0	0	0	0	0	0	0	0
RJF_MAG_00178	MGB055	Propionate synthesis III	0	0	0	0	0	1	0	0	0	1	0	0	0	0	1	1	0	0	0	0	0	0	1	0	0	0	0	0	0	1	0	0	0	0	0	1	1	0	0	0	0	0	0	0	0
RJF_MAG_00179	MGB006	Glutamate synthesis I	0	0	1	0	1	0	1	0	1	0	1	1	1	1	1	1	1	1	1	1	1	0	1	1	1	1	0	1	1	1	1	1	1	0	0	1	0	1	1	1	1	1	1	1	1
RJF_MAG_00179	MGB007	Glutamate synthesis II	1	0	1	0	1	0	1	0	1	0	1	1	1	1	1	1	1	1	1	1	1	0	1	1	1	1	0	1	1	1	1	1	1	1	1	1	0	1	1	1	1	1	1	1	1
RJF_MAG_00179	MGB029	ClpB (ATP-dependent chaperone protein)	1	0	1	0	1	0	1	0	1	0	1	1	1	1	1	1	1	1	1	1	1	0	1	1	1	1	0	1	1	1	1	1	1	0	0	1	0	1	1	1	1	1	1	1	1
RJF_MAG_00179	MGB031	17-beta-Estradiol degradation	1	0	1	0	0	0	1	0	1	0	1	1	1	1	1	1	1	1	1	1	1	1	1	1	1	1	0	1	1	1	1	1	1	0	0	1	0	1	1	1	1	1	1	1	1
RJF_MAG_00179	MGB033	Quinolinic acid degradation	1	0	0	0	1	0	1	0	1	0	1	1	1	1	1	1	1	1	1	1	1	0	1	1	1	1	0	1	1	1	1	1	1	0	0	1	0	1	1	1	1	1	1	1	1
RJF_MAG_00179	MGB040	Menaquinone synthesis (vitamin K2) I	1	0	1	0	1	0	1	0	1	0	1	1	1	1	1	1	1	1	1	1	1	0	1	1	1	1	0	1	1	1	1	1	1	0	0	1	0	1	1	1	1	1	1	1	1
RJF_MAG_00179	MGB043	Acetate synthesis I	1	0	1	0	1	0	1	0	1	0	1	1	1	1	1	1	1	1	1	1	1	0	1	1	1	1	0	1	1	1	1	1	1	1	0	1	0	1	1	1	1	1	1	1	1
RJF_MAG_00180	MGB032	Quinolinic acid synthesis	1	0	0	0	0	0	0	0	0	1	0	0	0	0	1	1	0	0	0	0	0	0	1	0	0	0	0	0	0	1	0	0	0	0	0	0	0	0	0	0	0	0	0	0	0
RJF_MAG_00181	MGB007	Glutamate synthesis II	0	0	1	0	0	1	0	0	0	1	0	0	0	0	1	0	0	0	1	0	1	0	1	1	1	0	0	0	0	1	0	0	1	1	0	0	0	1	0	1	0	0	0	0	0
RJF_MAG_00181	MGB029	ClpB (ATP-dependent chaperone protein)	0	0	1	0	0	1	0	0	0	1	1	1	0	0	1	1	0	1	1	0	0	0	1	1	1	0	0	0	0	1	1	0	0	0	0	1	0	1	0	1	0	0	0	1	0
RJF_MAG_00181	MGB035	Isovaleric acid synthesis II (KADC pathway)	0	0	1	0	0	1	0	0	0	1	0	1	0	0	1	1	0	0	0	0	0	0	1	0	1	0	0	0	0	1	0	0	0	0	0	0	0	0	0	1	0	0	0	0	0
RJF_MAG_00181	MGB047	Acetate degradation	0	0	1	0	0	1	0	0	0	1	1	0	0	0	1	1	0	0	1	0	1	0	1	0	1	0	1	0	0	1	0	0	1	0	0	1	0	0	0	1	0	0	0	0	0
RJF_MAG_00182	MGB006	Glutamate synthesis I	0	0	0	0	0	0	0	0	0	0	0	0	0	0	1	1	0	0	0	0	0	0	1	0	0	0	0	0	0	1	0	0	0	0	0	0	0	0	0	1	0	0	0	0	0
RJF_MAG_00182	MGB007	Glutamate synthesis II	0	0	0	0	0	0	0	0	0	0	0	0	0	0	1	1	0	0	0	0	0	0	1	0	1	0	0	0	0	0	0	0	0	0	0	0	0	0	0	0	0	0	0	0	0
RJF_MAG_00182	MGB029	ClpB (ATP-dependent chaperone protein)	0	0	0	0	0	0	0	0	0	0	0	0	0	0	0	1	0	0	0	0	0	0	1	0	0	0	1	0	0	1	0	0	0	0	0	0	0	0	0	1	0	0	0	0	0
RJF_MAG_00182	MGB033	Quinolinic acid degradation	0	0	0	0	0	0	0	0	0	0	0	0	0	0	0	1	0	0	0	0	0	0	1	0	0	0	0	0	0	1	0	0	0	0	0	0	0	0	0	0	0	0	0	0	0
RJF_MAG_00182	MGB043	Acetate synthesis I	0	0	0	0	0	0	0	0	0	0	0	0	0	0	1	1	0	0	0	0	0	0	1	0	0	0	1	0	0	1	0	0	0	0	0	0	0	0	0	0	0	0	0	0	0
RJF_MAG_00183	MGB006	Glutamate synthesis I	0	0	1	0	0	1	0	0	0	1	0	0	0	0	1	1	0	0	0	0	0	0	1	0	1	0	1	0	0	1	0	0	1	1	0	1	1	0	1	0	1	0	0	0	0
RJF_MAG_00183	MGB007	Glutamate synthesis II	0	0	1	0	0	1	0	0	0	1	0	0	0	0	1	1	0	0	0	0	0	0	1	0	1	0	1	0	0	1	0	0	1	0	0	0	0	0	0	0	0	0	0	0	0
RJF_MAG_00183	MGB015	p-Cresol synthesis	1	0	1	0	0	1	0	0	1	1	0	0	0	0	1	1	0	0	1	0	0	0	1	0	1	0	1	0	0	1	0	0	1	0	0	1	0	0	1	1	0	0	0	0	0
RJF_MAG_00183	MGB031	17-beta-Estradiol degradation	1	0	0	0	0	1	0	0	0	1	0	0	0	0	1	1	0	0	0	0	0	0	1	0	1	0	1	0	0	1	0	0	0	0	0	1	0	0	0	0	0	0	0	0	0
RJF_MAG_00183	MGB032	Quinolinic acid synthesis	1	0	1	0	0	1	0	0	1	1	1	0	0	0	1	1	0	0	1	0	0	0	1	0	1	0	1	0	0	1	0	0	1	1	0	0	1	0	0	0	1	0	0	0	0
RJF_MAG_00183	MGB033	Quinolinic acid degradation	0	0	0	0	0	1	0	0	0	1	0	0	0	0	1	1	1	0	1	0	0	0	1	0	1	0	1	0	0	1	0	0	1	0	0	0	1	0	0	1	0	0	0	0	0
RJF_MAG_00183	MGB043	Acetate synthesis I	0	0	1	0	0	1	0	0	0	1	0	0	1	0	1	1	0	0	1	0	0	0	1	0	0	0	1	0	0	1	0	0	1	0	0	0	0	0	0	0	1	0	0	0	0
RJF_MAG_00184	MGB005	Tryptophan synthesis	0	0	1	0	0	1	0	0	0	1	0	0	0	0	1	1	0	0	0	0	0	0	1	0	1	0	0	0	0	1	0	0	0	0	0	1	1	0	0	1	0	1	0	0	0
RJF_MAG_00184	MGB006	Glutamate synthesis I	0	0	1	0	0	1	0	0	0	1	0	0	1	0	1	1	0	0	0	0	1	0	1	0	0	0	0	0	0	1	0	0	0	0	0	1	1	0	0	0	0	0	0	0	0
RJF_MAG_00184	MGB007	Glutamate synthesis II	0	0	1	0	0	1	0	0	0	1	0	0	0	0	1	1	0	0	1	0	0	0	1	1	1	0	1	0	0	1	1	0	0	1	0	1	1	0	0	1	0	1	0	0	0
RJF_MAG_00184	MGB015	p-Cresol synthesis	0	0	1	0	0	1	0	1	0	1	0	0	1	0	1	1	1	0	1	0	1	0	1	0	1	0	0	0	0	1	0	0	0	0	0	1	1	0	1	1	0	0	0	0	0
RJF_MAG_00184	MGB031	17-beta-Estradiol degradation	0	0	1	0	0	1	0	0	0	1	0	0	0	0	1	1	0	0	0	0	0	0	1	0	0	0	0	0	0	1	0	0	0	0	0	1	1	0	0	1	0	0	0	0	0
RJF_MAG_00184	MGB032	Quinolinic acid synthesis	0	0	1	0	0	1	0	0	0	1	0	0	0	0	1	1	0	0	0	0	0	0	1	0	1	0	0	0	0	1	0	0	0	0	0	1	1	0	0	1	0	0	0	0	0
RJF_MAG_00184	MGB033	Quinolinic acid degradation	0	0	1	0	0	1	0	0	0	1	0	0	0	0	1	1	0	0	0	0	0	0	1	0	1	0	0	0	0	1	0	0	0	0	0	1	1	0	0	0	0	0	0	0	0
RJF_MAG_00184	MGB035	Isovaleric acid synthesis II (KADC pathway)	0	0	1	0	0	1	0	0	0	1	0	0	0	0	1	1	1	0	1	0	0	0	1	0	1	0	0	0	0	1	0	0	0	1	0	1	1	0	0	1	0	0	0	0	0
RJF_MAG_00184	MGB036	S-Adenosylmethionine (SAM) synthesis	0	0	1	0	0	1	0	0	0	1	1	0	0	0	1	1	0	0	1	0	0	0	1	1	1	0	0	0	0	1	0	0	0	0	0	1	1	0	0	0	0	0	0	0	0
RJF_MAG_00184	MGB043	Acetate synthesis I	0	0	1	0	0	1	0	0	0	1	0	0	1	0	1	1	0	0	1	0	0	0	1	0	1	0	1	0	0	1	0	0	1	0	0	1	1	0	0	1	0	0	0	0	0
RJF_MAG_00185	MGB007	Glutamate synthesis II	0	0	0	0	0	0	0	0	0	0	0	0	0	0	1	1	0	0	0	0	0	0	0	0	0	0	1	0	0	1	0	0	0	0	0	0	0	0	0	0	0	0	0	0	0
RJF_MAG_00185	MGB029	ClpB (ATP-dependent chaperone protein)	0	0	0	0	0	1	0	0	0	1	0	0	0	0	1	1	0	0	0	0	0	0	1	0	0	0	1	0	0	1	0	0	0	0	0	0	0	0	0	1	0	0	0	0	0
RJF_MAG_00185	MGB031	17-beta-Estradiol degradation	0	0	0	0	0	1	0	0	0	0	0	0	0	0	1	1	0	0	0	0	0	0	1	0	0	0	1	0	0	1	0	0	0	0	0	0	0	0	0	0	0	0	0	0	0
RJF_MAG_00185	MGB033	Quinolinic acid degradation	0	0	0	0	0	0	0	0	0	0	0	0	0	0	0	1	0	0	0	0	0	0	0	0	0	0	1	0	0	1	0	0	0	0	0	0	0	0	0	0	0	0	0	0	0
RJF_MAG_00185	MGB036	S-Adenosylmethionine (SAM) synthesis	0	0	1	0	0	1	0	0	0	1	0	0	0	0	1	1	0	0	0	0	0	0	1	0	0	0	1	0	0	1	0	0	0	0	0	0	0	0	0	1	0	0	0	0	0
RJF_MAG_00185	MGB043	Acetate synthesis I	0	0	0	0	0	1	0	0	0	0	0	0	0	0	1	1	0	0	0	0	0	0	1	0	0	0	1	0	0	1	0	0	0	0	0	0	0	0	0	1	0	0	0	0	0
RJF_MAG_00186	MGB031	17-beta-Estradiol degradation	0	0	1	0	0	1	0	0	1	1	1	1	0	1	1	1	0	0	0	1	1	0	1	1	1	0	1	0	0	1	0	0	1	0	0	0	1	0	0	1	0	0	0	0	0
RJF_MAG_00187	MGB006	Glutamate synthesis I	0	0	0	0	0	0	0	0	0	0	0	0	0	0	1	1	0	0	0	0	0	0	1	0	0	0	0	0	0	1	0	0	1	0	0	0	0	0	0	0	0	0	0	0	0
RJF_MAG_00187	MGB015	p-Cresol synthesis	0	0	0	0	0	0	0	0	0	0	0	0	0	0	1	1	0	0	0	0	0	0	1	0	0	0	0	0	0	1	0	0	0	0	0	0	0	0	0	0	0	0	0	0	0
RJF_MAG_00187	MGB029	ClpB (ATP-dependent chaperone protein)	0	0	0	0	0	0	0	0	0	0	0	0	0	0	1	1	0	0	0	0	0	0	1	0	0	0	0	0	0	1	0	0	0	0	0	0	0	0	0	0	0	0	0	0	0
RJF_MAG_00187	MGB036	S-Adenosylmethionine (SAM) synthesis	0	0	0	0	0	0	0	0	0	0	0	0	0	0	1	1	0	0	0	0	0	0	1	0	0	0	0	0	0	1	0	0	0	0	0	0	0	0	0	0	0	0	0	0	0
RJF_MAG_00187	MGB043	Acetate synthesis I	0	0	0	0	0	0	0	0	0	0	0	0	0	0	1	1	0	0	0	0	0	0	1	0	0	0	0	0	0	1	0	0	0	0	0	0	0	0	0	0	0	0	0	0	0
RJF_MAG_00187	MGB047	Acetate degradation	0	0	0	0	0	0	0	0	0	0	0	0	0	0	0	1	0	0	0	0	0	0	0	0	0	0	0	0	0	1	0	0	0	0	0	0	0	0	0	0	0	0	0	0	0
RJF_MAG_00188	MGB015	p-Cresol synthesis	0	0	0	0	0	1	0	0	0	0	0	0	0	0	1	1	0	0	0	0	0	0	1	0	0	0	0	0	0	1	0	0	0	0	0	1	0	0	0	0	0	0	0	0	0
RJF_MAG_00188	MGB043	Acetate synthesis I	0	0	0	0	0	1	0	0	0	0	0	0	0	0	1	1	0	0	0	0	0	0	1	0	0	0	0	0	0	1	0	0	0	0	0	0	0	0	0	0	0	0	0	0	0
RJF_MAG_00188	MGB054	Propionate synthesis II	0	0	1	0	0	1	0	0	0	1	0	0	0	0	1	1	0	0	0	0	0	0	1	0	0	0	0	0	0	1	0	0	0	1	0	0	0	0	0	0	0	0	0	0	0
RJF_MAG_00188	MGB055	Propionate synthesis III	0	0	0	0	0	1	0	0	0	0	0	0	0	0	0	1	0	0	0	0	0	0	0	0	0	0	0	0	0	1	0	0	0	0	0	0	1	0	0	0	0	0	0	0	0
RJF_MAG_00189	MGB007	Glutamate synthesis II	0	0	1	0	0	0	0	0	0	0	1	0	0	0	0	0	0	1	1	0	1	0	0	1	1	0	0	0	0	1	0	0	0	0	0	1	0	1	0	1	0	1	0	0	0
RJF_MAG_00189	MGB022	GABA synthesis III	0	0	1	0	0	0	0	0	1	0	1	0	0	0	1	0	0	0	0	0	1	0	0	1	1	0	0	0	0	1	0	0	0	0	0	1	0	1	1	1	0	1	0	0	0
RJF_MAG_00189	MGB029	ClpB (ATP-dependent chaperone protein)	0	0	1	0	0	0	0	0	0	0	1	0	0	0	0	0	0	0	1	0	1	0	0	1	1	0	0	0	0	1	0	0	0	1	0	1	0	1	0	0	0	1	0	1	0
RJF_MAG_00189	MGB036	S-Adenosylmethionine (SAM) synthesis	0	0	1	1	0	0	0	0	0	0	1	1	0	0	1	0	0	1	1	0	1	0	0	1	1	0	0	0	0	1	1	0	0	0	0	1	0	1	1	1	0	1	0	0	0
RJF_MAG_00189	MGB043	Acetate synthesis I	0	0	1	0	0	0	0	0	0	0	1	0	0	0	1	0	0	0	0	0	1	0	0	0	1	0	0	0	0	1	0	0	0	0	0	1	0	1	0	1	0	1	0	0	0
RJF_MAG_00189	MGB047	Acetate degradation	0	0	1	0	0	0	0	0	1	0	1	0	0	0	1	0	0	1	1	0	1	0	0	1	1	0	0	0	0	1	0	0	0	0	0	1	0	1	0	1	0	1	0	1	0
RJF_MAG_00190	MGB006	Glutamate synthesis I	0	0	0	0	0	0	0	0	0	1	0	0	0	0	1	1	0	0	0	0	0	0	1	0	1	0	0	0	0	1	0	0	1	0	0	0	0	0	0	1	0	0	0	0	0
RJF_MAG_00190	MGB007	Glutamate synthesis II	0	0	0	0	0	0	0	0	0	1	0	0	1	1	1	1	0	0	0	0	0	0	1	0	1	0	0	1	0	1	0	0	1	1	0	0	0	0	0	1	0	0	0	0	0
RJF_MAG_00190	MGB015	p-Cresol synthesis	0	0	0	0	0	0	0	0	1	1	1	0	0	0	1	1	0	0	1	0	0	0	1	0	1	0	0	1	0	1	0	0	0	0	0	0	0	0	1	1	0	0	0	0	0
RJF_MAG_00190	MGB029	ClpB (ATP-dependent chaperone protein)	0	0	0	0	0	0	0	0	0	1	0	0	1	0	1	1	0	0	0	0	0	0	1	0	1	0	0	0	0	1	0	0	0	0	0	0	0	0	0	1	0	0	0	0	0
RJF_MAG_00190	MGB031	17-beta-Estradiol degradation	0	0	0	0	0	0	0	0	0	1	0	0	1	0	1	1	0	1	0	0	0	0	1	0	1	0	0	0	0	1	0	0	0	0	0	0	0	0	0	1	0	0	0	0	0
RJF_MAG_00190	MGB032	Quinolinic acid synthesis	0	0	0	0	0	0	0	0	1	1	0	0	0	1	1	1	0	0	0	0	0	0	1	0	1	0	0	0	0	1	0	1	1	0	0	0	0	0	0	1	0	0	0	0	0
RJF_MAG_00190	MGB033	Quinolinic acid degradation	0	0	0	0	0	0	0	0	0	1	0	0	0	1	1	1	0	0	0	0	0	0	1	0	1	0	0	0	0	1	0	0	0	0	0	0	0	0	0	1	0	0	0	0	0
RJF_MAG_00190	MGB036	S-Adenosylmethionine (SAM) synthesis	0	0	0	0	0	0	0	0	0	1	0	0	0	0	1	1	0	0	0	0	0	0	1	0	0	0	0	0	0	1	0	0	1	0	0	0	0	0	0	1	0	0	0	0	0
RJF_MAG_00190	MGB040	Menaquinone synthesis (vitamin K2) I	0	0	0	0	0	0	0	0	0	1	0	0	0	0	1	1	0	0	0	0	0	0	1	0	0	0	0	0	0	1	0	0	0	0	0	0	0	0	0	1	0	0	0	0	0
RJF_MAG_00190	MGB043	Acetate synthesis I	0	0	0	0	0	0	0	0	0	1	0	0	0	1	1	1	0	0	0	0	0	0	1	0	1	0	0	0	0	1	0	0	0	0	0	0	0	0	0	1	0	0	0	0	0
RJF_MAG_00190	MGB047	Acetate degradation	0	0	0	0	0	0	0	0	0	1	0	0	0	0	1	1	0	0	0	0	1	0	1	0	1	0	0	0	0	1	0	0	0	0	0	0	0	0	0	1	0	0	0	0	0
RJF_MAG_00190	MGB055	Propionate synthesis III	0	0	0	0	0	0	0	0	0	1	0	0	0	0	1	1	0	0	0	0	0	0	1	0	1	0	0	0	0	1	0	0	0	0	0	0	0	0	0	1	0	0	0	0	0
RJF_MAG_00191	MGB006	Glutamate synthesis I	0	0	0	0	0	1	0	0	0	0	0	0	0	0	0	0	0	0	0	0	0	0	0	0	0	0	0	0	0	0	0	0	0	0	0	0	0	0	0	0	0	0	0	0	0
RJF_MAG_00191	MGB007	Glutamate synthesis II	0	0	0	0	0	1	0	0	0	0	0	0	0	0	0	1	0	0	0	0	0	0	1	0	0	0	0	0	0	1	0	0	0	0	0	0	0	0	0	0	0	0	0	0	0
RJF_MAG_00191	MGB029	ClpB (ATP-dependent chaperone protein)	0	0	0	0	0	1	0	0	0	0	0	0	0	0	1	1	0	0	0	0	0	0	1	0	1	0	1	0	0	1	0	0	0	0	0	0	0	0	0	0	0	0	0	0	0
RJF_MAG_00191	MGB032	Quinolinic acid synthesis	0	0	1	0	0	1	0	0	0	0	0	0	0	0	1	1	0	0	0	0	0	0	1	0	0	0	0	0	0	1	0	0	0	0	0	0	0	0	0	0	0	0	0	0	0
RJF_MAG_00191	MGB033	Quinolinic acid degradation	0	0	0	0	0	1	0	0	0	0	0	0	0	0	0	1	0	0	0	0	0	0	1	0	0	0	0	0	0	1	0	0	0	0	0	0	0	0	0	0	0	0	0	0	0
RJF_MAG_00191	MGB036	S-Adenosylmethionine (SAM) synthesis	0	0	0	0	0	1	0	0	0	0	0	0	0	0	0	1	0	0	0	0	0	0	1	0	0	0	0	0	0	1	0	0	0	0	0	0	0	0	0	0	0	0	0	0	0
RJF_MAG_00191	MGB043	Acetate synthesis I	0	0	0	0	0	1	0	0	0	0	0	0	0	0	0	1	0	0	0	0	0	0	1	0	0	0	0	0	0	0	0	0	0	0	0	0	0	0	0	0	0	0	0	0	0
RJF_MAG_00192	MGB031	17-beta-Estradiol degradation	1	0	1	0	0	0	0	0	1	1	0	1	0	1	1	0	1	0	0	0	1	0	1	0	1	0	0	0	0	1	0	0	1	1	0	0	1	0	1	1	1	0	0	1	0
RJF_MAG_00193	MGB007	Glutamate synthesis II	0	0	0	0	0	1	0	0	0	0	0	0	0	0	0	1	0	0	0	0	0	0	0	0	0	0	0	0	0	1	0	0	0	0	0	0	0	0	0	0	0	0	0	0	0
RJF_MAG_00193	MGB029	ClpB (ATP-dependent chaperone protein)	0	0	0	0	0	1	0	0	0	0	0	0	0	0	0	1	0	0	0	0	0	0	0	0	0	0	0	0	0	0	0	0	0	0	0	0	0	0	0	0	0	0	0	0	0
RJF_MAG_00193	MGB031	17-beta-Estradiol degradation	0	0	0	0	0	1	0	0	0	0	0	0	0	0	0	1	0	0	0	0	0	0	0	0	0	0	0	0	0	1	0	0	0	0	0	0	0	0	0	0	0	0	0	0	0
RJF_MAG_00193	MGB036	S-Adenosylmethionine (SAM) synthesis	0	0	0	0	0	1	0	0	0	0	0	0	0	0	0	1	0	0	0	0	0	0	0	0	0	0	0	0	0	0	0	0	0	0	0	0	0	0	0	0	0	0	0	0	0
RJF_MAG_00193	MGB047	Acetate degradation	0	0	0	0	0	1	0	0	0	0	0	0	0	0	1	1	0	0	0	0	0	0	0	0	0	0	0	0	0	1	0	0	0	0	0	0	0	0	0	0	0	0	0	0	0
RJF_MAG_00194	MGB006	Glutamate synthesis I	0	0	0	0	0	1	0	0	0	1	0	0	0	0	0	0	0	0	0	0	0	0	1	0	0	0	0	0	0	1	0	0	0	0	0	0	1	0	0	0	0	0	0	0	0
RJF_MAG_00194	MGB007	Glutamate synthesis II	0	0	0	0	0	1	0	0	0	0	0	0	0	0	0	1	0	0	0	0	0	0	1	0	0	0	0	0	0	1	0	0	0	0	0	0	0	0	0	0	0	0	0	0	0
RJF_MAG_00194	MGB015	p-Cresol synthesis	0	0	0	0	0	1	0	0	0	1	0	0	0	0	1	1	0	0	0	0	0	0	1	0	0	0	0	0	0	0	0	0	0	0	0	0	0	0	0	0	0	0	0	0	0
RJF_MAG_00194	MGB029	ClpB (ATP-dependent chaperone protein)	0	0	0	0	0	1	0	0	0	1	0	0	0	0	1	1	0	0	0	0	0	0	1	0	0	0	0	0	0	1	0	0	0	0	0	0	0	0	0	0	0	0	0	0	0
RJF_MAG_00194	MGB035	Isovaleric acid synthesis II (KADC pathway)	0	0	0	0	0	0	0	0	0	0	0	0	0	0	0	0	0	0	0	0	0	0	1	0	0	0	0	0	0	0	0	0	0	0	0	0	0	0	0	0	0	0	0	0	0
RJF_MAG_00194	MGB036	S-Adenosylmethionine (SAM) synthesis	0	0	0	0	0	1	0	0	0	1	0	0	0	0	0	0	0	0	0	0	0	0	1	0	0	0	0	0	0	1	0	0	0	0	0	0	1	0	0	0	0	0	0	0	0
RJF_MAG_00194	MGB043	Acetate synthesis I	0	0	0	0	0	1	0	0	0	0	0	0	0	0	1	1	0	0	0	0	0	0	1	0	0	0	0	0	0	0	0	0	0	0	0	0	0	0	0	0	0	0	0	0	0
RJF_MAG_00194	MGB052	Butyrate synthesis I	0	0	0	0	0	0	0	0	0	1	0	0	0	0	1	0	0	0	0	0	0	0	1	0	0	0	0	0	0	0	0	0	0	0	0	0	0	0	0	0	0	0	0	0	0
RJF_MAG_00195	MGB005	Tryptophan synthesis	0	0	1	0	0	0	0	0	0	0	1	1	0	0	0	0	0	0	0	0	1	0	0	0	1	0	0	0	0	0	0	0	0	0	0	1	0	0	0	1	0	1	0	0	0
RJF_MAG_00195	MGB019	GABA degradation	0	0	0	0	0	0	0	0	0	0	1	0	0	0	1	0	0	0	0	0	1	0	0	0	1	0	0	0	0	0	0	0	0	0	0	1	0	0	1	1	0	1	0	0	0
RJF_MAG_00195	MGB027	Nitric oxide degradation I (NO dioxygenase)	0	0	1	0	0	0	0	0	0	0	1	0	0	0	1	0	0	1	1	0	1	0	0	1	1	0	0	0	0	1	0	1	0	0	0	1	0	0	1	1	0	1	0	0	0
RJF_MAG_00195	MGB029	ClpB (ATP-dependent chaperone protein)	0	0	1	0	0	0	0	0	0	0	1	1	0	0	1	0	0	0	1	0	1	0	0	1	1	0	0	0	0	1	0	1	0	0	0	1	0	0	1	1	0	1	0	0	0
RJF_MAG_00195	MGB033	Quinolinic acid degradation	0	0	0	0	0	0	0	0	1	0	1	1	0	0	0	0	0	1	1	0	1	0	0	1	1	0	0	0	0	1	0	0	0	0	0	1	0	0	0	1	0	1	0	0	0
RJF_MAG_00195	MGB035	Isovaleric acid synthesis II (KADC pathway)	0	0	1	0	0	0	0	0	0	0	0	0	0	0	1	0	0	1	1	0	1	0	1	0	1	1	0	0	0	1	0	0	0	0	0	1	0	0	1	1	0	1	0	0	0
RJF_MAG_00195	MGB040	Menaquinone synthesis (vitamin K2) I	0	0	1	0	0	0	0	0	0	0	1	0	0	0	0	0	0	1	1	0	1	0	0	0	1	0	0	0	0	1	0	0	0	0	0	1	0	0	1	1	0	1	0	0	0
RJF_MAG_00195	MGB047	Acetate degradation	0	0	1	0	0	0	0	0	1	0	1	1	0	0	1	0	0	1	1	0	1	0	1	1	1	0	0	1	0	1	0	0	0	0	0	1	0	0	1	1	0	1	0	0	0
RJF_MAG_00195	MGB052	Butyrate synthesis I	0	0	0	0	0	0	0	0	0	0	1	0	0	0	0	0	0	1	0	0	0	0	0	1	1	0	0	1	0	0	0	0	0	0	0	1	0	0	0	0	0	1	0	0	0
RJF_MAG_00196	MGB005	Tryptophan synthesis	0	0	0	0	0	1	0	0	0	0	0	0	0	0	1	1	0	0	1	0	0	0	1	0	1	0	0	0	0	1	0	0	1	0	0	1	0	0	0	1	0	0	0	0	0
RJF_MAG_00196	MGB006	Glutamate synthesis I	0	0	1	0	0	1	0	0	0	1	0	0	0	0	1	1	0	0	0	0	0	0	1	0	1	0	0	0	0	1	0	0	0	0	0	1	1	0	0	1	0	0	0	0	0
RJF_MAG_00196	MGB007	Glutamate synthesis II	0	0	1	0	1	1	0	0	0	1	1	0	1	1	1	1	1	0	0	0	0	0	1	0	1	0	1	1	0	1	1	0	1	1	0	1	1	0	1	1	1	0	0	0	0
RJF_MAG_00196	MGB031	17-beta-Estradiol degradation	0	0	0	0	0	1	0	0	0	0	1	0	0	0	1	1	0	0	0	0	0	0	1	0	0	0	0	0	0	1	0	0	0	0	0	1	0	0	0	1	0	0	0	0	0
RJF_MAG_00196	MGB032	Quinolinic acid synthesis	0	0	1	0	0	1	0	0	0	0	1	0	0	0	1	1	0	0	0	0	0	0	1	0	1	0	1	0	0	1	0	0	0	0	0	1	0	0	0	1	0	0	0	0	0
RJF_MAG_00196	MGB033	Quinolinic acid degradation	0	0	0	0	0	1	0	0	0	1	1	0	0	0	1	1	1	0	0	0	0	0	1	0	1	0	0	0	0	1	0	0	1	0	0	0	0	0	0	1	0	0	0	0	0
RJF_MAG_00196	MGB036	S-Adenosylmethionine (SAM) synthesis	0	0	1	0	0	1	0	0	1	1	0	0	0	0	1	1	1	0	1	0	0	0	1	0	1	0	1	0	0	1	0	0	1	0	0	1	1	0	0	1	0	0	1	0	0
RJF_MAG_00196	MGB043	Acetate synthesis I	0	0	0	0	0	1	0	0	0	0	0	0	0	0	1	1	0	0	1	0	0	0	1	0	1	0	0	0	0	1	0	0	0	0	0	1	0	0	0	1	0	0	0	0	0
RJF_MAG_00197	MGB006	Glutamate synthesis I	1	0	1	0	0	1	1	1	1	1	1	1	1	1	1	1	0	0	1	0	1	1	1	1	1	0	1	1	0	1	0	0	1	1	0	1	1	1	1	1	1	1	1	1	0
RJF_MAG_00197	MGB007	Glutamate synthesis II	1	0	1	0	0	1	1	1	1	1	1	0	1	1	1	1	0	0	1	0	1	1	1	1	1	0	1	1	0	1	0	0	1	1	0	1	1	1	0	1	1	1	0	1	0
RJF_MAG_00197	MGB029	ClpB (ATP-dependent chaperone protein)	1	0	1	0	0	1	1	1	1	1	1	1	1	1	1	1	0	0	1	1	1	1	1	1	1	1	1	1	0	1	0	0	1	1	0	1	1	1	0	1	1	1	1	1	0
RJF_MAG_00197	MGB031	17-beta-Estradiol degradation	0	0	1	0	0	1	0	0	0	1	0	0	0	0	1	1	0	0	0	0	0	0	1	0	1	0	0	0	0	1	0	0	1	1	0	0	1	0	0	0	0	0	0	0	0
RJF_MAG_00197	MGB033	Quinolinic acid degradation	1	0	1	0	0	1	0	1	0	1	0	0	0	0	1	0	0	0	1	0	0	0	1	0	0	0	0	0	0	0	0	0	0	0	0	0	1	0	0	1	0	0	0	0	0
RJF_MAG_00197	MGB036	S-Adenosylmethionine (SAM) synthesis	1	0	1	0	0	1	1	1	1	1	1	0	1	1	1	1	0	0	1	1	1	1	1	1	1	1	1	0	0	1	1	0	1	1	0	1	1	1	1	1	0	1	0	0	0
RJF_MAG_00197	MGB043	Acetate synthesis I	1	0	1	0	0	1	0	1	1	1	1	0	0	0	1	1	0	0	1	0	0	0	1	1	1	0	0	0	0	1	0	0	1	1	0	1	1	0	0	1	0	0	0	0	0
RJF_MAG_00197	MGB052	Butyrate synthesis I	1	0	1	0	0	1	0	1	1	1	1	0	0	0	1	1	0	0	1	0	0	0	1	1	1	0	1	1	0	1	0	0	1	1	0	1	1	1	0	1	0	1	0	0	0
